# Supplementary material for: Molecular dissection of the soluble photosynthetic antenna from the cryptophyte alga Hemiselmis andersenii
Source: Commun Biol. 2023 Nov 13;6:1158. doi: 10.1038/s42003-023-05508-4 (PMC10643455; doi:10.1038/s42003-023-05508-4)
Supplement: Supplementary file 4 — Dataset 1 [file 42003_2023_5508_MOESM4_ESM.xlsx]

## Sheet: Pink Fraction
Chrom.1		Chrom.1		Chrom.1		Chrom.1
UV 1_280		Cond		UV 3_645		UV 2_560
ml	mAU	ml	mS/cm	ml	mAU	ml	mAU
-5.22901	0.228989	-5.22901	2.05044	-5.22901	0	-5.22901	0
-5.22234	3.31495	-5.22234	2.05095	-5.21235	0.232403	-5.21235	11.0525
-5.21568	3.37308	-5.21568	2.05104	-5.1957	0.560767	-5.1957	-0.902543
-5.20902	3.39076	-5.20902	2.02485	-5.17904	0.557005	-5.17904	-0.935443
-5.20236	3.37957	-5.20236	2.00823	-5.16239	0.559411	-5.16239	-0.989835
-5.1957	3.37717	-5.1957	2.00819	-5.14573	0.605124	-5.14573	-0.973166
-5.18904	3.37485	-5.18904	2.00784	-5.12908	0.602404	-5.12908	-0.984473
-5.18238	3.39771	-5.18238	2.01354	-5.11242	0.600789	-5.11242	-0.98565
-5.17572	3.43038	-5.17572	2.02164	-5.09577	0.599015	-5.09577	-0.985019
-5.16905	3.4296	-5.16905	2.02179	-5.07911	0.089201	-5.07911	-0.147416
-5.16239	3.42862	-5.16239	2.02174	-5.06246	-0.005523	-5.06246	0.00606
-5.15573	3.41855	-5.15573	1.95562	-5.04581	-0.005837	-5.04581	0.007256
-5.14907	3.42436	-5.14907	1.95566	-5.02915	0.000185	-5.02915	0.006148
-5.14241	3.41811	-5.14241	1.93996	-5.0125	0.006212	-5.0125	0.004655
-5.13575	3.40372	-5.13575	1.92484	-4.99584	0.010954	-4.99584	0.003085
-5.12908	3.39646	-5.12908	1.92586	-4.97919	0.015393	-4.97919	0.002863
-5.12242	3.38965	-5.12242	1.92728	-4.96253	0.011397	-4.96253	0.0048
-5.11576	3.38585	-5.11576	1.92804	-4.94588	0.002706	-4.94588	0.006715
-5.1091	3.38538	-5.1091	1.91803	-4.92922	-0.004095	-4.92922	0.008037
-5.10244	3.38598	-5.10244	1.9048	-4.91257	-0.008028	-4.91257	0.0091
-5.09578	1.28405	-5.09578	1.89805	-4.89591	-0.016048	-4.89591	0.007852
-5.08911	0.001523	-5.08911	1.89659	-4.87926	-0.023876	-4.87926	0.005425
-5.08245	0.006056	-5.08245	1.89743	-4.86261	-0.028967	-4.86261	0.001261
-5.07579	0.01232	-5.07579	1.89614	-4.84595	-0.030568	-4.84595	-0.002821
-5.06913	0.018689	-5.06913	1.8911	-4.8293	-0.030998	-4.8293	-0.009443
-5.06247	0.025019	-5.06247	1.88382	-4.81264	-0.019847	-4.81264	-0.01695
-5.05581	0.031355	-5.05581	1.87534	-4.79599	-0.003218	-4.79599	-0.025842
-5.04915	0.039667	-5.04915	1.86626	-4.77933	0.006979	-4.77933	-0.034803
-5.04249	0.050081	-5.04249	1.85708	-4.76268	0.010774	-4.76268	-0.042563
-5.03582	0.060712	-5.03582	1.84819	-4.74602	0.008205	-4.74602	-0.042845
-5.02916	0.071134	-5.02916	1.8397	-4.72937	-0.004429	-4.72937	-0.040322
-5.0225	0.081545	-5.0225	1.8311	-4.71271	-0.01684	-4.71271	-0.040419
-5.01584	0.092005	-5.01584	1.82199	-4.69606	-0.021413	-4.69606	-0.039546
-5.00918	0.103398	-5.00918	1.81248	-4.6794	-0.024443	-4.6794	-0.037423
-5.00252	0.112867	-5.00252	1.80273	-4.66275	-0.026155	-4.66275	-0.038661
-4.99585	0.119923	-4.99585	1.79273	-4.64609	-0.025095	-4.64609	-0.038327
-4.98919	0.126448	-4.98919	1.78243	-4.62944	-0.023254	-4.62944	-0.029684
-4.98253	0.132972	-4.98253	1.77183	-4.61279	-0.023894	-4.61279	-0.019076
-4.97587	0.140491	-4.97587	1.76101	-4.59613	-0.019403	-4.59613	-0.009472
-4.96921	0.14942	-4.96921	1.75002	-4.57948	-0.007253	-4.57948	-0.001019
-4.96255	0.156289	-4.96255	1.73906	-4.56282	-0.000396	-4.56282	0.000841
-4.95589	0.161526	-4.95589	1.72818	-4.54617	-0.010007	-4.54617	-0.002841
-4.94922	0.166749	-4.94922	1.7175	-4.52951	-0.021571	-4.52951	-0.004897
-4.94256	0.171988	-4.94256	1.70721	-4.51286	-0.014243	-4.51286	-0.005552
-4.9359	0.177442	-4.9359	1.69729	-4.4962	-0.006584	-4.4962	-0.007147
-4.92924	0.182528	-4.92924	1.68772	-4.47955	-0.002111	-4.47955	-0.00678
-4.92258	0.186844	-4.92258	1.6787	-4.46289	0.012668	-4.46289	-0.005894
-4.91592	0.190875	-4.91592	1.67017	-4.44624	0.031466	-4.44624	-0.011968
-4.90925	0.194904	-4.90925	1.66216	-4.42959	0.029541	-4.42959	-0.021196
-4.90259	0.199234	-4.90259	1.65481	-4.41293	0.020693	-4.41293	-0.023952
-4.89593	0.204659	-4.89593	1.64799	-4.39628	0.014711	-4.39628	-0.022418
-4.88927	0.208617	-4.88927	1.64165	-4.37962	0.011039	-4.37962	-0.020321
-4.88261	0.211111	-4.88261	1.63587	-4.36297	-0.000104	-4.36297	-0.014212
-4.87595	0.213533	-4.87595	1.63057	-4.34631	-0.015492	-4.34631	-0.006664
-4.86929	0.215951	-4.86929	1.62566	-4.32966	-0.019825	-4.32966	-0.003711
-4.86262	0.217971	-4.86262	1.6211	-4.313	-0.014372	-4.313	-0.002644
-4.85596	0.219431	-4.85596	1.61696	-4.29635	-0.012593	-4.29635	-0.00086
-4.8493	0.220537	-4.8493	1.61311	-4.27969	-0.012122	-4.27969	0.00144
-4.84264	0.221533	-4.84264	1.6096	-4.26304	-0.011898	-4.26304	4e-05
-4.83598	0.22253	-4.83598	1.60641	-4.24638	-0.021143	-4.24638	-0.003697
-4.82932	0.223605	-4.82932	1.60343	-4.22973	-0.033652	-4.22973	-0.007847
-4.82266	0.226103	-4.82266	1.60071	-4.21307	-0.034142	-4.21307	-0.012418
-4.81599	0.22863	-4.81599	1.59827	-4.19642	-0.027317	-4.19642	-0.017625
-4.80933	0.230244	-4.80933	1.59597	-4.17977	-0.022334	-4.17977	-0.020917
-4.80267	0.231655	-4.80267	1.59383	-4.16311	-0.018261	-4.16311	-0.023168
-4.79601	0.233065	-4.79601	1.59179	-4.14646	-0.01273	-4.14646	-0.025207
-4.78935	0.234747	-4.78935	1.5899	-4.1298	-0.011738	-4.1298	-0.027209
-4.78269	0.23705	-4.78269	1.58824	-4.11315	-0.013795	-4.11315	-0.02868
-4.77602	0.240169	-4.77602	1.58676	-4.09649	-0.018897	-4.09649	-0.028942
-4.76936	0.243642	-4.76936	1.58533	-4.07984	-0.023919	-4.07984	-0.028065
-4.7627	0.24712	-4.7627	1.58395	-4.06318	-0.035694	-4.06318	-0.026317
-4.75604	0.250596	-4.75604	1.5827	-4.04653	-0.050803	-4.04653	-0.023911
-4.74938	0.255136	-4.74938	1.58151	-4.02987	-0.056036	-4.02987	-0.020174
-4.74272	0.259788	-4.74272	1.58036	-4.01322	-0.050786	-4.01322	-0.016835
-4.73606	0.263351	-4.73606	1.57931	-3.99656	-0.037757	-3.99656	-0.025363
-4.72939	0.26648	-4.72939	1.57828	-3.97991	-0.012729	-3.97991	-0.037137
-4.72273	0.269625	-4.72273	1.57732	-3.96326	0.011298	-3.96326	-0.040252
-4.71607	0.272403	-4.71607	1.57634	-3.9466	0.016608	-3.9466	-0.040236
-4.70941	0.273824	-4.70941	1.57541	-3.92995	0.015213	-3.92995	-0.036144
-4.70275	0.273893	-4.70275	1.57457	-3.91329	0.002954	-3.91329	-0.017971
-4.69609	0.273525	-4.69609	1.57371	-3.89664	-0.01744	-3.89664	0.000705
-4.68942	0.273136	-4.68942	1.57282	-3.87998	-0.028228	-3.87998	0.004189
-4.68276	0.27275	-4.68276	1.57194	-3.86333	-0.02478	-3.86333	0.002274
-4.6761	0.272311	-4.6761	1.57125	-3.84667	-0.019009	-3.84667	1.1e-05
-4.66944	0.271361	-4.66944	1.57068	-3.83002	-0.009335	-3.83002	-0.004665
-4.66278	0.269278	-4.66278	1.57001	-3.81336	0.001208	-3.81336	-0.003545
-4.65612	0.26663	-4.65612	1.56924	-3.79671	0.004129	-3.79671	0.005156
-4.64946	0.263981	-4.64946	1.56842	-3.78005	0.003206	-3.78005	0.013843
-4.64279	0.261331	-4.64279	1.56762	-3.7634	-0.00345	-3.7634	0.017896
-4.63613	0.260488	-4.63613	1.5669	-3.74675	-0.010901	-3.74675	0.020304
-4.62947	0.262303	-4.62947	1.56621	-3.73009	-0.014502	-3.73009	0.017077
-4.62281	0.265467	-4.62281	1.56556	-3.71344	-0.015747	-3.71344	0.011684
-4.61615	0.268908	-4.61615	1.56495	-3.69678	-0.015913	-3.69678	0.005903
-4.60949	0.27235	-4.60949	1.56434	-3.68013	-0.009454	-3.68013	0.001108
-4.60283	0.275246	-4.60283	1.56376	-3.66347	-0.004217	-3.66347	-0.002425
-4.59616	0.275579	-4.59616	1.56321	-3.64682	-0.011824	-3.64682	-0.004061
-4.5895	0.274443	-4.5895	1.56259	-3.63016	-0.023641	-3.63016	-0.006997
-4.58284	0.273372	-4.58284	1.56191	-3.61351	-0.025301	-3.61351	-0.010573
-4.57618	0.272306	-4.57618	1.56124	-3.59685	-0.024994	-3.59685	-0.014046
-4.56952	0.271239	-4.56952	1.56066	-3.5802	-0.023717	-3.5802	-0.017377
-4.56286	0.270429	-4.56286	1.56015	-3.56354	-0.01417	-3.56354	-0.020847
-4.55619	0.269254	-4.55619	1.55961	-3.54689	0.001406	-3.54689	-0.024316
-4.54953	0.266319	-4.54953	1.559	-3.53024	0.011018	-3.53024	-0.026174
-4.54287	0.262398	-4.54287	1.55837	-3.51358	0.016508	-3.51358	-0.023401
-4.53621	0.258478	-4.53621	1.55774	-3.49693	0.01596	-3.49693	-0.018961
-4.52955	0.254557	-4.52955	1.5571	-3.48027	0.014681	-3.48027	-0.017383
-4.52289	0.251997	-4.52289	1.55647	-3.46362	0.020062	-3.46362	-0.017453
-4.51623	0.252422	-4.51623	1.55583	-3.44696	0.022829	-3.44696	-0.013967
-4.50957	0.255152	-4.50957	1.5552	-3.43031	0.022436	-3.43031	-0.005142
-4.5029	0.25848	-4.5029	1.55459	-3.41365	0.027163	-3.41365	0.003323
-4.49624	0.26181	-4.49624	1.55399	-3.397	0.031014	-3.397	0.009122
-4.48958	0.264799	-4.48958	1.55339	-3.38034	0.021614	-3.38034	0.017005
-4.48292	0.266484	-4.48292	1.55278	-3.36369	0.008467	-3.36369	0.016298
-4.47626	0.266999	-4.47626	1.55214	-3.34703	-0.002236	-3.34703	0.003204
-4.4696	0.267227	-4.4696	1.55152	-3.33038	-0.010951	-3.33038	-0.009752
-4.46293	0.267455	-4.46293	1.55093	-3.31373	-0.017716	-3.31373	-0.014859
-4.45627	0.267684	-4.45627	1.55036	-3.29707	-0.02202	-3.29707	-0.017136
-4.44961	0.267747	-4.44961	1.54982	-3.28042	-0.020874	-3.28042	-0.011333
-4.44295	0.267008	-4.44295	1.5493	-3.26376	-0.015351	-3.26376	-0.002437
-4.43629	0.264881	-4.43629	1.54875	-3.24711	-0.010951	-3.24711	-0.001281
-4.42963	0.262086	-4.42963	1.54826	-3.23045	-0.008354	-3.23045	-0.003967
-4.42297	0.259289	-4.42297	1.54781	-3.2138	-0.005329	-3.2138	-0.008918
-4.4163	0.256538	-4.4163	1.54727	-3.19714	-0.004275	-3.19714	-0.016903
-4.40964	0.254312	-4.40964	1.54671	-3.18049	-0.00517	-3.18049	-0.021788
-4.40298	0.253459	-4.40298	1.54612	-3.16383	-0.006866	-3.16383	-0.017327
-4.39632	0.25371	-4.39632	1.54548	-3.14718	-0.006764	-3.14718	-0.011177
-4.38966	0.254219	-4.38966	1.5449	-3.13053	-0.012142	-3.13053	-0.005369
-4.383	0.254727	-4.383	1.54442	-3.11387	-0.022833	-3.11387	0.000473
-4.37634	0.255546	-4.37634	1.54398	-3.09722	-0.028946	-3.09722	0.000948
-4.36967	0.257028	-4.36967	1.5435	-3.08056	-0.02619	-3.08056	-0.002702
-4.36301	0.259036	-4.36301	1.54299	-3.06391	-0.022022	-3.06391	-0.00434
-4.35635	0.261213	-4.35635	1.54249	-3.04725	-0.01438	-3.04725	-0.003723
-4.34969	0.263398	-4.34969	1.542	-3.0306	-0.004145	-3.0306	-0.00525
-4.34303	0.265583	-4.34303	1.54151	-3.01394	0.00247	-3.01394	-0.007988
-4.33637	0.267785	-4.33637	1.54098	-2.99729	0.003056	-2.99729	-0.009037
-4.3297	0.269718	-4.3297	1.54041	-2.98063	0.003365	-2.98063	-0.006619
-4.32304	0.271179	-4.32304	1.53978	-2.96398	0.005758	-2.96398	-0.004173
-4.31638	0.272449	-4.31638	1.53916	-2.94732	0.006676	-2.94732	-0.008187
-4.30972	0.27371	-4.30972	1.53863	-2.93067	0.003305	-2.93067	-0.011411
-4.30306	0.27497	-4.30306	1.53816	-2.91402	-0.00051	-2.91402	-0.015204
-4.2964	0.276194	-4.2964	1.53764	-2.89736	-0.00258	-2.89736	-0.024356
-4.28974	0.276736	-4.28974	1.53704	-2.88071	-0.004422	-2.88071	-0.031804
-4.28307	0.27673	-4.28307	1.53645	-2.86405	-0.009258	-2.86405	-0.026883
-4.27641	0.276697	-4.27641	1.53586	-2.8474	-0.012718	-2.8474	-0.019399
-4.26975	0.276663	-4.26975	1.5352	-2.83074	-0.013976	-2.83074	-0.014085
-4.26309	0.275923	-4.26309	1.53454	-2.81409	-0.016076	-2.81409	-0.009366
-4.25643	0.273933	-4.25643	1.53397	-2.79743	-0.016523	-2.79743	-0.000245
-4.24977	0.27137	-4.24977	1.53339	-2.78078	-0.009222	-2.78078	0.007433
-4.2431	0.268784	-4.2431	1.5328	-2.76412	-0.002794	-2.76412	0.010061
-4.23644	0.2662	-4.23644	1.53222	-2.74747	-0.009739	-2.74747	0.01139
-4.22978	0.263614	-4.22978	1.53161	-2.73081	-0.020959	-2.73081	0.015266
-4.22312	0.261531	-4.22312	1.531	-2.71416	-0.027271	-2.71416	0.015065
-4.21646	0.259962	-4.21646	1.53039	-2.69751	-0.034335	-2.69751	0.013246
-4.2098	0.258501	-4.2098	1.52974	-2.68085	-0.041512	-2.68085	0.015373
-4.20314	0.257061	-4.20314	1.52904	-2.6642	-0.039044	-2.6642	0.019998
-4.19648	0.25562	-4.19648	1.52834	-2.64754	-0.035923	-2.64754	0.018458
-4.18981	0.254215	-4.18981	1.52774	-2.63089	-0.042547	-2.63089	0.01261
-4.18315	0.252969	-4.18315	1.52715	-2.61423	-0.051366	-2.61423	0.002609
-4.17649	0.253212	-4.17649	1.52655	-2.59758	-0.055863	-2.59758	-0.008697
-4.16983	0.254581	-4.16983	1.52595	-2.58092	-0.058348	-2.58092	-0.020037
-4.16317	0.255951	-4.16317	1.52531	-2.56427	-0.051942	-2.56427	-0.027633
-4.15651	0.257321	-4.15651	1.52466	-2.54761	-0.04069	-2.54761	-0.032527
-4.14984	0.258577	-4.14984	1.52408	-2.53096	-0.02479	-2.53096	-0.028509
-4.14318	0.25946	-4.14318	1.52348	-2.5143	-0.007752	-2.5143	-0.02086
-4.13652	0.259727	-4.13652	1.52275	-2.49765	0.008686	-2.49765	-0.010401
-4.12986	0.259682	-4.12986	1.52197	-2.481	0.017561	-2.481	0.00078
-4.1232	0.259636	-4.1232	1.5212	-2.46434	0.023305	-2.46434	0.006678
-4.11654	0.259591	-4.11654	1.52049	-2.44768	0.021723	-2.44768	0.005348
-4.10987	0.258847	-4.10987	1.51978	-2.43103	0.016385	-2.43103	0.002053
-4.10321	0.257318	-4.10321	1.51909	-2.41438	0.009685	-2.41438	-0.003986
-4.09655	0.255589	-4.09655	1.51841	-2.39772	0.003346	-2.39772	-0.010778
-4.08989	0.253826	-4.08989	1.51772	-2.38107	-0.004253	-2.38107	-0.01383
-4.08323	0.252054	-4.08323	1.517	-2.36441	-0.010574	-2.36441	-0.014781
-4.07657	0.25063	-4.07657	1.51619	-2.34776	-0.014186	-2.34776	-0.017753
-4.06991	0.250559	-4.06991	1.51542	-2.3311	-0.01311	-2.3311	-0.021132
-4.06324	0.251567	-4.06324	1.51471	-2.31445	-0.013246	-2.31445	-0.020991
-4.05658	0.252729	-4.05658	1.514	-2.29779	-0.022837	-2.29779	-0.01854
-4.04992	0.253892	-4.04992	1.5133	-2.28114	-0.034201	-2.28114	-0.014674
-4.04326	0.255048	-4.04326	1.51261	-2.26449	-0.046699	-2.26449	-0.006806
-4.0366	0.256938	-4.0366	1.51191	-2.24783	-0.062172	-2.24783	0.001358
-4.02994	0.260169	-4.02994	1.51123	-2.23117	-0.073171	-2.23117	0.003296
-4.02327	0.264463	-4.02327	1.51056	-2.21452	-0.070313	-2.21452	0.00213
-4.01661	0.269152	-4.01661	1.5098	-2.19787	-0.061676	-2.19787	-0.000232
-4.00995	0.273845	-4.00995	1.50898	-2.18121	-0.05022	-2.18121	-0.003933
-4.00329	0.27854	-4.00329	1.5082	-2.16456	-0.038428	-2.16456	-0.00589
-3.99663	0.282098	-3.99663	1.50739	-2.1479	-0.030547	-2.1479	-0.004215
-3.98997	0.283637	-3.98997	1.50657	-2.13125	-0.025144	-2.13125	-0.003624
-3.98331	0.283943	-3.98331	1.50581	-2.11459	-0.027201	-2.11459	-0.006199
-3.97664	0.28395	-3.97664	1.50513	-2.09794	-0.034787	-2.09794	-0.009915
-3.96998	0.283957	-3.96998	1.50441	-2.08128	-0.042575	-2.08128	-0.016418
-3.96332	0.283973	-3.96332	1.50359	-2.06463	-0.04873	-2.06463	-0.024221
-3.95666	0.283841	-3.95666	1.50273	-2.04798	-0.055084	-2.04798	-0.020487
-3.95	0.282615	-3.95	1.50187	-2.03132	-0.057619	-2.03132	-0.0105
-3.94334	0.280554	-3.94334	1.50103	-2.01466	-0.058909	-2.01466	-0.009148
-3.93668	0.278505	-3.93668	1.50027	-1.99801	-0.062633	-1.99801	-0.013086
-3.93002	0.276455	-3.93002	1.49956	-1.98136	-0.067422	-1.98136	-0.01249
-3.92335	0.274197	-3.92335	1.49891	-1.9647	-0.061964	-1.9647	-0.013726
-3.91669	0.272271	-3.91669	1.49824	-1.94805	-0.051658	-1.94805	-0.017214
-3.91003	0.271352	-3.91003	1.49751	-1.93139	-0.039475	-1.93139	-0.014147
-3.90337	0.270925	-3.90337	1.49673	-1.91474	-0.024604	-1.91474	-0.005123
-3.89671	0.270498	-3.89671	1.49587	-1.89808	-0.013226	-1.89808	-0.002833
-3.89005	0.270164	-3.89005	1.49504	-1.88143	-0.018051	-1.88143	-0.009199
-3.88338	0.270283	-3.88338	1.49422	-1.86477	-0.027277	-1.86477	-0.017488
-3.87672	0.27071	-3.87672	1.49339	-1.84812	-0.032379	-1.84812	-0.023226
-3.87006	0.27112	-3.87006	1.49265	-1.83146	-0.036662	-1.83146	-0.029112
-3.8634	0.271528	-3.8634	1.49199	-1.81481	-0.040059	-1.81481	-0.033689
-3.85674	0.271936	-3.85674	1.49131	-1.79816	-0.038061	-1.79816	-0.036302
-3.85008	0.272187	-3.85008	1.49062	-1.7815	-0.03062	-1.7815	-0.033233
-3.84341	0.27224	-3.84341	1.48989	-1.76485	-0.024768	-1.76485	-0.028203
-3.83675	0.272418	-3.83675	1.48913	-1.74819	-0.020451	-1.74819	-0.028162
-3.83009	0.272747	-3.83009	1.48839	-1.73154	-0.014008	-1.73154	-0.028724
-3.82343	0.273078	-3.82343	1.48769	-1.71488	-0.005296	-1.71488	-0.026181
-3.81677	0.27341	-3.81677	1.48701	-1.69823	0.003643	-1.69823	-0.025846
-3.81011	0.274222	-3.81011	1.48632	-1.68157	0.010361	-1.68157	-0.026906
-3.80345	0.275208	-3.80345	1.48562	-1.66492	0.003093	-1.66492	-0.022482
-3.79678	0.275812	-3.79678	1.48488	-1.64826	-0.008014	-1.64826	-0.014912
-3.79012	0.276292	-3.79012	1.48413	-1.63161	-0.019094	-1.63161	-0.007324
-3.78346	0.276772	-3.78346	1.48335	-1.61495	-0.034432	-1.61495	-0.001196
-3.7768	0.277274	-3.7768	1.48255	-1.5983	-0.045637	-1.5983	0.003476
-3.77014	0.277885	-3.77014	1.48174	-1.58164	-0.035099	-1.58164	0.008187
-3.76348	0.278846	-3.76348	1.48098	-1.56499	-0.018301	-1.56499	0.014011
-3.75682	0.280058	-3.75682	1.48025	-1.54834	-0.004254	-1.54834	0.017056
-3.75015	0.281271	-3.75015	1.47953	-1.53168	0.00846	-1.53168	0.018673
-3.74349	0.282482	-3.74349	1.47884	-1.51503	0.010196	-1.51503	0.02114
-3.73683	0.283384	-3.73683	1.47815	-1.49837	0.002004	-1.49837	0.022588
-3.73017	0.28358	-3.73017	1.47743	-1.48172	-0.005214	-1.48172	0.016488
-3.72351	0.283071	-3.72351	1.47667	-1.46506	-0.008457	-1.46506	0.007422
-3.71685	0.282268	-3.71685	1.4759	-1.44841	-0.010844	-1.44841	0.003382
-3.71019	0.281462	-3.71019	1.47513	-1.43175	-0.008163	-1.43175	0.001823
-3.70352	0.280655	-3.70352	1.47438	-1.4151	-0.00292	-1.4151	0.000468
-3.69686	0.279721	-3.69686	1.47368	-1.39844	0.002232	-1.39844	0.003241
-3.6902	0.278596	-3.6902	1.47301	-1.38179	0.005899	-1.38179	0.004349
-3.68354	0.277377	-3.68354	1.47237	-1.36513	0.006032	-1.36513	-0.003955
-3.67688	0.276133	-3.67688	1.47176	-1.34848	0.005011	-1.34848	-0.013057
-3.67022	0.274893	-3.67022	1.4711	-1.33183	0.003058	-1.33183	-0.011731
-3.66356	0.273729	-3.66356	1.47039	-1.31517	-0.001656	-1.31517	-0.00651
-3.65689	0.272813	-3.65689	1.46969	-1.29852	-0.01195	-1.29852	0.000894
-3.65023	0.272526	-3.65023	1.46898	-1.28186	-0.027295	-1.28186	0.012564
-3.64357	0.272681	-3.64357	1.46829	-1.26521	-0.042432	-1.26521	0.025009
-3.63691	0.272836	-3.63691	1.46761	-1.24855	-0.049826	-1.24855	0.029829
-3.63025	0.272992	-3.63025	1.46694	-1.2319	-0.054564	-1.2319	0.028678
-3.62359	0.273251	-3.62359	1.46633	-1.21524	-0.05884	-1.21524	0.022986
-3.61692	0.27372	-3.61692	1.46572	-1.19859	-0.056882	-1.19859	0.016359
-3.61026	0.274353	-3.61026	1.46512	-1.18193	-0.047548	-1.18193	0.008538
-3.6036	0.275047	-3.6036	1.46451	-1.16528	-0.039841	-1.16528	-0.000617
-3.59694	0.275743	-3.59694	1.46383	-1.14863	-0.029557	-1.14863	-0.004116
-3.59028	0.276507	-3.59028	1.46317	-1.13197	-0.008364	-1.13197	-0.001084
-3.58362	0.27795	-3.58362	1.46257	-1.11532	0.014764	-1.11532	0.000448
-3.57695	0.279815	-3.57695	1.46197	-1.09866	0.02253	-1.09866	-0.000855
-3.57029	0.281477	-3.57029	1.46136	-1.08201	0.021852	-1.08201	-0.003026
-3.56363	0.283109	-3.56363	1.46073	-1.06535	0.020406	-1.06535	-0.00808
-3.55697	0.284732	-3.55697	1.46009	-1.0487	0.014338	-1.0487	-0.012808
-3.55031	0.286267	-3.55031	1.45946	-1.03204	0.009721	-1.03204	-0.007745
-3.54365	0.287605	-3.54365	1.4588	-1.01539	0.015345	-1.01539	0.001718
-3.53699	0.28871	-3.53699	1.45807	-0.998734	0.022026	-0.998734	0.005416
-3.53032	0.289698	-3.53032	1.4573	-0.982079	0.020178	-0.982079	0.006679
-3.52366	0.290686	-3.52366	1.4566	-0.965425	0.015874	-0.965425	0.006153
-3.517	0.291674	-3.517	1.45599	-0.94877	0.014988	-0.94877	-0.001555
-3.51034	0.292679	-3.51034	1.45537	-0.932115	0.014587	-0.932115	-0.011642
-3.50368	0.293296	-3.50368	1.45478	-0.915461	0.006767	-0.915461	-0.015456
-3.49702	0.293253	-3.49702	1.4542	-0.898806	-0.001335	-0.898806	-0.015879
-3.49036	0.292943	-3.49036	1.45359	-0.882152	-0.00577	-0.882152	-0.012078
-3.48369	0.292633	-3.48369	1.453	-0.865497	-0.011363	-0.865497	-0.00676
-3.47703	0.292221	-3.47703	1.45242	-0.848842	-0.017779	-0.848842	0.000215
-3.47037	0.291405	-3.47037	1.45185	-0.832188	-0.014914	-0.832188	0.008028
-3.46371	0.290462	-3.46371	1.45121	-0.815533	-0.008344	-0.815533	0.013296
-3.45705	0.289693	-3.45705	1.45049	-0.798878	-0.011799	-0.798878	0.013058
-3.45039	0.288929	-3.45039	1.4498	-0.782224	-0.021321	-0.782224	0.008722
-3.44373	0.288165	-3.44373	1.44915	-0.765569	-0.019948	-0.765569	-0.001364
-3.43706	0.287752	-3.43706	1.4486	-0.748915	-0.012675	-0.748915	-0.01202
-3.4304	0.287886	-3.4304	1.44807	-0.73226	-0.007798	-0.73226	-0.013867
-3.42374	0.288195	-3.42374	1.44755	-0.715605	0.000369	-0.715605	-0.011613
-3.41708	0.288491	-3.41708	1.44703	-0.698951	0.009896	-0.698951	-0.002771
-3.41042	0.288787	-3.41042	1.44645	-0.682296	0.007292	-0.682296	0.011935
-3.40376	0.289062	-3.40376	1.44589	-0.665641	-0.0022	-0.665641	0.022718
-3.3971	0.288908	-3.3971	1.44538	-0.648987	-0.013438	-0.648987	0.023666
-3.39043	0.288643	-3.39043	1.44478	-0.632332	-0.022799	-0.632332	0.021028
-3.38377	0.288784	-3.38377	1.44408	-0.615677	-0.024149	-0.615677	0.013621
-3.37711	0.289027	-3.37711	1.4434	-0.599023	-0.021663	-0.599023	0.006673
-3.37045	0.28927	-3.37045	1.44279	-0.582368	-0.018556	-0.582368	0.014034
-3.36379	0.289403	-3.36379	1.44223	-0.565714	-0.011053	-0.565714	0.028114
-3.35713	0.289174	-3.35713	1.44169	-0.549059	-0.001694	-0.549059	0.030181
-3.35046	0.288226	-3.35046	1.44114	-0.532404	0.001258	-0.532404	0.027814
-3.3438	0.286809	-3.3438	1.44064	-0.51575	-6.1e-05	-0.51575	0.026802
-3.33714	0.285393	-3.33714	1.44015	-0.499095	-0.006835	-0.499095	0.018051
-3.33048	0.28397	-3.33048	1.43959	-0.48244	-0.015047	-0.48244	0.005456
-3.32382	0.283346	-3.32382	1.43902	-0.465786	-0.017158	-0.465786	0.004787
-3.31716	0.284075	-3.31716	1.43847	-0.449131	-0.016708	-0.449131	0.00911
-3.31049	0.285522	-3.31049	1.43788	-0.432477	-0.02185	-0.432477	0.009279
-3.30383	0.287169	-3.30383	1.43724	-0.415822	-0.02718	-0.415822	0.006376
-3.29717	0.288815	-3.29717	1.43663	-0.399168	-0.028957	-0.399168	-0.001288
-3.29051	0.290649	-3.29051	1.43605	-0.382513	-0.032056	-0.382513	-0.009841
-3.28385	0.294429	-3.28385	1.43547	-0.365858	-0.036273	-0.365858	-0.017664
-3.27719	0.300355	-3.27719	1.4349	-0.349204	-0.031626	-0.349204	-0.024566
-3.27053	0.306567	-3.27053	1.43436	-0.332549	-0.020094	-0.332549	-0.022664
-3.26387	0.312814	-3.26387	1.43383	-0.315895	-0.014823	-0.315895	-0.003318
-3.2572	0.319063	-3.2572	1.43327	-0.29924	-0.016661	-0.29924	0.017599
-3.25054	0.324306	-3.25054	1.43269	-0.282585	-0.018376	-0.282585	0.023436
-3.24388	0.327206	-3.24388	1.43212	-0.265931	-0.020678	-0.265931	0.023926
-3.23722	0.327948	-3.23722	1.43157	-0.249276	-0.023919	-0.249276	0.027132
-3.23056	0.327838	-3.23056	1.43098	-0.232621	-0.022994	-0.232621	0.022224
-3.2239	0.327729	-3.2239	1.43032	-0.215967	-0.020645	-0.215967	0.016034
-3.21723	0.327619	-3.21723	1.42966	-0.199312	-0.022661	-0.199312	0.023349
-3.21057	0.328466	-3.21057	1.42901	-0.182658	-0.027288	-0.182658	0.038673
-3.20391	0.329305	-3.20391	1.42842	-0.166003	-0.035694	-0.166003	0.047103
-3.19725	0.328224	-3.19725	1.4279	-0.149348	-0.045106	-0.149348	0.049863
-3.19059	0.326303	-3.19059	1.42734	-0.132694	-0.052762	-0.132694	0.046497
-3.18393	0.324391	-3.18393	1.42679	-0.116039	-0.05732	-0.116039	0.041663
-3.17726	0.322734	-3.17726	1.42631	-0.099384	-0.055775	-0.099384	0.034362
-3.1706	0.321948	-3.1706	1.4258	-0.08273	-0.042322	-0.08273	0.022909
-3.16394	0.32379	-3.16394	1.42525	-0.066075	-0.025304	-0.066075	0.01401
-3.15728	0.32781	-3.15728	1.42471	-0.04942	-0.004157	-0.04942	0.003834
-3.15062	0.331829	-3.15062	1.42414	-0.032766	0.016663	-0.032766	0.000873
-3.14396	0.335849	-3.14396	1.4235	-0.016111	0.011762	-0.016111	-0.000426
-3.1373	0.339779	-3.1373	1.42291	0.000543	0.007378	0.000543	-0.003224
-3.13063	0.343119	-3.13063	1.42237	0.017198	0.004713	0.017198	-0.007767
-3.12397	0.345312	-3.12397	1.42185	0.033853	0.000832	0.033853	-0.015911
-3.11731	0.346813	-3.11731	1.42134	0.050507	-0.003274	0.050507	-0.022148
-3.11065	0.348314	-3.11065	1.42083	0.067162	-0.004286	0.067162	-0.025705
-3.10399	0.349814	-3.10399	1.42033	0.083817	0.001253	0.083817	-0.028199
-3.09733	0.350029	-3.09733	1.41989	0.100471	0.006092	0.100471	-0.028325
-3.09067	0.348121	-3.09067	1.41944	0.117126	0.007873	0.117126	-0.022416
-3.084	0.345283	-3.084	1.41898	0.13378	0.010575	0.13378	-0.017318
-3.07734	0.342267	-3.07734	1.41854	0.150435	0.011601	0.150435	-0.015507
-3.07068	0.339253	-3.07068	1.41814	0.167089	0.006639	0.167089	-0.01458
-3.06402	0.336667	-3.06402	1.4177	0.183744	-4.5e-05	0.183744	-0.013635
-3.05736	0.335431	-3.05736	1.41721	0.200399	-0.004723	0.200399	-0.013141
-3.0507	0.335275	-3.0507	1.41667	0.217053	-0.00574	0.217053	-0.011474
-3.04404	0.335254	-3.04404	1.41613	0.233708	-0.000735	0.233708	-0.009104
-3.03737	0.335232	-3.03737	1.41563	0.250362	0.004127	0.250362	-0.007779
-3.03071	0.335211	-3.03071	1.41516	0.267017	0.011209	0.267017	-0.008119
-3.02405	0.335674	-3.02405	1.41471	0.283672	0.021174	0.283672	-0.009625
-3.01739	0.337576	-3.01739	1.41425	0.300326	0.029139	0.300326	-0.013577
-3.01073	0.341152	-3.01073	1.41382	0.316981	0.029573	0.316981	-0.017354
-3.00407	0.345466	-3.00407	1.41342	0.333636	0.025414	0.333636	-0.019203
-2.99741	0.349779	-2.99741	1.413	0.35029	0.01741	0.35029	-0.02081
-2.99074	0.354077	-2.99074	1.4126	0.366945	0.009878	0.366945	-0.023961
-2.98408	0.358082	-2.98408	1.41222	0.3836	0.002335	0.3836	-0.025809
-2.97742	0.360691	-2.97742	1.41186	0.400254	-0.006984	0.400254	-0.025172
-2.97076	0.361873	-2.97076	1.41152	0.416909	-0.019086	0.416909	-0.023312
-2.9641	0.362837	-2.9641	1.41113	0.433563	-0.026565	0.433563	-0.022805
-2.95744	0.363806	-2.95744	1.41065	0.450218	-0.031575	0.450218	-0.023483
-2.95077	0.364627	-2.95077	1.41016	0.466873	-0.036463	0.466873	-0.022447
-2.94411	0.364946	-2.94411	1.40968	0.483527	-0.038461	0.483527	-0.019027
-2.93745	0.364251	-2.93745	1.40923	0.500182	-0.031685	0.500182	-0.018249
-2.93079	0.362818	-2.93079	1.40881	0.516837	-0.022259	0.516837	-0.017429
-2.92413	0.361383	-2.92413	1.40838	0.533491	-0.010466	0.533491	-0.01376
-2.91747	0.359956	-2.91747	1.40792	0.550146	-0.003959	0.550146	-0.011856
-2.9108	0.358228	-2.9108	1.40742	0.5668	-0.012026	0.5668	-0.015555
-2.90414	0.356203	-2.90414	1.40697	0.583455	-0.021546	0.583455	-0.019583
-2.89748	0.354404	-2.89748	1.40653	0.60011	-0.027639	0.60011	-0.022928
-2.89082	0.352761	-2.89082	1.40613	0.616764	-0.036387	0.616764	-0.02436
-2.88416	0.35112	-2.88416	1.40574	0.633419	-0.04145	0.633419	-0.021373
-2.8775	0.349527	-2.8775	1.40534	0.650074	-0.032483	0.650074	-0.017817
-2.87084	0.348189	-2.87084	1.40495	0.666728	-0.020933	0.666728	-0.014132
-2.86417	0.347413	-2.86417	1.40457	0.683383	-0.01069	0.683383	-0.009146
-2.85751	0.347065	-2.85751	1.40413	0.700037	-0.003982	0.700037	-0.003863
-2.85085	0.346759	-2.85085	1.40368	0.716692	0.000502	0.716692	-0.001581
-2.84419	0.346454	-2.84419	1.40323	0.733346	0.005151	0.733346	-0.000357
-2.83753	0.34637	-2.83753	1.40279	0.750001	0.010222	0.750001	-0.00032
-2.83087	0.346854	-2.83087	1.40234	0.766656	0.011668	0.766656	0.000725
-2.82421	0.347968	-2.82421	1.40188	0.78331	0.014138	0.78331	0.00454
-2.81754	0.349403	-2.81754	1.40145	0.799965	0.018978	0.799965	0.006252
-2.81088	0.350831	-2.81088	1.40107	0.816619	0.020796	0.816619	0.004044
-2.80422	0.352256	-2.80422	1.40071	0.833274	0.013935	0.833274	0.002569
-2.79756	0.352703	-2.79756	1.4004	0.849929	0.006979	0.849929	0.004704
-2.7909	0.35165	-2.7909	1.40006	0.866583	0.003732	0.866583	0.006828
-2.78424	0.350181	-2.78424	1.3997	0.883238	0.001133	0.883238	0.007319
-2.77758	0.348623	-2.77758	1.39937	0.899893	0.002731	0.899893	0.007578
-2.77091	0.347065	-2.77091	1.39903	0.916547	0.011042	0.916547	0.0097
-2.76425	0.345827	-2.76425	1.3987	0.933202	0.01768	0.933202	0.010651
-2.75759	0.345705	-2.75759	1.39835	0.949857	0.019134	0.949857	0.00613
-2.75093	0.346093	-2.75093	1.39797	0.966511	0.016244	0.966511	-0.002009
-2.74427	0.346009	-2.74427	1.39755	0.983166	0.003913	0.983166	-0.00625
-2.73761	0.345926	-2.73761	1.39715	0.99982	-0.005787	0.99982	-0.00641
-2.73095	0.345842	-2.73095	1.39672	1.01648	-0.002119	1.01648	-0.005819
-2.72428	0.345426	-2.72428	1.39632	1.03313	0.002232	1.03313	-0.005347
-2.71762	0.344891	-2.71762	1.39592	1.04978	0.004016	1.04978	-0.001324
-2.71096	0.345382	-2.71096	1.39551	1.06644	0.01133	1.06644	0.004686
-2.7043	0.346682	-2.7043	1.39508	1.08309	0.016957	1.08309	0.008865
-2.69764	0.347978	-2.69764	1.39465	1.09975	0.011885	1.09975	0.009829
-2.69098	0.349245	-2.69098	1.39429	1.1164	0.012659	1.1164	0.016609
-2.68431	0.350126	-2.68431	1.39393	1.13306	0.031247	1.13306	0.02707
-2.67765	0.349741	-2.67765	1.39359	1.14971	0.04992	1.14971	0.034624
-2.67099	0.348083	-2.67099	1.39324	1.16637	0.058405	1.16637	0.036883
-2.66433	0.34616	-2.66433	1.39287	1.18302	0.064858	1.18302	0.035508
-2.65767	0.344236	-2.65767	1.39255	1.19968	0.068377	1.19968	0.025184
-2.65101	0.342154	-2.65101	1.39226	1.21633	0.060817	1.21633	0.015061
-2.64434	0.339709	-2.64434	1.39196	1.23298	0.053557	1.23298	0.011906
-2.63768	0.33742	-2.63768	1.39165	1.24964	0.052959	1.24964	0.010972
-2.63102	0.335615	-2.63102	1.39133	1.26629	0.049674	1.26629	0.012463
-2.62436	0.33381	-2.62436	1.39095	1.28295	0.038542	1.28295	0.019037
-2.6177	0.332006	-2.6177	1.39058	1.2996	0.027196	1.2996	0.027552
-2.61104	0.330079	-2.61104	1.39026	1.31626	0.019656	1.31626	0.032963
-2.60438	0.328176	-2.60438	1.38998	1.33291	0.014472	1.33291	0.032903
-2.59771	0.326678	-2.59771	1.3897	1.34957	0.012775	1.34957	0.022708
-2.59105	0.325377	-2.59105	1.38941	1.36622	0.016514	1.36622	0.00989
-2.58439	0.324068	-2.58439	1.38911	1.38288	0.018334	1.38288	-0.014457
-2.57773	0.322868	-2.57773	1.3888	1.39953	0.016193	1.39953	-0.03879
-2.57107	0.322441	-2.57107	1.38849	1.41619	0.010437	1.41619	-0.045629
-2.56441	0.323217	-2.56441	1.38818	1.43284	-0.004939	1.43284	-0.03763
-2.55775	0.324523	-2.55775	1.38786	1.44949	-0.018601	1.44949	-0.030527
-2.55108	0.325883	-2.55108	1.38753	1.46615	-0.022735	1.46615	-0.017939
-2.54442	0.327238	-2.54442	1.38722	1.4828	-0.023048	1.4828	-0.004979
-2.53776	0.328405	-2.53776	1.38694	1.49946	-0.017143	1.49946	0.001964
-2.5311	0.329219	-2.5311	1.38669	1.51611	-0.000431	1.51611	0.002649
-2.52444	0.329995	-2.52444	1.38645	1.53277	0.015471	1.53277	-0.000888
-2.51778	0.330915	-2.51778	1.38622	1.54942	0.024597	1.54942	-0.000639
-2.51112	0.331837	-2.51112	1.38599	1.56608	0.030614	1.56608	0.005609
-2.50445	0.332759	-2.50445	1.38577	1.58273	0.029489	1.58273	0.010314
-2.49779	0.334514	-2.49779	1.38549	1.59939	0.026504	1.59939	0.015139
-2.49113	0.336933	-2.49113	1.3852	1.61604	0.022914	1.61604	0.025285
-2.48447	0.338516	-2.48447	1.38489	1.6327	0.019924	1.6327	0.034515
-2.47781	0.339761	-2.47781	1.38452	1.64935	0.027593	1.64935	0.034909
-2.47115	0.341006	-2.47115	1.3841	1.666	0.04466	1.666	0.029594
-2.46448	0.342149	-2.46448	1.3837	1.68266	0.053857	1.68266	0.020479
-2.45782	0.34298	-2.45782	1.38335	1.69931	0.050941	1.69931	0.012775
-2.45116	0.343895	-2.45116	1.38302	1.71597	0.047911	1.71597	0.007542
-2.4445	0.345248	-2.4445	1.38272	1.73262	0.041669	1.73262	0.004859
-2.43784	0.346597	-2.43784	1.38241	1.74928	0.02976	1.74928	0.007256
-2.43118	0.347943	-2.43118	1.38213	1.76593	0.022964	1.76593	0.019376
-2.42452	0.348433	-2.42452	1.38187	1.78259	0.027917	1.78259	0.025638
-2.41785	0.34697	-2.41785	1.3816	1.79924	0.034107	1.79924	0.012159
-2.41119	0.343985	-2.41119	1.38135	1.8159	0.035406	1.8159	-0.001757
-2.40453	0.340347	-2.40453	1.38108	1.83255	0.033713	1.83255	-0.012876
-2.39787	0.336708	-2.39787	1.38077	1.84921	0.029667	1.84921	-0.026399
-2.39121	0.333068	-2.39121	1.38044	1.86586	0.02301	1.86586	-0.02792
-2.38455	0.330804	-2.38455	1.38014	1.88251	0.004985	1.88251	-0.009385
-2.37789	0.330665	-2.37789	1.37984	1.89917	-0.013783	1.89917	0.00454
-2.37122	0.330912	-2.37122	1.37953	1.91582	-0.026182	1.91582	0.008064
-2.36456	0.331219	-2.36456	1.37929	1.93248	-0.033285	1.93248	0.011421
-2.3579	0.331527	-2.3579	1.37908	1.94913	-0.039121	1.94913	0.014595
-2.35124	0.331697	-2.35124	1.37885	1.96579	-0.036932	1.96579	0.014276
-2.34458	0.331659	-2.34458	1.3786	1.98244	-0.03151	1.98244	0.012739
-2.33792	0.332586	-2.33792	1.37837	1.9991	-0.023355	1.9991	0.01518
-2.33126	0.334885	-2.33126	1.37815	2.01575	-0.015219	2.01575	0.021147
-2.32459	0.337178	-2.32459	1.37788	2.03241	-0.004637	2.03241	0.024282
-2.31793	0.339473	-2.31793	1.37757	2.04906	0.008274	2.04906	0.025652
-2.31127	0.34229	-2.31127	1.37729	2.06572	0.02705	2.06572	0.027808
-2.30461	0.345402	-2.30461	1.37706	2.08237	0.041931	2.08237	0.031103
-2.29795	0.347206	-2.29795	1.37684	2.09903	0.053328	2.09903	0.033562
-2.29129	0.348051	-2.29129	1.37665	2.11568	0.061419	2.11568	0.032716
-2.28462	0.348896	-2.28462	1.37647	2.13233	0.067825	2.13233	0.031734
-2.27796	0.349677	-2.27796	1.37626	2.14899	0.065017	2.14899	0.034288
-2.2713	0.349801	-2.2713	1.376	2.16564	0.061406	2.16564	0.037552
-2.26464	0.349454	-2.26464	1.37577	2.1823	0.064059	2.1823	0.037319
-2.25798	0.349642	-2.25798	1.37556	2.19895	0.067029	2.19895	0.036694
-2.25132	0.349914	-2.25132	1.37534	2.21561	0.060775	2.21561	0.037663
-2.24465	0.350186	-2.24465	1.37511	2.23226	0.052936	2.23226	0.038018
-2.23799	0.350245	-2.23799	1.37489	2.24892	0.046915	2.24892	0.034436
-2.23133	0.34959	-2.23133	1.37465	2.26557	0.03984	2.26557	0.031535
-2.22467	0.347757	-2.22467	1.37442	2.28223	0.037427	2.28223	0.037981
-2.21801	0.345087	-2.21801	1.37419	2.29888	0.047508	2.29888	0.044489
-2.21135	0.342423	-2.21135	1.37393	2.31554	0.057348	2.31554	0.04056
-2.20469	0.339744	-2.20469	1.37367	2.33219	0.059992	2.33219	0.032971
-2.19802	0.337434	-2.19802	1.37337	2.34884	0.059352	2.34884	0.024805
-2.19136	0.336131	-2.19136	1.37313	2.3655	0.049441	2.3655	0.00955
-2.1847	0.335753	-2.1847	1.3729	2.38215	0.034522	2.38215	-0.003086
-2.17804	0.335738	-2.17804	1.37265	2.39881	0.019825	2.39881	-0.0005
-2.17138	0.335724	-2.17138	1.37241	2.41546	0.009947	2.41546	0.008125
-2.16472	0.335755	-2.16472	1.37221	2.43212	0.008788	2.43212	0.018566
-2.15806	0.33611	-2.15806	1.37206	2.44877	0.023658	2.44877	0.027191
-2.15139	0.337289	-2.15139	1.37186	2.46543	0.038375	2.46543	0.030297
-2.14473	0.339155	-2.14473	1.37165	2.48208	0.048754	2.48208	0.027551
-2.13807	0.341059	-2.13807	1.37141	2.49874	0.058329	2.49874	0.0264
-2.13141	0.342961	-2.13141	1.37113	2.51539	0.058391	2.51539	0.025279
-2.12475	0.344723	-2.12475	1.37087	2.53205	0.048583	2.53205	0.025532
-2.11809	0.346003	-2.11809	1.37065	2.5487	0.041817	2.5487	0.032711
-2.11143	0.346549	-2.11143	1.37047	2.56535	0.041801	2.56535	0.042498
-2.10476	0.346615	-2.10476	1.37032	2.58201	0.044257	2.58201	0.054956
-2.0981	0.346682	-2.0981	1.37013	2.59866	0.051889	2.59866	0.064936
-2.09144	0.346749	-2.09144	1.36997	2.61532	0.059145	2.61532	0.072168
-2.08478	0.347101	-2.08478	1.36985	2.63197	0.06285	2.63197	0.075351
-2.07812	0.347729	-2.07812	1.36969	2.64863	0.064112	2.64863	0.076152
-2.07146	0.347999	-2.07146	1.36952	2.66528	0.056631	2.66528	0.070115
-2.0648	0.348109	-2.0648	1.36932	2.68194	0.045082	2.68194	0.064094
-2.05813	0.348218	-2.05813	1.36917	2.69859	0.038179	2.69859	0.061639
-2.05147	0.348367	-2.05147	1.36904	2.71525	0.036658	2.71525	0.061353
-2.04481	0.348672	-2.04481	1.36889	2.7319	0.038294	2.7319	0.068016
-2.03815	0.349395	-2.03815	1.36878	2.74856	0.049997	2.74856	0.076677
-2.03149	0.350539	-2.03149	1.36863	2.76521	0.061078	2.76521	0.078331
-2.02483	0.351685	-2.02483	1.36844	2.78186	0.061412	2.78186	0.075044
-2.01816	0.352831	-2.01816	1.36824	2.79852	0.059043	2.79852	0.077789
-2.0115	0.353953	-2.0115	1.36805	2.81517	0.05783	2.81517	0.084817
-2.00484	0.354898	-2.00484	1.36787	2.83183	0.055295	2.83183	0.088276
-1.99818	0.355445	-1.99818	1.3677	2.84848	0.062063	2.84848	0.086031
-1.99152	0.3557	-1.99152	1.36757	2.86514	0.080199	2.86514	0.089146
-1.98486	0.355955	-1.98486	1.3674	2.88179	0.092723	2.88179	0.097185
-1.97819	0.35625	-1.97819	1.3672	2.89845	0.093938	2.89845	0.09784
-1.97153	0.357352	-1.97153	1.36703	2.9151	0.092391	2.9151	0.105063
-1.96487	0.359518	-1.96487	1.36686	2.93176	0.08004	2.93176	0.126697
-1.95821	0.36149	-1.95821	1.36668	2.94841	0.064554	2.94841	0.149973
-1.95155	0.363411	-1.95155	1.36654	2.96507	0.063367	2.96507	0.166532
-1.94489	0.365328	-1.94489	1.36641	2.98172	0.071047	2.98172	0.18059
-1.93823	0.366892	-1.93823	1.36624	2.99837	0.069386	2.99837	0.191355
-1.93156	0.367425	-1.93156	1.36602	3.01503	0.063775	3.01503	0.201799
-1.9249	0.367273	-1.9249	1.36582	3.03168	0.060144	3.03168	0.219639
-1.91824	0.367163	-1.91824	1.36568	3.04834	0.05355	3.04834	0.236147
-1.91158	0.367053	-1.91158	1.36554	3.06499	0.048109	3.06499	0.263442
-1.90492	0.366943	-1.90492	1.36536	3.08165	0.063083	3.08165	0.298732
-1.89826	0.366613	-1.89826	1.36524	3.0983	0.087653	3.0983	0.334273
-1.8916	0.365456	-1.8916	1.36509	3.11496	0.124675	3.11496	0.36286
-1.88493	0.363172	-1.88493	1.36487	3.13161	0.161246	3.13161	0.391526
-1.87827	0.360326	-1.87827	1.36465	3.14827	0.200123	3.14827	0.428278
-1.87161	0.357483	-1.87161	1.36445	3.16492	0.232592	3.16492	0.460869
-1.86495	0.354641	-1.86495	1.36427	3.18158	0.262435	3.18158	0.511843
-1.85829	0.351784	-1.85829	1.36413	3.19823	0.276238	3.19823	0.56723
-1.85163	0.34968	-1.85163	1.36401	3.21489	0.284793	3.21489	0.640403
-1.84496	0.348872	-1.84496	1.36387	3.23154	0.292614	3.23154	0.713611
-1.8383	0.348133	-1.8383	1.36374	3.24819	0.297176	3.24819	0.797854
-1.83164	0.347389	-1.83164	1.36364	3.26485	0.304916	3.26485	0.889036
-1.82498	0.347002	-1.82498	1.36352	3.2815	0.315433	3.2815	0.979949
-1.81832	0.347539	-1.81832	1.3634	3.29816	0.335939	3.29816	1.0918
-1.81166	0.348802	-1.81166	1.3633	3.31481	0.362903	3.31481	1.19069
-1.805	0.350381	-1.805	1.36314	3.33147	0.392803	3.33147	1.31476
-1.79834	0.351961	-1.79834	1.36301	3.34812	0.427031	3.34812	1.42642
-1.79167	0.353535	-1.79167	1.36289	3.36478	0.460083	3.36478	1.55579
-1.78501	0.353725	-1.78501	1.36275	3.38143	0.492134	3.38143	1.66797
-1.77835	0.351546	-1.77835	1.36262	3.39809	0.516753	3.39809	1.79886
-1.77169	0.349383	-1.77169	1.36251	3.41474	0.552746	3.41474	1.93882
-1.76503	0.347224	-1.76503	1.36239	3.4314	0.589294	3.4314	2.07242
-1.75837	0.345062	-1.75837	1.36227	3.44805	0.635821	3.44805	2.23333
-1.7517	0.343415	-1.7517	1.36219	3.4647	0.685988	3.4647	2.3772
-1.74504	0.343344	-1.74504	1.36212	3.48136	0.737667	3.48136	2.54716
-1.73838	0.343929	-1.73838	1.362	3.49801	0.785752	3.49801	2.69374
-1.73172	0.343611	-1.73172	1.36184	3.51467	0.828579	3.51467	2.86871
-1.72506	0.343292	-1.72506	1.36169	3.53132	0.877291	3.53132	3.03059
-1.7184	0.342972	-1.7184	1.36153	3.54798	0.916417	3.54798	3.20337
-1.71174	0.34217	-1.71174	1.36133	3.56463	0.962922	3.56463	3.37544
-1.70507	0.3411	-1.70507	1.36116	3.58129	1.0051	3.58129	3.53503
-1.69841	0.341704	-1.69841	1.36105	3.59794	1.05402	3.59794	3.74179
-1.69175	0.3435	-1.69175	1.36094	3.6146	1.0972	3.6146	3.92027
-1.68509	0.345288	-1.68509	1.36088	3.63125	1.14342	3.63125	4.13005
-1.67843	0.347179	-1.67843	1.36081	3.6479	1.19977	3.6479	4.31807
-1.67177	0.349876	-1.67177	1.36072	3.66456	1.25011	3.66456	4.53178
-1.66511	0.352519	-1.66511	1.3607	3.68121	1.29781	3.68121	4.70435
-1.65844	0.353063	-1.65844	1.36067	3.69787	1.33624	3.69787	4.88672
-1.65178	0.353387	-1.65178	1.3606	3.71452	1.37991	3.71452	5.07219
-1.64512	0.353712	-1.64512	1.36049	3.73118	1.4093	3.73118	5.24073
-1.63846	0.353794	-1.63846	1.36036	3.74783	1.44813	3.74783	5.4405
-1.6318	0.353436	-1.6318	1.36025	3.76449	1.4922	3.76449	5.60525
-1.62514	0.353459	-1.62514	1.3602	3.78114	1.53476	3.78114	5.78325
-1.61847	0.354222	-1.61847	1.36014	3.7978	1.56775	3.7978	5.92511
-1.61181	0.354985	-1.61181	1.36006	3.81445	1.59716	3.81445	6.0997
-1.60515	0.355749	-1.60515	1.35996	3.8311	1.63865	3.8311	6.24549
-1.59849	0.356031	-1.59849	1.35989	3.84776	1.67115	3.84776	6.39939
-1.59183	0.354967	-1.59183	1.35983	3.86442	1.71516	3.86442	6.55655
-1.58517	0.352787	-1.58517	1.35978	3.88107	1.76249	3.88107	6.70107
-1.57851	0.350172	-1.57851	1.35973	3.89772	1.81058	3.89772	6.84307
-1.57184	0.347566	-1.57184	1.35975	3.91438	1.8412	3.91438	6.94845
-1.56518	0.345109	-1.56518	1.35974	3.93103	1.87263	3.93103	7.0589
-1.55852	0.343475	-1.55852	1.35968	3.94769	1.9023	3.94769	7.14023
-1.55186	0.343197	-1.55186	1.35963	3.96434	1.92603	3.96434	7.22725
-1.5452	0.34366	-1.5452	1.35962	3.981	1.94484	3.981	7.28497
-1.53854	0.344124	-1.53854	1.35963	3.99765	1.95852	3.99765	7.34532
-1.53188	0.344586	-1.53188	1.35957	4.01431	1.96864	4.01431	7.4001
-1.52521	0.34501	-1.52521	1.3595	4.03096	1.9679	4.03096	7.44705
-1.51855	0.345558	-1.51855	1.35944	4.04762	1.9646	4.04762	7.49125
-1.51189	0.346738	-1.51189	1.35942	4.06427	1.95932	4.06427	7.52416
-1.50523	0.348422	-1.50523	1.35942	4.08092	1.95509	4.08092	7.54933
-1.49857	0.350105	-1.49857	1.3594	4.09758	1.95327	4.09758	7.55686
-1.49191	0.35179	-1.49191	1.35938	4.11423	1.95237	4.11423	7.551
-1.48524	0.353357	-1.48524	1.35936	4.13089	1.95953	4.13089	7.52553
-1.47858	0.354188	-1.47858	1.35944	4.14754	1.96827	4.14754	7.49699
-1.47192	0.353908	-1.47192	1.35955	4.1642	1.9642	4.1642	7.46135
-1.46526	0.353327	-1.46526	1.35954	4.18085	1.95166	4.18085	7.42261
-1.4586	0.352742	-1.4586	1.35946	4.19751	1.93837	4.19751	7.36166
-1.45194	0.35222	-1.45194	1.35946	4.21416	1.91929	4.21416	7.30818
-1.44528	0.352008	-1.44528	1.35943	4.23082	1.89611	4.23082	7.23926
-1.43861	0.352216	-1.43861	1.3594	4.24747	1.87015	4.24747	7.16952
-1.43195	0.352542	-1.43195	1.35937	4.26413	1.84943	4.26413	7.08845
-1.42529	0.352869	-1.42529	1.35926	4.28078	1.82533	4.28078	7.02622
-1.41863	0.353195	-1.41863	1.35912	4.29744	1.80088	4.29744	6.95915
-1.41197	0.352886	-1.41197	1.35903	4.31409	1.77781	4.31409	6.89052
-1.40531	0.351044	-1.40531	1.35898	4.33074	1.76707	4.33074	6.83009
-1.39864	0.348711	-1.39864	1.35898	4.3474	1.75165	4.3474	6.78161
-1.39198	0.346547	-1.39198	1.35891	4.36405	1.73376	4.36405	6.75381
-1.38532	0.344382	-1.38532	1.3588	4.38071	1.71218	4.38071	6.77209
-1.37866	0.342226	-1.37866	1.35872	4.39736	1.68259	4.39736	6.83057
-1.372	0.340238	-1.372	1.3586	4.41402	1.65395	4.41402	6.95381
-1.36534	0.338362	-1.36534	1.35852	4.43067	1.62028	4.43067	7.14257
-1.35868	0.336079	-1.35868	1.35847	4.44733	1.59167	4.44733	7.38819
-1.35201	0.333662	-1.35201	1.35842	4.46398	1.56814	4.46398	7.7438
-1.34535	0.331246	-1.34535	1.35837	4.48064	1.55601	4.48064	8.10308
-1.33869	0.328941	-1.33869	1.3583	4.49729	1.53913	4.49729	8.58273
-1.33203	0.327138	-1.33203	1.35825	4.51394	1.52433	4.51394	9.03137
-1.32537	0.326728	-1.32537	1.35817	4.5306	1.50433	4.5306	9.56605
-1.31871	0.327936	-1.31871	1.35801	4.54725	1.46317	4.54725	10.0213
-1.31204	0.329139	-1.31204	1.35786	4.56391	1.42131	4.56391	10.5514
-1.30538	0.330338	-1.30538	1.35779	4.58056	1.37799	4.58056	11.0031
-1.29872	0.331279	-1.29872	1.35776	4.59722	1.34139	4.59722	11.4564
-1.29206	0.331519	-1.29206	1.35774	4.61387	1.305	4.61387	11.8488
-1.2854	0.331342	-1.2854	1.35765	4.63053	1.28604	4.63053	12.1841
-1.27874	0.331024	-1.27874	1.35763	4.64718	1.26129	4.64718	12.5304
-1.27208	0.330707	-1.27208	1.3576	4.66384	1.23602	4.66384	12.7805
-1.26541	0.330348	-1.26541	1.35755	4.68049	1.21145	4.68049	13.0644
-1.25875	0.32954	-1.25875	1.35747	4.69714	1.19012	4.69714	13.2912
-1.25209	0.327776	-1.25209	1.35742	4.7138	1.17086	4.7138	13.5266
-1.24543	0.325519	-1.24543	1.35732	4.73045	1.14771	4.73045	13.6749
-1.23877	0.323239	-1.23877	1.35723	4.74711	1.13041	4.74711	13.8173
-1.23211	0.320958	-1.23211	1.35724	4.76376	1.10247	4.76376	13.9104
-1.22545	0.318621	-1.22545	1.35726	4.78042	1.07051	4.78042	13.9826
-1.21878	0.316201	-1.21878	1.35724	4.79707	1.03234	4.79707	14.099
-1.21212	0.314107	-1.21212	1.35716	4.81373	0.996041	4.81373	14.1979
-1.20546	0.312547	-1.20546	1.35705	4.83038	0.960866	4.83038	14.3096
-1.1988	0.310993	-1.1988	1.357	4.84704	0.934501	4.84704	14.4139
-1.19214	0.309429	-1.19214	1.3569	4.86369	0.914182	4.86369	14.5302
-1.18548	0.307879	-1.18548	1.35685	4.88035	0.898312	4.88035	14.6039
-1.17881	0.306604	-1.17881	1.35683	4.897	0.890774	4.897	14.6765
-1.17215	0.305986	-1.17215	1.35674	4.91366	0.881232	4.91366	14.7418
-1.16549	0.305697	-1.16549	1.35664	4.93031	0.87185	4.93031	14.7973
-1.15883	0.305408	-1.15883	1.35653	4.94696	0.852454	4.94696	14.8228
-1.15217	0.305163	-1.15217	1.35643	4.96362	0.822797	4.96362	14.8206
-1.14551	0.305101	-1.14551	1.35636	4.98027	0.79346	4.98027	14.7687
-1.13885	0.305352	-1.13885	1.35626	4.99693	0.766286	4.99693	14.6833
-1.13218	0.305834	-1.13218	1.35616	5.01358	0.74256	5.01358	14.5642
-1.12552	0.306316	-1.12552	1.35609	5.03024	0.737114	5.03024	14.4155
-1.11886	0.306797	-1.11886	1.35607	5.04689	0.743938	5.04689	14.2518
-1.1122	0.307721	-1.1122	1.3561	5.06355	0.731976	5.06355	14.0736
-1.10554	0.309817	-1.10554	1.3561	5.0802	0.710707	5.0802	13.909
-1.09888	0.312386	-1.09888	1.35602	5.09686	0.688064	5.09686	13.6936
-1.09222	0.314924	-1.09222	1.35591	5.11351	0.65642	5.11351	13.5083
-1.08556	0.31747	-1.08556	1.35584	5.13017	0.620344	5.13017	13.2942
-1.07889	0.320023	-1.07889	1.35577	5.14682	0.584227	5.14682	13.1172
-1.07223	0.321503	-1.07223	1.3557	5.16348	0.558486	5.16348	12.92
-1.06557	0.32049	-1.06557	1.35563	5.18013	0.535413	5.18013	12.7767
-1.05891	0.319093	-1.05891	1.3556	5.19678	0.51315	5.19678	12.62
-1.05225	0.317638	-1.05225	1.35552	5.21344	0.493452	5.21344	12.452
-1.04559	0.316185	-1.04559	1.35543	5.23009	0.490908	5.23009	12.2984
-1.03892	0.314707	-1.03892	1.35532	5.24675	0.484714	5.24675	12.0918
-1.03226	0.313	-1.03226	1.35519	5.2634	0.471351	5.2634	11.9045
-1.0256	0.31036	-1.0256	1.35508	5.28006	0.455679	5.28006	11.692
-1.01894	0.30648	-1.01894	1.35504	5.29671	0.433947	5.29671	11.5171
-1.01228	0.302597	-1.01228	1.35494	5.31337	0.413886	5.31337	11.3314
-1.00562	0.298708	-1.00562	1.35482	5.33002	0.396959	5.33002	11.2088
-0.998955	0.294952	-0.998955	1.35469	5.34668	0.385117	5.34668	11.1065
-0.992293	0.292033	-0.992293	1.35454	5.36333	0.376535	5.36333	11.077
-0.985632	0.290954	-0.985632	1.35434	5.37998	0.377837	5.37998	11.0779
-0.978971	0.291217	-0.978971	1.3542	5.39664	0.382033	5.39664	11.1675
-0.972309	0.291482	-0.972309	1.35404	5.41329	0.390288	5.41329	11.2946
-0.965648	0.291753	-0.965648	1.35391	5.42995	0.401205	5.42995	11.5635
-0.958986	0.292096	-0.958986	1.35378	5.4466	0.41964	5.4466	11.8756
-0.952324	0.292641	-0.952324	1.35367	5.46326	0.437473	5.46326	12.3297
-0.945663	0.293372	-0.945663	1.3536	5.47991	0.452822	5.47991	12.8662
-0.939002	0.294146	-0.939002	1.35347	5.49657	0.464184	5.49657	13.4928
-0.93234	0.294917	-0.93234	1.35324	5.51322	0.469542	5.51322	14.2777
-0.925678	0.295735	-0.925678	1.35307	5.52988	0.464686	5.52988	15.0437
-0.919017	0.296694	-0.919017	1.35283	5.54653	0.459273	5.54653	16.1751
-0.912355	0.297572	-0.912355	1.35267	5.56319	0.45304	5.56319	17.21
-0.905694	0.298135	-0.905694	1.35252	5.57984	0.450704	5.57984	18.4592
-0.899033	0.298698	-0.899033	1.35234	5.59649	0.464665	5.59649	19.5542
-0.892371	0.299261	-0.892371	1.35223	5.61315	0.481965	5.61315	20.9214
-0.885709	0.299114	-0.885709	1.35211	5.62981	0.518989	5.62981	22.1314
-0.879048	0.297118	-0.879048	1.352	5.64646	0.557711	5.64646	23.4422
-0.872386	0.294498	-0.872386	1.35189	5.66311	0.588615	5.66311	24.9138
-0.865725	0.2918	-0.865725	1.3518	5.67977	0.605418	5.67977	26.2761
-0.859064	0.289102	-0.859064	1.35171	5.69642	0.6321	5.69642	27.7977
-0.852402	0.286401	-0.852402	1.3516	5.71308	0.65372	5.71308	29.0183
-0.84574	0.283677	-0.84574	1.35151	5.72973	0.673752	5.72973	30.5009
-0.839079	0.280817	-0.839079	1.35142	5.74639	0.697061	5.74639	31.7014
-0.832417	0.277712	-0.832417	1.35126	5.76304	0.721938	5.76304	33.1314
-0.825756	0.274603	-0.825756	1.35105	5.7797	0.740129	5.7797	34.3925
-0.819095	0.271508	-0.819095	1.35086	5.79635	0.745381	5.79635	35.7058
-0.812433	0.2684	-0.812433	1.35071	5.81301	0.757826	5.81301	36.9245
-0.805771	0.265548	-0.805771	1.35056	5.82966	0.775019	5.82966	37.9938
-0.79911	0.263934	-0.79911	1.3504	5.84631	0.793189	5.84631	39.3968
-0.792449	0.263927	-0.792449	1.35022	5.86297	0.808562	5.86297	40.5432
-0.785787	0.26392	-0.785787	1.35	5.87962	0.825914	5.87962	41.8785
-0.779126	0.263913	-0.779126	1.34972	5.89628	0.853406	5.89628	43.0439
-0.772464	0.26423	-0.772464	1.34951	5.91293	0.876677	5.91293	44.3202
-0.765802	0.265317	-0.765802	1.34929	5.92959	0.893803	5.92959	45.2103
-0.759141	0.266485	-0.759141	1.3491	5.94624	0.908479	5.94624	46.1488
-0.75248	0.267668	-0.75248	1.34892	5.9629	0.924469	5.9629	47.1879
-0.745818	0.268851	-0.745818	1.34875	5.97955	0.926379	5.97955	48.0926
-0.739157	0.270049	-0.739157	1.34861	5.99621	0.93243	5.99621	49.1316
-0.732495	0.271318	-0.732495	1.34848	6.01286	0.948819	6.01286	49.9938
-0.725833	0.27264	-0.725833	1.34837	6.02951	0.96583	6.02951	50.9344
-0.719172	0.273923	-0.719172	1.34821	6.04617	0.979053	6.04617	51.5785
-0.712511	0.275201	-0.712511	1.34807	6.06282	0.99033	6.06282	52.3431
-0.705849	0.276487	-0.705849	1.34793	6.07948	1.01029	6.07948	52.9863
-0.699187	0.278036	-0.699187	1.34773	6.09613	1.02599	6.09613	53.614
-0.692526	0.280161	-0.692526	1.34756	6.11279	1.03637	6.11279	54.1455
-0.685864	0.281955	-0.685864	1.3474	6.12944	1.04344	6.12944	54.5816
-0.679203	0.28331	-0.679203	1.34726	6.1461	1.05463	6.1461	54.9466
-0.672542	0.284669	-0.672542	1.34716	6.16275	1.05995	6.16275	55.1377
-0.66588	0.285949	-0.66588	1.34701	6.17941	1.06033	6.17941	55.2982
-0.659218	0.286636	-0.659218	1.34682	6.19606	1.0507	6.19606	55.3686
-0.652557	0.286258	-0.652557	1.34666	6.21272	1.04338	6.21272	55.4116
-0.645895	0.285778	-0.645895	1.34648	6.22937	1.02866	6.22937	55.3529
-0.639234	0.285282	-0.639234	1.34625	6.24603	1.00695	6.24603	55.2519
-0.632573	0.284785	-0.632573	1.34596	6.26268	0.98923	6.26268	54.9956
-0.625911	0.284373	-0.625911	1.34572	6.27933	0.986962	6.27933	54.7299
-0.619249	0.28417	-0.619249	1.34557	6.29599	0.984348	6.29599	54.3076
-0.612588	0.283706	-0.612588	1.34541	6.31264	0.983197	6.31264	53.8871
-0.605927	0.282604	-0.605927	1.34527	6.3293	0.980762	6.3293	53.3447
-0.599265	0.281494	-0.599265	1.34512	6.34595	0.969985	6.34595	52.8771
-0.592604	0.280386	-0.592604	1.34495	6.36261	0.959195	6.36261	52.2613
-0.585942	0.279598	-0.585942	1.34478	6.37926	0.951479	6.37926	51.5631
-0.57928	0.279987	-0.57928	1.34462	6.39592	0.944861	6.39592	50.8368
-0.572619	0.281431	-0.572619	1.34445	6.41257	0.93422	6.41257	49.9764
-0.565958	0.283297	-0.565958	1.34433	6.42923	0.927374	6.42923	49.1849
-0.559296	0.285159	-0.559296	1.34419	6.44588	0.915568	6.44588	48.2878
-0.552635	0.286921	-0.552635	1.34401	6.46253	0.892186	6.46253	47.5936
-0.545973	0.288264	-0.545973	1.34381	6.47919	0.868431	6.47919	46.7117
-0.539311	0.288911	-0.539311	1.34356	6.49585	0.848468	6.49585	45.9525
-0.53265	0.289133	-0.53265	1.34337	6.5125	0.832978	6.5125	45.0597
-0.525989	0.289355	-0.525989	1.3432	6.52915	0.826627	6.52915	44.1939
-0.519327	0.289577	-0.519327	1.34308	6.54581	0.829786	6.54581	43.3326
-0.512666	0.289602	-0.512666	1.34295	6.56246	0.826131	6.56246	42.4657
-0.506004	0.288854	-0.506004	1.34283	6.57912	0.81898	6.57912	41.7468
-0.499342	0.287203	-0.499342	1.34277	6.59577	0.803411	6.59577	40.7952
-0.492681	0.284986	-0.492681	1.34265	6.61243	0.768137	6.61243	40.0131
-0.48602	0.28277	-0.48602	1.34255	6.62908	0.733577	6.62908	39.0691
-0.479358	0.280554	-0.479358	1.34245	6.64574	0.713874	6.64574	38.2419
-0.472696	0.278621	-0.472696	1.34233	6.66239	0.698701	6.66239	37.2949
-0.466035	0.277662	-0.466035	1.34219	6.67905	0.678037	6.67905	36.5177
-0.459373	0.277372	-0.459373	1.3421	6.6957	0.670119	6.6957	35.7408
-0.452712	0.277234	-0.452712	1.34198	6.71235	0.661331	6.71235	34.8602
-0.446051	0.277097	-0.446051	1.34185	6.72901	0.644823	6.72901	34.0968
-0.439389	0.277075	-0.439389	1.34175	6.74566	0.629906	6.74566	33.1648
-0.432727	0.277576	-0.432727	1.34158	6.76232	0.629853	6.76232	32.3987
-0.426066	0.278919	-0.426066	1.34138	6.77897	0.631254	6.77897	31.5112
-0.419405	0.281021	-0.419405	1.34124	6.79563	0.624664	6.79563	30.8242
-0.412743	0.283128	-0.412743	1.34114	6.81228	0.617472	6.81228	29.9977
-0.406082	0.285232	-0.406082	1.34096	6.82894	0.602737	6.82894	29.2538
-0.39942	0.287569	-0.39942	1.34082	6.84559	0.585422	6.84559	28.5093
-0.392758	0.290447	-0.392758	1.3407	6.86225	0.566971	6.86225	27.736
-0.386097	0.292991	-0.386097	1.34058	6.8789	0.554935	6.8789	27.0692
-0.379436	0.295158	-0.379436	1.34045	6.89555	0.543583	6.89555	26.2664
-0.372774	0.297326	-0.372774	1.3403	6.91221	0.539563	6.91221	25.6562
-0.366113	0.299476	-0.366113	1.34009	6.92886	0.535403	6.92886	24.9348
-0.359451	0.30151	-0.359451	1.33995	6.94552	0.517025	6.94552	24.3202
-0.352789	0.303107	-0.352789	1.33982	6.96217	0.500188	6.96217	23.6229
-0.346128	0.30396	-0.346128	1.33965	6.97883	0.487129	6.97883	23.015
-0.339467	0.304729	-0.339467	1.33951	6.99548	0.474861	6.99548	22.4267
-0.332805	0.305504	-0.332805	1.33926	7.01214	0.462321	7.01214	21.7121
-0.326144	0.305967	-0.326144	1.33908	7.02879	0.464258	7.02879	21.0986
-0.319482	0.305241	-0.319482	1.33897	7.04545	0.463515	7.04545	20.3648
-0.31282	0.303476	-0.31282	1.33879	7.0621	0.451896	7.0621	19.7706
-0.306159	0.30115	-0.306159	1.33865	7.07876	0.438703	7.07876	19.0805
-0.299498	0.298824	-0.299498	1.33852	7.09541	0.423621	7.09541	18.5809
-0.292836	0.296502	-0.292836	1.33844	7.11207	0.410055	7.11207	17.9995
-0.286175	0.294228	-0.286175	1.33832	7.12872	0.388247	7.12872	17.4357
-0.279513	0.292096	-0.279513	1.3382	7.14537	0.369961	7.14537	16.9089
-0.272851	0.290155	-0.272851	1.33808	7.16203	0.351323	7.16203	16.2241
-0.26619	0.288283	-0.26619	1.33789	7.17868	0.335889	7.17868	15.6238
-0.259529	0.286409	-0.259529	1.3377	7.19534	0.321792	7.19534	14.8845
-0.252867	0.284424	-0.252867	1.33756	7.21199	0.320476	7.21199	14.2868
-0.246206	0.282016	-0.246206	1.33742	7.22865	0.321968	7.22865	13.578
-0.239544	0.279766	-0.239544	1.33728	7.2453	0.317405	7.2453	13.0346
-0.232882	0.27886	-0.232882	1.33712	7.26196	0.312991	7.26196	12.4034
-0.226221	0.277946	-0.226221	1.33699	7.27861	0.300645	7.27861	11.8298
-0.21956	0.277033	-0.21956	1.3369	7.29527	0.284538	7.29527	11.2756
-0.212898	0.276379	-0.212898	1.33683	7.31192	0.273301	7.31192	10.6371
-0.206236	0.27654	-0.206236	1.33672	7.32857	0.271833	7.32857	10.0971
-0.199575	0.276821	-0.199575	1.33658	7.34523	0.266948	7.34523	9.45631
-0.192914	0.277051	-0.192914	1.33645	7.36188	0.261965	7.36188	8.95546
-0.186252	0.277279	-0.186252	1.33631	7.37854	0.259022	7.37854	8.33997
-0.179591	0.277469	-0.179591	1.33622	7.39519	0.255954	7.39519	7.84901
-0.172929	0.277334	-0.172929	1.33606	7.41185	0.249336	7.41185	7.2866
-0.166267	0.276796	-0.166267	1.33592	7.4285	0.236425	7.4285	6.79087
-0.159606	0.276996	-0.159606	1.3358	7.44516	0.228409	7.44516	6.30586
-0.152945	0.277276	-0.152945	1.33566	7.46181	0.216127	7.46181	5.80334
-0.146283	0.277555	-0.146283	1.33554	7.47847	0.196866	7.47847	5.39633
-0.139622	0.277979	-0.139622	1.33545	7.49512	0.182539	7.49512	4.91844
-0.13296	0.278874	-0.13296	1.33534	7.51178	0.187217	7.51178	4.54281
-0.126298	0.279683	-0.126298	1.33522	7.52843	0.193819	7.52843	4.1105
-0.119637	0.279822	-0.119637	1.33508	7.54509	0.199162	7.54509	3.79271
-0.112976	0.27996	-0.112976	1.33493	7.56174	0.207165	7.56174	3.43334
-0.106314	0.280098	-0.106314	1.3348	7.5784	0.205844	7.5784	3.14208
-0.099653	0.280543	-0.099653	1.33469	7.59505	0.194224	7.59505	2.86546
-0.092991	0.282162	-0.092991	1.33458	7.6117	0.179496	7.6117	2.57717
-0.086329	0.284594	-0.086329	1.33445	7.62836	0.167207	7.62836	2.34114
-0.079668	0.287285	-0.079668	1.33433	7.64501	0.15455	7.64501	2.08625
-0.073007	0.289963	-0.073007	1.3342	7.66167	0.145554	7.66167	1.90274
-0.066345	0.29262	-0.066345	1.33405	7.67832	0.13806	7.67832	1.6909
-0.059684	0.223559	-0.059684	1.33389	7.69498	0.135893	7.69498	1.54611
-0.053022	0.002028	-0.053022	1.33373	7.71163	0.136369	7.71163	1.38353
-0.04636	0.003184	-0.04636	1.33354	7.72829	0.137536	7.72829	1.25184
-0.039699	0.006153	-0.039699	1.33399	7.74494	0.139656	7.74494	1.12861
-0.033038	0.005633	-0.033038	1.33476	7.7616	0.135387	7.7616	1.02381
-0.026376	0.005113	-0.026376	1.33571	7.77825	0.12409	7.77825	0.943277
-0.019715	0.004598	-0.019715	1.33706	7.7949	0.114864	7.7949	0.859274
-0.013053	0.004058	-0.013053	1.33753	7.81156	0.110062	7.81156	0.804752
-0.006392	0.003048	-0.006392	1.33628	7.82821	0.105073	7.82821	0.742061
0.00027	0.002558	0.00027	1.33513	7.84487	0.103109	7.84487	0.695016
0.006931	0.00231	0.006931	1.33447	7.86152	0.106404	7.86152	0.64733
0.013593	0.002062	0.013593	1.33471	7.87818	0.114021	7.87818	0.620234
0.020255	0.001843	0.020255	1.33575	7.89483	0.118773	7.89483	0.59557
0.026916	0.002348	0.026916	1.33668	7.91149	0.120235	7.91149	0.56112
0.033577	0.004323	0.033577	1.33594	7.92814	0.121895	7.92814	0.533849
0.040239	0.006039	0.040239	1.33487	7.9448	0.122263	7.9448	0.51018
0.0469	0.007754	0.0469	1.33423	7.96145	0.11343	7.96145	0.489732
0.053562	0.00947	0.053562	1.33377	7.97811	0.102995	7.97811	0.468728
0.060224	0.011177	0.060224	1.33346	7.99476	0.097497	7.99476	0.466541
0.066885	0.012682	0.066885	1.33326	8.01141	0.095243	8.01141	0.461885
0.073546	0.014292	0.073546	1.33306	8.02807	0.105548	8.02807	0.4505
0.080208	0.01623	0.080208	1.33293	8.04472	0.121501	8.04472	0.438239
0.086869	0.018147	0.086869	1.33281	8.06138	0.132166	8.06138	0.425866
0.093531	0.020082	0.093531	1.33275	8.07803	0.13741	8.07803	0.415511
0.100193	0.022014	0.100193	1.33268	8.09469	0.144299	8.09469	0.402112
0.106854	0.023684	0.106854	1.33263	8.11134	0.143419	8.11134	0.392331
0.113515	0.023567	0.113515	1.33258	8.128	0.139802	8.128	0.380944
0.120177	0.023006	0.120177	1.33255	8.14465	0.141701	8.14465	0.371265
0.126838	0.022445	0.126838	1.33254	8.16131	0.147538	8.16131	0.361837
0.1335	0.02187	0.1335	1.33245	8.17796	0.146764	8.17796	0.358106
0.140162	0.020851	0.140162	1.33236	8.19462	0.141319	8.19462	0.353923
0.146823	0.019201	0.146823	1.33236	8.21127	0.13556	8.21127	0.342801
0.153484	0.017856	0.153484	1.3324	8.22792	0.129304	8.22792	0.332989
0.160146	0.016511	0.160146	1.33238	8.24458	0.125197	8.24458	0.328309
0.166807	0.015165	0.166807	1.33233	8.26123	0.129835	8.26123	0.324024
0.173469	0.013777	0.173469	1.33226	8.27789	0.134649	8.27789	0.316962
0.18013	0.011193	0.18013	1.33219	8.29454	0.132288	8.29454	0.316615
0.186792	0.008419	0.186792	1.3321	8.3112	0.130084	8.3112	0.318748
0.193453	0.005775	0.193453	1.33192	8.32785	0.124348	8.32785	0.319643
0.200115	0.003108	0.200115	1.33167	8.34451	0.114452	8.34451	0.319417
0.206776	0.000442	0.206776	1.33154	8.36116	0.110735	8.36116	0.320764
0.213438	-0.002113	0.213438	1.33147	8.37782	0.118472	8.37782	0.324395
0.220099	-0.004086	0.220099	1.3314	8.39447	0.123873	8.39447	0.324842
0.226761	-0.005063	0.226761	1.33125	8.41113	0.126286	8.41113	0.321095
0.233422	-0.005928	0.233422	1.33116	8.42778	0.128448	8.42778	0.315323
0.240084	-0.006794	0.240084	1.3311	8.44444	0.120012	8.44444	0.310625
0.246745	-0.007644	0.246745	1.33106	8.46109	0.107719	8.46109	0.307613
0.253407	-0.008069	0.253407	1.33101	8.47774	0.102181	8.47774	0.308184
0.260068	-0.007678	0.260068	1.33093	8.4944	0.102089	8.4944	0.30859
0.26673	-0.006232	0.26673	1.33082	8.51105	0.101642	8.51105	0.309546
0.273391	-0.004786	0.273391	1.33068	8.52771	0.105694	8.52771	0.311987
0.280053	-0.003341	0.280053	1.33055	8.54436	0.109091	8.54436	0.311297
0.286715	-0.001923	0.286715	1.33045	8.56102	0.106714	8.56102	0.307455
0.293376	-0.0017	0.293376	1.33034	8.57767	0.103109	8.57767	0.305833
0.300037	-0.002035	0.300037	1.33018	8.59433	0.096787	8.59433	0.307427
0.306699	-0.002605	0.306699	1.33003	8.61098	0.091087	8.61098	0.310773
0.31336	-0.003175	0.31336	1.32992	8.62763	0.090374	8.62763	0.318995
0.320022	-0.003732	0.320022	1.32984	8.64429	0.092081	8.64429	0.326786
0.326684	-0.00348	0.326684	1.32975	8.66094	0.098664	8.66094	0.326776
0.333345	-0.001465	0.333345	1.32966	8.6776	0.112491	8.6776	0.325455
0.340006	-0.000174	0.340006	1.32961	8.69425	0.123305	8.69425	0.321787
0.346668	0.001121	0.346668	1.32955	8.71091	0.123269	8.71091	0.314607
0.353329	0.002402	0.353329	1.32946	8.72756	0.122894	8.72756	0.310535
0.359991	0.003693	0.359991	1.32945	8.74422	0.129687	8.74422	0.313914
0.366652	0.004778	0.366652	1.32936	8.76087	0.132814	8.76087	0.314909
0.373314	0.006263	0.373314	1.32934	8.77753	0.124445	8.77753	0.312232
0.379975	0.008543	0.379975	1.32931	8.79418	0.118838	8.79418	0.310075
0.386637	0.010815	0.386637	1.32918	8.81084	0.116483	8.81084	0.312355
0.393298	0.013098	0.393298	1.32911	8.82749	0.106026	8.82749	0.313017
0.39996	0.01535	0.39996	1.32903	8.84415	0.093	8.84415	0.309843
0.406621	0.01537	0.406621	1.32901	8.8608	0.087993	8.8608	0.309533
0.413283	0.013292	0.413283	1.32896	8.87745	0.086928	8.87745	0.311128
0.419944	0.010685	0.419944	1.32886	8.89411	0.088427	8.89411	0.307577
0.426606	0.008077	0.426606	1.3287	8.91076	0.086266	8.91076	0.305659
0.433267	0.005472	0.433267	1.32867	8.92742	0.087182	8.92742	0.313199
0.439929	0.003796	0.439929	1.32868	8.94407	0.094716	8.94407	0.322225
0.44659	0.003533	0.44659	1.32876	8.96073	0.102069	8.96073	0.329583
0.453252	0.003588	0.453252	1.32868	8.97738	0.1029	8.97738	0.335238
0.459913	0.003643	0.459913	1.32862	8.99404	0.108076	8.99404	0.332392
0.466575	0.003698	0.466575	1.32856	9.01069	0.122041	9.01069	0.325157
0.473236	0.003755	0.473236	1.32848	9.02735	0.135204	9.02735	0.316939
0.479898	0.005458	0.479898	1.32845	9.044	0.139915	9.044	0.307571
0.486559	0.008841	0.486559	1.32841	9.06066	0.144555	9.06066	0.299679
0.493221	0.013353	0.493221	1.32832	9.07731	0.150962	9.07731	0.301289
0.499882	0.017857	0.499882	1.32827	9.09397	0.149434	9.09397	0.303656
0.506544	0.02236	0.506544	1.3282	9.11062	0.1504	9.11062	0.303788
0.513206	0.026455	0.513206	1.32809	9.12727	0.161093	9.12727	0.304426
0.519867	0.027128	0.519867	1.32807	9.14393	0.166119	9.14393	0.305721
0.526528	0.025737	0.526528	1.32803	9.16058	0.152738	9.16058	0.304706
0.53319	0.024106	0.53319	1.32799	9.17724	0.138368	9.17724	0.304559
0.539851	0.022477	0.539851	1.32789	9.19389	0.129568	9.19389	0.30785
0.546513	0.020848	0.546513	1.32786	9.21055	0.119542	9.21055	0.311276
0.553174	0.02018	0.553174	1.32785	9.2272	0.111377	9.2272	0.312747
0.559836	0.020136	0.559836	1.32786	9.24386	0.114755	9.24386	0.313568
0.566497	0.018451	0.566497	1.3278	9.26051	0.123219	9.26051	0.31225
0.573159	0.016773	0.573159	1.32784	9.27717	0.128105	9.27717	0.310608
0.57982	0.015084	0.57982	1.32786	9.29382	0.129462	9.29382	0.30843
0.586482	0.013395	0.586482	1.32785	9.31047	0.128424	9.31047	0.306022
0.593143	0.012146	0.593143	1.32792	9.32713	0.127503	9.32713	0.303688
0.599805	0.013265	0.599805	1.32795	9.34378	0.115823	9.34378	0.302905
0.606466	0.01592	0.606466	1.32789	9.36044	0.100301	9.36044	0.303046
0.613128	0.018581	0.613128	1.32789	9.37709	0.094848	9.37709	0.304965
0.619789	0.021237	0.619789	1.32783	9.39375	0.096838	9.39375	0.307135
0.626451	0.0233	0.626451	1.32786	9.4104	0.106205	9.4104	0.310405
0.633112	0.023686	0.633112	1.3278	9.42706	0.12498	9.42706	0.313807
0.639774	0.02204	0.639774	1.32776	9.44371	0.141984	9.44371	0.314191
0.646435	0.020275	0.646435	1.32771	9.46037	0.148984	9.46037	0.312982
0.653097	0.018507	0.653097	1.32764	9.47702	0.155141	9.47702	0.313461
0.659758	0.016739	0.659758	1.32761	9.49367	0.157571	9.49367	0.313945
0.66642	0.017008	0.66642	1.32763	9.51033	0.155816	9.51033	0.31734
0.673081	0.018207	0.673081	1.32761	9.52698	0.156028	9.52698	0.326595
0.679743	0.019063	0.679743	1.32759	9.54364	0.159523	9.54364	0.335385
0.686404	0.019927	0.686404	1.32758	9.56029	0.161506	9.56029	0.339028
0.693066	0.02079	0.693066	1.32759	9.57695	0.159944	9.57695	0.341651
0.699727	0.021522	0.699727	1.32753	9.5936	0.159256	9.5936	0.335679
0.706389	0.019755	0.706389	1.32746	9.61026	0.159847	9.61026	0.325557
0.71305	0.01966	0.71305	1.3274	9.62691	0.157696	9.62691	0.318225
0.719712	0.020148	0.719712	1.32738	9.64357	0.142066	9.64357	0.315037
0.726373	0.020643	0.726373	1.32738	9.66022	0.126639	9.66022	0.308797
0.733035	0.021131	0.733035	1.32732	9.67688	0.119503	9.67688	0.304127
0.739697	0.022467	0.739697	1.32737	9.69353	0.112309	9.69353	0.301255
0.746358	0.024621	0.746358	1.3273	9.71019	0.109423	9.71019	0.302401
0.753019	0.02415	0.753019	1.32723	9.72684	0.122001	9.72684	0.302783
0.759681	0.023638	0.759681	1.32707	9.74349	0.139122	9.74349	0.308821
0.766342	0.023124	0.766342	1.32704	9.76015	0.153018	9.76015	0.319149
0.773004	0.022611	0.773004	1.32708	9.7768	0.163949	9.7768	0.323239
0.779665	0.021464	0.779665	1.32707	9.79346	0.161893	9.79346	0.319249
0.786327	0.02154	0.786327	1.32707	9.81011	0.158661	9.81011	0.317125
0.792988	0.022805	0.792988	1.32703	9.82677	0.161433	9.82677	0.315212
0.79965	0.024092	0.79965	1.32693	9.84342	0.159743	9.84342	0.31332
0.806311	0.025381	0.806311	1.32691	9.86008	0.15953	9.86008	0.316785
0.812973	0.026777	0.812973	1.32687	9.87673	0.17053	9.87673	0.322316
0.819634	0.029203	0.819634	1.32682	9.89339	0.182007	9.89339	0.320124
0.826296	0.029761	0.826296	1.3268	9.91004	0.183564	9.91004	0.314645
0.832957	0.030068	0.832957	1.32677	9.9267	0.181984	9.9267	0.313952
0.839619	0.030368	0.839619	1.32669	9.94335	0.17187	9.94335	0.315051
0.84628	0.030671	0.84628	1.3266	9.96001	0.161645	9.96001	0.309936
0.852942	0.030011	0.852942	1.32656	9.97666	0.15305	9.97666	0.302936
0.859603	0.028562	0.859603	1.32648	9.99331	0.14447	9.99331	0.297594
0.866265	0.027722	0.866265	1.32641	10.01	0.138351	10.01	0.292092
0.872926	0.026895	0.872926	1.32638	10.0266	0.141274	10.0266	0.28442
0.879588	0.026069	0.879588	1.32631	10.0433	0.143039	10.0433	0.282226
0.886249	0.025244	0.886249	1.3263	10.0599	0.141055	10.0599	0.287554
0.892911	0.025501	0.892911	1.32621	10.0766	0.138911	10.0766	0.286779
0.899572	0.025234	0.899572	1.32613	10.0932	0.136581	10.0932	0.27903
0.906234	0.0245	0.906234	1.32616	10.1099	0.133878	10.1099	0.276133
0.912895	0.023751	0.912895	1.32612	10.1266	0.131963	10.1266	0.279622
0.919557	0.023	0.919557	1.32621	10.1432	0.131875	10.1432	0.283208
0.926218	0.022382	0.926218	1.32622	10.1599	0.131109	10.1599	0.291066
0.93288	0.022078	0.93288	1.32618	10.1765	0.129356	10.1765	0.301066
0.939541	0.02372	0.939541	1.32621	10.1932	0.132316	10.1932	0.309569
0.946203	0.025392	0.946203	1.32624	10.2098	0.144615	10.2098	0.312893
0.952864	0.027079	0.952864	1.32623	10.2265	0.155032	10.2265	0.31854
0.959526	0.028769	0.959526	1.32626	10.2431	0.149015	10.2431	0.326264
0.966187	0.029358	0.966187	1.32631	10.2598	0.142619	10.2598	0.330278
0.972849	0.028838	0.972849	1.32635	10.2764	0.139328	10.2764	0.325402
0.97951	0.027566	0.97951	1.32632	10.2931	0.128989	10.2931	0.319986
0.986172	0.02627	0.986172	1.32633	10.3098	0.125917	10.3098	0.313396
0.992833	0.024974	0.992833	1.32639	10.3264	0.143351	10.3264	0.30555
0.999495	0.023653	0.999495	1.3264	10.3431	0.159654	10.3431	0.304538
1.00616	0.021614	1.00616	1.32643	10.3597	0.164682	10.3597	0.309361
1.01282	0.019204	1.01282	1.32647	10.3764	0.16752	10.3764	0.309399
1.01948	0.01669	1.01948	1.32651	10.393	0.162206	10.393	0.305524
1.02614	0.014173	1.02614	1.32651	10.4097	0.153273	10.4097	0.305282
1.0328	0.011656	1.0328	1.32651	10.4263	0.144487	10.4263	0.30833
1.03946	0.009759	1.03946	1.32653	10.443	0.138786	10.443	0.310867
1.04612	0.008899	1.04612	1.32647	10.4596	0.131658	10.4596	0.315853
1.05279	0.009508	1.05279	1.32644	10.4763	0.125765	10.4763	0.323432
1.05945	0.010168	1.05945	1.32644	10.493	0.117491	10.493	0.316708
1.06611	0.010829	1.06611	1.3264	10.5096	0.105566	10.5096	0.301341
1.07277	0.01149	1.07277	1.32626	10.5263	0.09574	10.5263	0.293353
1.07943	0.013547	1.07943	1.32622	10.5429	0.110264	10.5429	0.292616
1.08609	0.016316	1.08609	1.32625	10.5596	0.127537	10.5596	0.291465
1.09276	0.019442	1.09276	1.32624	10.5762	0.140157	10.5762	0.299613
1.09942	0.022582	1.09942	1.32619	10.5929	0.156371	10.5929	0.30951
1.10608	0.025695	1.10608	1.32614	10.6095	0.166876	10.6095	0.309502
1.11274	0.029083	1.11274	1.3261	10.6262	0.152143	10.6262	0.304411
1.1194	0.03348	1.1194	1.32605	10.6428	0.137206	10.6428	0.306725
1.12606	0.036617	1.12606	1.32598	10.6595	0.131639	10.6595	0.311633
1.13272	0.039627	1.13272	1.32587	10.6762	0.128757	10.6762	0.321405
1.13939	0.04263	1.13939	1.32581	10.6928	0.139084	10.6928	0.336515
1.14605	0.04564	1.14605	1.32574	10.7095	0.152764	10.7095	0.346218
1.15271	0.04735	1.15271	1.32566	10.7261	0.155673	10.7261	0.339608
1.15937	0.047552	1.15937	1.3256	10.7428	0.153857	10.7428	0.331861
1.16603	0.046638	1.16603	1.32552	10.7594	0.157952	10.7594	0.324292
1.17269	0.045664	1.17269	1.32547	10.7761	0.158033	10.7761	0.314302
1.17935	0.044691	1.17935	1.32541	10.7927	0.155621	10.7927	0.306677
1.18602	0.043717	1.18602	1.32535	10.8094	0.158918	10.8094	0.307999
1.19268	0.044819	1.19268	1.32525	10.826	0.165373	10.826	0.313519
1.19934	0.045166	1.19934	1.32521	10.8427	0.175977	10.8427	0.317312
1.206	0.045097	1.206	1.32514	10.8594	0.18219	10.8594	0.320902
1.21266	0.04501	1.21266	1.32508	10.876	0.174431	10.876	0.327463
1.21932	0.044921	1.21932	1.32504	10.8927	0.166762	10.8927	0.333551
1.22599	0.043931	1.22599	1.32499	10.9093	0.158417	10.9093	0.329119
1.23265	0.041422	1.23265	1.32498	10.926	0.139351	10.926	0.32157
1.23931	0.040765	1.23931	1.3249	10.9426	0.116554	10.9426	0.314635
1.24597	0.040218	1.24597	1.32483	10.9593	0.104118	10.9593	0.307947
1.25263	0.039672	1.25263	1.32473	10.9759	0.095864	10.9759	0.304531
1.25929	0.039125	1.25929	1.32458	10.9926	0.091553	10.9926	0.308535
1.26595	0.03839	1.26595	1.32461	11.0092	0.087347	11.0092	0.310395
1.27262	0.036547	1.27262	1.32467	11.0259	0.089587	11.0259	0.307428
1.27928	0.033603	1.27928	1.32464	11.0426	0.098142	11.0426	0.301869
1.28594	0.030599	1.28594	1.32455	11.0592	0.104757	11.0592	0.282324
1.2926	0.02759	1.2926	1.32444	11.0759	0.106078	11.0759	0.260765
1.29926	0.02455	1.29926	1.32434	11.0925	0.114043	11.0925	0.260543
1.30592	0.021292	1.30592	1.32439	11.1092	0.130456	11.1092	0.267378
1.31258	0.020218	1.31258	1.32441	11.1258	0.146278	11.1258	0.27615
1.31925	0.019663	1.31925	1.32438	11.1425	0.160816	11.1425	0.296299
1.32591	0.019127	1.32591	1.3244	11.1591	0.176431	11.1591	0.318301
1.33257	0.01859	1.33257	1.32435	11.1758	0.179143	11.1758	0.322985
1.33923	0.01802	1.33923	1.32429	11.1924	0.168768	11.1924	0.325032
1.34589	0.017436	1.34589	1.32427	11.2091	0.155753	11.2091	0.328643
1.35255	0.017043	1.35255	1.32418	11.2258	0.144508	11.2258	0.332663
1.35922	0.016664	1.35922	1.32413	11.2424	0.134737	11.2424	0.329618
1.36588	0.016284	1.36588	1.32417	11.2591	0.132939	11.2591	0.324236
1.37254	0.015909	1.37254	1.32414	11.2757	0.131828	11.2757	0.321519
1.3792	0.015681	1.3792	1.32412	11.2924	0.12863	11.2924	0.319398
1.38586	0.015688	1.38586	1.32419	11.309	0.126544	11.309	0.314085
1.39252	0.015797	1.39252	1.32415	11.3257	0.121594	11.3257	0.310456
1.39918	0.015912	1.39918	1.32413	11.3423	0.114288	11.3423	0.308112
1.40585	0.016026	1.40585	1.32421	11.359	0.111798	11.359	0.306251
1.41251	0.016141	1.41251	1.32422	11.3756	0.116688	11.3756	0.303002
1.41917	0.016842	1.41917	1.32427	11.3923	0.121696	11.3923	0.301096
1.42583	0.017662	1.42583	1.32429	11.409	0.127637	11.409	0.30317
1.43249	0.018518	1.43249	1.32419	11.4256	0.134403	11.4256	0.299801
1.43915	0.019373	1.43915	1.3242	11.4423	0.141532	11.4423	0.28997
1.44582	0.02023	1.44582	1.32426	11.4589	0.14602	11.4589	0.281244
1.45248	0.021138	1.45248	1.32424	11.4756	0.144638	11.4756	0.276637
1.45914	0.022129	1.45914	1.3242	11.4922	0.14253	11.4922	0.273679
1.4658	0.022953	1.4658	1.32422	11.5089	0.141414	11.5089	0.281751
1.47246	0.023764	1.47246	1.32427	11.5255	0.13671	11.5255	0.293276
1.47912	0.024568	1.47912	1.32428	11.5422	0.132446	11.5422	0.301252
1.48578	0.025377	1.48578	1.32425	11.5588	0.13552	11.5588	0.306438
1.49245	0.026226	1.49245	1.32427	11.5755	0.139698	11.5755	0.31119
1.49911	0.026803	1.49911	1.32424	11.5922	0.139417	11.5922	0.310415
1.50577	0.027069	1.50577	1.32416	11.6088	0.137835	11.6088	0.312131
1.51243	0.027312	1.51243	1.32409	11.6255	0.143544	11.6255	0.320075
1.51909	0.027556	1.51909	1.32409	11.6421	0.149793	11.6421	0.326535
1.52575	0.027799	1.52575	1.32412	11.6588	0.149005	11.6588	0.321962
1.53241	0.028192	1.53241	1.32414	11.6754	0.146	11.6754	0.316075
1.53908	0.028463	1.53908	1.32411	11.6921	0.140687	11.6921	0.302563
1.54574	0.028688	1.54574	1.32412	11.7087	0.123555	11.7087	0.284223
1.5524	0.028909	1.5524	1.32415	11.7254	0.105223	11.7254	0.276898
1.55906	0.029131	1.55906	1.32415	11.742	0.100637	11.742	0.285196
1.56572	0.028712	1.56572	1.3241	11.7587	0.101881	11.7587	0.290572
1.57238	0.02727	1.57238	1.32414	11.7754	0.104103	11.7754	0.294314
1.57905	0.025702	1.57905	1.32416	11.792	0.109682	11.792	0.300163
1.58571	0.024147	1.58571	1.32426	11.8087	0.113753	11.8087	0.305295
1.59237	0.02258	1.59237	1.32431	11.8253	0.110805	11.8253	0.305633
1.59903	0.021011	1.59903	1.3244	11.842	0.111068	11.842	0.309629
1.60569	0.019874	1.60569	1.32445	11.8586	0.119523	11.8586	0.31984
1.61235	0.01881	1.61235	1.32443	11.8753	0.128049	11.8753	0.327135
1.61901	0.017674	1.61901	1.32444	11.8919	0.131361	11.8919	0.325197
1.62568	0.01653	1.62568	1.32448	11.9086	0.134717	11.9086	0.321856
1.63234	0.015388	1.63234	1.32443	11.9253	0.141018	11.9253	0.31784
1.639	0.014158	1.639	1.32443	11.9419	0.142242	11.9419	0.314713
1.64566	0.012031	1.64566	1.32445	11.9586	0.137892	11.9586	0.317491
1.65232	0.011243	1.65232	1.32451	11.9752	0.135856	11.9752	0.321591
1.65898	0.010751	1.65898	1.32456	11.9919	0.1334	11.9919	0.319474
1.66565	0.010275	1.66565	1.32454	12.0085	0.123039	12.0085	0.316935
1.67231	0.009796	1.67231	1.3246	12.0252	0.113199	12.0252	0.31165
1.67897	0.010194	1.67897	1.32467	12.0418	0.122886	12.0418	0.30106
1.68563	0.011384	1.68563	1.32467	12.0585	0.137775	12.0585	0.289047
1.69229	0.012247	1.69229	1.32466	12.0751	0.149825	12.0751	0.282606
1.69895	0.013082	1.69895	1.32464	12.0918	0.162233	12.0918	0.277377
1.70561	0.013919	1.70561	1.32472	12.1085	0.166327	12.1085	0.274256
1.71227	0.014757	1.71227	1.32472	12.1251	0.152604	12.1251	0.272205
1.71894	0.014658	1.71894	1.32467	12.1418	0.140348	12.1418	0.274813
1.7256	0.014951	1.7256	1.32467	12.1584	0.136946	12.1584	0.279275
1.73226	0.015679	1.73226	1.32473	12.1751	0.134779	12.1751	0.284885
1.73892	0.016446	1.73892	1.32472	12.1917	0.13848	12.1917	0.290851
1.74558	0.017207	1.74558	1.32473	12.2084	0.146258	12.2084	0.295004
1.75224	0.018001	1.75224	1.32474	12.225	0.144195	12.225	0.292828
1.7589	0.018872	1.7589	1.32478	12.2417	0.135377	12.2417	0.290126
1.76557	0.018018	1.76557	1.32478	12.2583	0.127864	12.2583	0.288202
1.77223	0.01699	1.77223	1.32483	12.275	0.122054	12.275	0.285864
1.77889	0.015962	1.77889	1.32475	12.2917	0.118949	12.2917	0.283823
1.78555	0.014933	1.78555	1.32464	12.3083	0.127309	12.3083	0.284195
1.79221	0.014228	1.79221	1.32457	12.325	0.135187	12.325	0.286837
1.79887	0.014111	1.79887	1.32452	12.3416	0.124883	12.3416	0.28901
1.80554	0.014666	1.80554	1.3245	12.3583	0.111592	12.3583	0.291879
1.8122	0.015285	1.8122	1.32439	12.3749	0.109387	12.3749	0.297281
1.81886	0.015906	1.81886	1.3243	12.3916	0.10615	12.3916	0.302522
1.82552	0.016515	1.82552	1.32422	12.4082	0.108235	12.4082	0.302884
1.83218	0.016907	1.83218	1.32418	12.4249	0.128685	12.4249	0.301609
1.83884	0.017196	1.83884	1.32414	12.4415	0.149685	12.4415	0.295732
1.8455	0.017456	1.8455	1.32412	12.4582	0.154524	12.4582	0.288135
1.85217	0.017713	1.85217	1.32413	12.4749	0.156063	12.4749	0.289843
1.85883	0.017969	1.85883	1.32412	12.4915	0.156374	12.4915	0.298881
1.86549	0.018717	1.86549	1.32408	12.5082	0.154913	12.5082	0.305369
1.87215	0.020026	1.87215	1.32402	12.5248	0.154637	12.5248	0.311302
1.87881	0.021024	1.87881	1.32404	12.5415	0.156719	12.5415	0.318383
1.88547	0.02198	1.88547	1.32408	12.5581	0.155916	12.5581	0.319947
1.89214	0.022939	1.89214	1.32404	12.5748	0.151587	12.5748	0.317063
1.8988	0.023899	1.8988	1.32404	12.5914	0.142782	12.5914	0.310325
1.90546	0.024201	1.90546	1.32403	12.6081	0.127945	12.6081	0.306744
1.91212	0.024333	1.91212	1.32404	12.6247	0.114777	12.6247	0.31094
1.91878	0.024557	1.91878	1.32409	12.6414	0.116511	12.6414	0.316336
1.92544	0.024793	1.92544	1.32406	12.6581	0.121301	12.6581	0.318361
1.9321	0.02503	1.9321	1.32401	12.6747	0.133232	12.6747	0.322304
1.93877	0.025608	1.93877	1.32394	12.6914	0.151905	12.6914	0.325629
1.94543	0.028169	1.94543	1.32388	12.708	0.163336	12.708	0.315979
1.95209	0.029933	1.95209	1.32385	12.7247	0.158927	12.7247	0.301239
1.95875	0.031521	1.95875	1.32385	12.7413	0.150871	12.7413	0.286003
1.96541	0.033091	1.96541	1.32387	12.758	0.13683	12.758	0.27489
1.97207	0.03467	1.97207	1.32395	12.7746	0.122315	12.7746	0.272956
1.97873	0.036071	1.97873	1.32399	12.7913	0.11699	12.7913	0.2799
1.9854	0.037518	1.9854	1.324	12.8079	0.115703	12.8079	0.284426
1.99206	0.039626	1.99206	1.32402	12.8246	0.126254	12.8246	0.287772
1.99872	0.041811	1.99872	1.32409	12.8413	0.142096	12.8413	0.293185
2.00538	0.043998	2.00538	1.3241	12.8579	0.156775	12.8579	0.300621
2.01204	0.046185	2.01204	1.32401	12.8746	0.167229	12.8746	0.305083
2.0187	0.048258	2.0187	1.324	12.8912	0.178078	12.8912	0.304507
2.02536	0.048851	2.02536	1.32396	12.9079	0.180865	12.9079	0.30711
2.03203	0.048462	2.03203	1.32392	12.9245	0.179723	12.9245	0.306736
2.03869	0.047971	2.03869	1.32395	12.9412	0.168069	12.9412	0.29606
2.04535	0.047479	2.04535	1.32393	12.9578	0.155843	12.9578	0.282788
2.05201	0.046989	2.05201	1.32398	12.9745	0.141349	12.9745	0.275485
2.05867	0.046518	2.05867	1.32392	12.9911	0.124949	12.9911	0.270895
2.06533	0.046362	2.06533	1.32384	13.0078	0.121887	13.0078	0.276645
2.072	0.046246	2.072	1.3238	13.0245	0.139572	13.0245	0.284315
2.07866	0.046129	2.07866	1.32375	13.0411	0.155739	13.0411	0.291144
2.08532	0.046012	2.08532	1.3237	13.0578	0.164289	13.0578	0.29924
2.09198	0.048434	2.09198	1.32361	13.0744	0.171366	13.0744	0.308048
2.09864	0.052598	2.09864	1.32359	13.0911	0.154169	13.0911	0.309584
2.1053	0.057017	2.1053	1.32361	13.1077	0.126064	13.1077	0.306267
2.11197	0.061447	2.11197	1.32358	13.1244	0.11256	13.1244	0.297851
2.11863	0.065878	2.11863	1.32357	13.141	0.112199	13.141	0.289556
2.12529	0.070296	2.12529	1.32357	13.1577	0.112761	13.1577	0.282029
2.13195	0.075358	2.13195	1.32359	13.1743	0.124765	13.1743	0.273361
2.13861	0.080518	2.13861	1.32363	13.191	0.139776	13.191	0.271672
2.14527	0.085673	2.14527	1.32368	13.2077	0.146542	13.2077	0.278392
2.15193	0.090832	2.15193	1.32374	13.2243	0.149524	13.2243	0.286159
2.1586	0.095987	2.1586	1.3238	13.241	0.152916	13.241	0.291642
2.16526	0.102561	2.16526	1.32386	13.2576	0.1574	13.2576	0.295728
2.17192	0.110469	2.17192	1.32391	13.2743	0.166945	13.2743	0.294416
2.17858	0.115188	2.17858	1.32397	13.2909	0.175323	13.2909	0.292014
2.18524	0.11949	2.18524	1.32402	13.3076	0.181004	13.3076	0.290432
2.1919	0.123797	2.1919	1.32404	13.3242	0.185124	13.3242	0.28871
2.19856	0.128103	2.19856	1.324	13.3409	0.186867	13.3409	0.290011
2.20523	0.133633	2.20523	1.32396	13.3575	0.177221	13.3575	0.293993
2.21189	0.13919	2.21189	1.32393	13.3742	0.164825	13.3742	0.295676
2.21855	0.144444	2.21855	1.32399	13.3909	0.157583	13.3909	0.294227
2.22521	0.149655	2.22521	1.32407	13.4075	0.152893	13.4075	0.293626
2.23187	0.154813	2.23187	1.32403	13.4242	0.150018	13.4242	0.293641
2.23853	0.160206	2.23853	1.32395	13.4408	0.15192	13.4408	0.293916
2.24519	0.166212	2.24519	1.32393	13.4575	0.153454	13.4575	0.301337
2.25186	0.169346	2.25186	1.32385	13.4741	0.1513	13.4741	0.311302
2.25852	0.17189	2.25852	1.32378	13.4908	0.15069	13.4908	0.319841
2.26518	0.17441	2.26518	1.32378	13.5074	0.155385	13.5074	0.325707
2.27184	0.176928	2.27184	1.3238	13.5241	0.160151	13.5241	0.329148
2.2785	0.182293	2.2785	1.32382	13.5407	0.156062	13.5407	0.326657
2.28516	0.189035	2.28516	1.32387	13.5574	0.151337	13.5574	0.324813
2.29182	0.195053	2.29182	1.32389	13.5741	0.150725	13.5741	0.326402
2.29849	0.200937	2.29849	1.32388	13.5907	0.147893	13.5907	0.328669
2.30515	0.20682	2.30515	1.32381	13.6074	0.146894	13.6074	0.334212
2.31181	0.212692	2.31181	1.32372	13.624	0.157017	13.624	0.341203
2.31847	0.219011	2.31847	1.3237	13.6407	0.166944	13.6407	0.335016
2.32513	0.224828	2.32513	1.32374	13.6573	0.165772	13.6573	0.321721
2.3318	0.230371	2.3318	1.32372	13.674	0.161439	13.674	0.309937
2.33846	0.23583	2.33846	1.32379	13.6906	0.154222	13.6906	0.298935
2.34512	0.241334	2.34512	1.32382	13.7073	0.145409	13.7073	0.289047
2.35178	0.246962	2.35178	1.3238	13.7239	0.136166	13.7239	0.293677
2.35844	0.252176	2.35844	1.32378	13.7406	0.130849	13.7406	0.302493
2.3651	0.253671	2.3651	1.32385	13.7573	0.127077	13.7573	0.294551
2.37176	0.25457	2.37176	1.32392	13.7739	0.125638	13.7739	0.281854
2.37843	0.255469	2.37843	1.32398	13.7906	0.125944	13.7906	0.277056
2.38509	0.25637	2.38509	1.324	13.8072	0.133482	13.8072	0.2739
2.39175	0.260245	2.39175	1.32401	13.8239	0.142946	13.8239	0.268778
2.39841	0.265401	2.39841	1.32405	13.8405	0.145569	13.8405	0.27571
2.40507	0.270471	2.40507	1.32414	13.8572	0.145554	13.8572	0.286327
2.41173	0.275502	2.41173	1.32422	13.8738	0.142071	13.8738	0.294236
2.41839	0.280536	2.41839	1.32428	13.8905	0.132175	13.8905	0.29875
2.42506	0.285625	2.42506	1.32429	13.9071	0.123598	13.9071	0.293761
2.43172	0.291019	2.43172	1.32434	13.9238	0.124595	13.9238	0.288994
2.43838	0.296178	2.43838	1.32437	13.9405	0.125469	13.9405	0.28955
2.44504	0.301192	2.44504	1.32441	13.9571	0.118196	13.9571	0.28743
2.4517	0.306235	2.4517	1.32444	13.9738	0.110598	13.9738	0.283944
2.45836	0.311286	2.45836	1.32451	13.9904	0.109897	13.9904	0.290743
2.46502	0.318009	2.46502	1.32446	14.0071	0.107755	14.0071	0.300163
2.47169	0.326062	2.47169	1.32438	14.0237	0.112436	14.0237	0.304175
2.47835	0.331294	2.47835	1.32429	14.0404	0.130192	14.0404	0.304647
2.48501	0.336032	2.48501	1.32429	14.057	0.149684	14.057	0.29948
2.49167	0.340773	2.49167	1.32429	14.0737	0.159755	14.0737	0.2942
2.49833	0.345473	2.49833	1.32424	14.0904	0.166066	14.0904	0.290057
2.50499	0.351146	2.50499	1.3242	14.107	0.160285	14.107	0.285308
2.51166	0.357013	2.51166	1.32418	14.1237	0.150355	14.1237	0.280197
2.51832	0.362743	2.51832	1.32408	14.1403	0.145543	14.1403	0.280773
2.52498	0.368453	2.52498	1.32405	14.157	0.142196	14.157	0.284954
2.53164	0.374163	2.53164	1.32399	14.1736	0.137483	14.1736	0.295306
2.5383	0.380415	2.5383	1.32397	14.1903	0.137914	14.1903	0.306009
2.54496	0.388905	2.54496	1.32391	14.2069	0.141212	14.2069	0.312717
2.55162	0.394179	2.55162	1.32389	14.2236	0.141724	14.2236	0.318991
2.55829	0.398721	2.55829	1.32383	14.2402	0.140731	14.2402	0.319811
2.56495	0.403236	2.56495	1.32383	14.2569	0.139989	14.2569	0.311638
2.57161	0.40775	2.57161	1.32384	14.2736	0.140525	14.2736	0.300304
2.57827	0.413136	2.57827	1.32384	14.2902	0.144011	14.2902	0.291173
2.58493	0.419035	2.58493	1.32382	14.3069	0.145976	14.3069	0.282247
2.59159	0.424181	2.59159	1.32375	14.3235	0.144775	14.3235	0.275677
2.59825	0.429177	2.59825	1.32374	14.3402	0.144351	14.3402	0.270475
2.60492	0.434137	2.60492	1.32374	14.3568	0.143334	14.3568	0.277065
2.61158	0.439132	2.61158	1.32379	14.3735	0.136448	14.3735	0.287451
2.61824	0.445786	2.61824	1.3238	14.3901	0.128707	14.3901	0.300806
2.6249	0.451181	2.6249	1.32377	14.4068	0.125842	14.4068	0.316127
2.63156	0.455497	2.63156	1.32377	14.4234	0.125215	14.4234	0.331527
2.63822	0.459649	2.63822	1.3238	14.4401	0.124879	14.4401	0.336745
2.64488	0.463816	2.64488	1.32378	14.4568	0.12551	14.4568	0.338783
2.65155	0.468444	2.65155	1.3238	14.4734	0.131222	14.4734	0.332807
2.65821	0.474848	2.65821	1.32382	14.4901	0.139235	14.4901	0.324456
2.66487	0.480145	2.66487	1.32383	14.5067	0.147227	14.5067	0.314593
2.67153	0.485161	2.67153	1.32383	14.5234	0.155622	14.5234	0.304687
2.67819	0.490184	2.67819	1.32383	14.54	0.164207	14.54	0.299701
2.68485	0.495201	2.68485	1.32383	14.5567	0.167743	14.5567	0.302304
2.69151	0.501377	2.69151	1.32387	14.5733	0.167699	14.5733	0.305163
2.69818	0.507879	2.69818	1.32388	14.59	0.16124	14.59	0.308197
2.70484	0.513126	2.70484	1.3239	14.6066	0.15336	14.6066	0.310401
2.7115	0.518097	2.7115	1.32393	14.6233	0.138811	14.6233	0.305104
2.71816	0.523106	2.71816	1.32395	14.64	0.119532	14.64	0.297044
2.72482	0.528112	2.72482	1.32405	14.6566	0.102946	14.6566	0.294399
2.73148	0.536265	2.73148	1.3241	14.6733	0.098696	14.6733	0.294491
2.73815	0.543643	2.73815	1.3242	14.6899	0.097956	14.6899	0.291822
2.74481	0.550067	2.74481	1.32425	14.7066	0.10797	14.7066	0.290474
2.75147	0.556356	2.75147	1.32429	14.7232	0.123326	14.7232	0.290685
2.75813	0.562635	2.75813	1.32428	14.7399	0.1353	14.7399	0.288098
2.76479	0.569991	2.76479	1.3243	14.7565	0.1409	14.7565	0.284083
2.77145	0.579512	2.77145	1.3243	14.7732	0.143703	14.7732	0.281316
2.77812	0.587723	2.77812	1.32427	14.7898	0.141551	14.7898	0.280697
2.78478	0.595585	2.78478	1.32424	14.8065	0.137955	14.8065	0.278481
2.79144	0.603444	2.79144	1.32424	14.8232	0.13401	14.8232	0.274161
2.7981	0.611306	2.7981	1.32426	14.8398	0.129845	14.8398	0.268852
2.80476	0.62245	2.80476	1.3242	14.8565	0.124705	14.8565	0.265488
2.81142	0.633848	2.81142	1.32422	14.8731	0.120077	14.8731	0.26838
2.81808	0.643273	2.81808	1.3242	14.8898	0.124733	14.8898	0.281226
2.82475	0.652399	2.82475	1.32414	14.9064	0.133319	14.9064	0.294354
2.83141	0.66153	2.83141	1.32405	14.9231	0.136218	14.9231	0.299986
2.83807	0.671098	2.83807	1.32396	14.9397	0.135636	14.9397	0.304718
2.84473	0.68322	2.84473	1.32387	14.9564	0.138786	14.9564	0.298498
2.85139	0.693135	2.85139	1.32391	14.973	0.141625	14.973	0.281413
2.85805	0.701991	2.85805	1.32391	14.9897	0.142415	14.9897	0.270294
2.86471	0.710748	2.86471	1.32392	15.0064	0.144521	15.0064	0.272031
2.87138	0.719431	2.87138	1.32387	15.023	0.151211	15.023	0.272931
2.87804	0.730311	2.87804	1.32383	15.0397	0.149492	15.0397	0.27408
2.8847	0.742744	2.8847	1.32377	15.0563	0.137794	15.0563	0.276841
2.89136	0.752181	2.89136	1.32367	15.073	0.127064	15.073	0.279059
2.89802	0.760912	2.89802	1.32368	15.0896	0.12288	15.0896	0.277995
2.90468	0.769638	2.90468	1.3237	15.1063	0.120996	15.1063	0.283144
2.91134	0.77838	2.91134	1.3237	15.1229	0.126306	15.1229	0.294487
2.91801	0.79431	2.91801	1.32369	15.1396	0.133606	15.1396	0.30401
2.92467	0.810994	2.92467	1.3237	15.1562	0.137523	15.1562	0.306631
2.93133	0.826667	2.93133	1.32375	15.1729	0.139402	15.1729	0.306983
2.93799	0.842127	2.93799	1.32381	15.1896	0.142705	15.1896	0.301818
2.94465	0.857581	2.94465	1.32388	15.2062	0.144969	15.2062	0.294561
2.95131	0.875068	2.95131	1.32391	15.2229	0.145455	15.2229	0.285365
2.95797	0.899087	2.95797	1.32398	15.2395	0.145908	15.2395	0.276908
2.96464	0.920121	2.96464	1.32405	15.2562	0.147843	15.2562	0.269278
2.9713	0.940227	2.9713	1.3241	15.2728	0.150978	15.2728	0.263256
2.97796	0.960187	2.97796	1.32411	15.2895	0.153859	15.2895	0.259593
2.98462	0.980227	2.98462	1.32411	15.3061	0.160219	15.3061	0.261067
2.99128	1.00554	2.99128	1.32407	15.3228	0.168559	15.3228	0.266282
2.99795	1.03341	2.99795	1.32401	15.3394	0.172154	15.3394	0.278298
3.00461	1.05618	3.00461	1.32395	15.3561	0.169882	15.3561	0.290519
3.01127	1.07771	3.01127	1.32388	15.3728	0.169799	15.3728	0.282835
3.01793	1.09924	3.01793	1.32382	15.3894	0.171549	15.3894	0.269821
3.02459	1.12077	3.02459	1.32372	15.4061	0.171558	15.4061	0.262439
3.03125	1.15606	3.03125	1.32368	15.4227	0.169611	15.4227	0.252457
3.03791	1.19013	3.03791	1.32367	15.4394	0.168315	15.4394	0.245915
3.04458	1.22121	3.04458	1.32375	15.456	0.160562	15.456	0.260848
3.05124	1.25184	3.05124	1.32387	15.4727	0.148325	15.4727	0.278526
3.0579	1.28246	3.0579	1.32388	15.4893	0.141992	15.4893	0.283952
3.06456	1.3171	3.06456	1.32392	15.506	0.143526	15.506	0.28427
3.07122	1.36467	3.07122	1.32398	15.5226	0.143319	15.5226	0.274318
3.07788	1.40602	3.07788	1.32397	15.5393	0.142962	15.5393	0.259897
3.08454	1.44512	3.08454	1.32401	15.556	0.141599	15.556	0.24435
3.09121	1.4842	3.09121	1.324	15.5726	0.132481	15.5726	0.23161
3.09787	1.52343	3.09787	1.324	15.5893	0.120263	15.5893	0.225668
3.10453	1.57501	3.10453	1.32404	15.6059	0.108664	15.6059	0.231748
3.11119	1.63176	3.11119	1.32405	15.6226	0.100082	15.6226	0.237658
3.11785	1.67985	3.11785	1.32409	15.6392	0.103495	15.6392	0.239803
3.12451	1.72575	3.12451	1.32411	15.6559	0.115249	15.6559	0.24216
3.13117	1.77161	3.13117	1.32411	15.6725	0.13011	15.6725	0.24462
3.13784	1.81738	3.13784	1.32408	15.6892	0.149092	15.6892	0.243002
3.1445	1.88709	3.1445	1.32402	15.7058	0.16583	15.7058	0.251451
3.15116	1.95199	3.15116	1.32405	15.7225	0.164323	15.7225	0.269532
3.15782	2.01016	3.15782	1.32403	15.7392	0.155977	15.7392	0.283544
3.16448	2.06731	3.16448	1.32401	15.7558	0.14595	15.7558	0.287418
3.17114	2.12467	3.17114	1.32396	15.7725	0.134264	15.7725	0.289833
3.17781	2.19105	3.17781	1.32391	15.7891	0.122545	15.7891	0.28506
3.18447	2.27882	3.18447	1.32393	15.8058	0.117541	15.8058	0.276433
3.19113	2.35254	3.19113	1.32393	15.8224	0.119579	15.8224	0.268448
3.19779	2.42129	3.19779	1.32388	15.8391	0.126213	15.8391	0.264143
3.20445	2.49044	3.20445	1.32392	15.8557	0.130755	15.8557	0.260902
3.21111	2.55977	3.21111	1.3239	15.8724	0.131842	15.8724	0.256765
3.21777	2.65048	3.21777	1.32383	15.889	0.133017	15.889	0.25371
3.22444	2.7466	3.22444	1.32382	15.9057	0.130849	15.9057	0.255411
3.2311	2.82873	3.2311	1.32382	15.9224	0.123851	15.9224	0.257014
3.23776	2.90747	3.23776	1.32376	15.939	0.119202	15.939	0.255196
3.24442	2.98617	3.24442	1.32369	15.9557	0.121098	15.9557	0.252822
3.25108	3.0664	3.25108	1.32362	15.9723	0.123437	15.9723	0.2532
3.25774	3.18809	3.25774	1.32358	15.989	0.122895	15.989	0.253761
3.2644	3.29623	3.2644	1.32347	16.0056	0.122913	16.0056	0.257156
3.27107	3.39227	3.27107	1.32341	16.0223	0.126209	16.0223	0.263969
3.27773	3.48675	3.27773	1.32341	16.0389	0.130112	16.0389	0.268909
3.28439	3.5812	3.28439	1.32346	16.0556	0.133735	16.0556	0.267869
3.29105	3.6938	3.29105	1.32345	16.0723	0.137989	16.0723	0.266637
3.29771	3.83331	3.29771	1.32345	16.0889	0.139625	16.0889	0.266773
3.30437	3.94941	3.30437	1.32353	16.1056	0.136492	16.1056	0.266733
3.31103	4.05923	3.31103	1.32355	16.1222	0.131897	16.1222	0.266651
3.3177	4.16938	3.3177	1.32352	16.1389	0.127677	16.1389	0.26847
3.32436	4.27951	3.32436	1.32352	16.1555	0.122151	16.1555	0.270571
3.33102	4.42851	3.33102	1.32355	16.1722	0.112862	16.1722	0.27005
3.33768	4.57403	3.33768	1.32354	16.1888	0.103376	16.1888	0.270279
3.34434	4.69689	3.34434	1.32343	16.2055	0.101431	16.2055	0.274291
3.351	4.81465	3.351	1.32341	16.2221	0.102027	16.2221	0.279454
3.35766	4.93165	3.35766	1.32342	16.2388	0.112132	16.2388	0.284561
3.36433	5.05839	3.36433	1.32342	16.2555	0.132445	16.2555	0.289396
3.37099	5.23922	3.37099	1.32342	16.2721	0.150831	16.2721	0.294905
3.37765	5.39352	3.37765	1.32337	16.2888	0.157267	16.2888	0.299339
3.38431	5.53233	3.38431	1.32335	16.3054	0.160299	16.3054	0.297433
3.39097	5.67017	3.39097	1.32331	16.3221	0.153845	16.3221	0.291619
3.39764	5.80819	3.39764	1.32327	16.3387	0.142214	16.3387	0.285685
3.4043	5.97088	3.4043	1.32331	16.3554	0.138117	16.3554	0.278331
3.41096	6.15429	3.41096	1.3233	16.372	0.140564	16.372	0.269092
3.41762	6.3095	3.41762	1.32328	16.3887	0.141375	16.3887	0.2593
3.42428	6.45574	3.42428	1.32323	16.4053	0.141255	16.4053	0.251027
3.43094	6.60205	3.43094	1.32317	16.422	0.142214	16.422	0.249456
3.4376	6.74828	3.4376	1.3232	16.4387	0.140609	16.4387	0.249209
3.44426	6.94627	3.44426	1.3232	16.4553	0.136259	16.4553	0.250908
3.45093	7.13682	3.45093	1.32317	16.472	0.126747	16.472	0.259257
3.45759	7.30008	3.45759	1.32318	16.4886	0.117713	16.4886	0.269836
3.46425	7.45641	3.46425	1.32314	16.5053	0.118012	16.5053	0.274544
3.47091	7.61367	3.47091	1.3232	16.5219	0.119753	16.5219	0.279328
3.47757	7.77792	3.47757	1.3233	16.5386	0.11816	16.5386	0.290934
3.48423	8.00603	3.48423	1.32333	16.5552	0.121286	16.5552	0.304039
3.4909	8.20066	3.4909	1.32337	16.5719	0.12684	16.5719	0.321416
3.49756	8.3778	3.49756	1.32339	16.5885	0.123838	16.5885	0.339282
3.50422	8.55407	3.50422	1.32336	16.6052	0.11811	16.6052	0.345736
3.51088	8.73053	3.51088	1.32333	16.6219	0.118352	16.6219	0.338567
3.51754	8.9383	3.51754	1.3234	16.6385	0.122497	16.6385	0.32836
3.5242	9.17242	3.5242	1.32348	16.6552	0.124883	16.6552	0.312962
3.53086	9.36062	3.53086	1.32355	16.6718	0.125306	16.6718	0.295379
3.53753	9.53411	3.53753	1.32356	16.6885	0.131297	16.6885	0.284668
3.54419	9.7074	3.54419	1.32365	16.7051	0.140762	16.7051	0.279559
3.55085	9.88084	3.55085	1.32374	16.7218	0.146425	16.7218	0.278894
3.55751	10.1159	3.55751	1.32381	16.7384	0.145797	16.7384	0.279583
3.56417	10.3385	3.56417	1.32381	16.7551	0.144038	16.7551	0.277643
3.57083	10.5236	3.57083	1.32378	16.7717	0.136961	16.7717	0.275765
3.57749	10.7017	3.57749	1.32377	16.7884	0.125216	16.7884	0.274941
3.58416	10.8802	3.58416	1.32377	16.8051	0.11842	16.8051	0.272109
3.59082	11.0734	3.59082	1.32377	16.8217	0.119887	16.8217	0.270383
3.59748	11.3306	3.59748	1.3238	16.8384	0.120355	16.8384	0.281344
3.60414	11.5391	3.60414	1.32381	16.855	0.117692	16.855	0.297155
3.6108	11.7283	3.6108	1.32385	16.8717	0.114707	16.8717	0.305314
3.61746	11.9176	3.61746	1.32387	16.8883	0.110812	16.8883	0.30975
3.62412	12.1052	3.62412	1.32387	16.905	0.106678	16.905	0.314262
3.63079	12.3308	3.63079	1.32392	16.9216	0.106586	16.9216	0.311131
3.63745	12.5679	3.63745	1.324	16.9383	0.10915	16.9383	0.303759
3.64411	12.7581	3.64411	1.324	16.9549	0.111779	16.9549	0.300543
3.65077	12.9345	3.65077	1.32395	16.9716	0.113819	16.9716	0.300168
3.65743	13.1107	3.65743	1.32393	16.9883	0.126511	16.9883	0.301927
3.66409	13.2867	3.66409	1.32385	17.0049	0.146714	17.0049	0.303143
3.67076	13.5335	3.67076	1.32383	17.0216	0.164911	17.0216	0.304846
3.67742	13.7481	3.67742	1.3238	17.0382	0.17789	17.0382	0.309121
3.68408	13.9264	3.68408	1.3238	17.0549	0.188219	17.0549	0.309152
3.69074	14.0982	3.69074	1.32378	17.0715	0.180647	17.0715	0.302139
3.6974	14.2701	3.6974	1.32377	17.0882	0.162361	17.0882	0.29693
3.70406	14.4669	3.70406	1.32373	17.1048	0.145288	17.1048	0.297701
3.71073	14.7028	3.71073	1.32368	17.1215	0.13342	17.1215	0.299236
3.71739	14.8928	3.71739	1.3237	17.1381	0.129787	17.1381	0.30185
3.72405	15.066	3.72405	1.32365	17.1548	0.137194	17.1548	0.30635
3.73071	15.2377	3.73071	1.32364	17.1715	0.147784	17.1715	0.30302
3.73737	15.4102	3.73737	1.32367	17.1881	0.159484	17.1881	0.293476
3.74403	15.6263	3.74403	1.32375	17.2048	0.170309	17.2048	0.286088
3.75069	15.8321	3.75069	1.32375	17.2214	0.169816	17.2214	0.283249
3.75736	15.9954	3.75736	1.32374	17.2381	0.163525	17.2381	0.281382
3.76402	16.148	3.76402	1.3237	17.2547	0.166264	17.2547	0.284196
3.77068	16.3005	3.77068	1.32366	17.2714	0.17215	17.2714	0.287406
3.77734	16.4644	3.77734	1.32364	17.288	0.167868	17.288	0.28384
3.784	16.6762	3.784	1.3236	17.3047	0.160609	17.3047	0.277353
3.79066	16.8478	3.79066	1.32359	17.3213	0.155254	17.3213	0.270306
3.79732	16.9957	3.79732	1.32356	17.338	0.142554	17.338	0.263274
3.80399	17.1415	3.80399	1.32347	17.3547	0.127801	17.3547	0.265009
3.81065	17.2875	3.81065	1.32342	17.3713	0.129413	17.3713	0.276001
3.81731	17.4596	3.81731	1.32338	17.388	0.141358	17.388	0.285367
3.82397	17.6465	3.82397	1.32337	17.4046	0.14905	17.4046	0.290315
3.83063	17.7981	3.83063	1.32335	17.4213	0.152438	17.4213	0.293809
3.83729	17.9363	3.83729	1.3234	17.4379	0.158285	17.4379	0.288013
3.84395	18.0752	3.84395	1.3234	17.4546	0.162081	17.4546	0.276773
3.85062	18.2145	3.85062	1.32336	17.4712	0.161954	17.4712	0.262353
3.85728	18.3929	3.85728	1.3233	17.4879	0.16104	17.4879	0.250717
3.86394	18.5473	3.86394	1.32326	17.5045	0.160764	17.5045	0.24327
3.8706	18.6723	3.8706	1.32314	17.5212	0.158184	17.5212	0.239262
3.87726	18.7915	3.87726	1.32302	17.5379	0.152933	17.5379	0.237122
3.88392	18.9109	3.88392	1.32295	17.5545	0.142619	17.5545	0.242679
3.89059	19.0391	3.89059	1.3229	17.5712	0.133883	17.5712	0.249937
3.89725	19.1918	3.89725	1.32279	17.5878	0.124759	17.5878	0.251596
3.90391	19.3062	3.90391	1.32262	17.6045	0.11277	17.6045	0.250545
3.91057	19.4051	3.91057	1.32246	17.6211	0.105627	17.6211	0.253863
3.91723	19.504	3.91723	1.32218	17.6378	0.116036	17.6378	0.25762
3.92389	19.6032	3.92389	1.32193	17.6544	0.13079	17.6544	0.263145
3.93055	19.7208	3.93055	1.32166	17.6711	0.138473	17.6711	0.272703
3.93722	19.8339	3.93722	1.32133	17.6877	0.144517	17.6877	0.281776
3.94388	19.92	3.94388	1.32096	17.7044	0.146651	17.7044	0.282757
3.95054	19.9991	3.95054	1.32052	17.7211	0.1393	17.7211	0.281532
3.9572	20.0783	3.9572	1.32016	17.7377	0.134798	17.7377	0.281035
3.96386	20.1592	3.96386	1.31981	17.7544	0.141798	17.7544	0.280161
3.97052	20.2565	3.97052	1.31935	17.771	0.150802	17.771	0.280592
3.97718	20.333	3.97718	1.31889	17.7877	0.156508	17.7877	0.283337
3.98385	20.394	3.98385	1.31838	17.8043	0.160625	17.8043	0.285666
3.99051	20.4528	3.99051	1.31774	17.821	0.157851	17.821	0.285464
3.99717	20.5111	3.99717	1.31706	17.8376	0.15087	17.8376	0.285189
4.00383	20.5745	4.00383	1.3164	17.8543	0.144606	17.8543	0.286012
4.01049	20.6402	4.01049	1.31567	17.8709	0.140324	17.8709	0.286591
4.01715	20.6852	4.01715	1.31487	17.8876	0.136468	17.8876	0.285001
4.02381	20.7228	4.02381	1.31402	17.9043	0.134927	17.9043	0.282931
4.03048	20.7604	4.03048	1.31318	17.9209	0.134134	17.9209	0.283609
4.03714	20.798	4.03714	1.31234	17.9376	0.133003	17.9376	0.284641
4.0438	20.8396	4.0438	1.3114	17.9542	0.131413	17.9542	0.290106
4.05046	20.8727	4.05046	1.31038	17.9709	0.127987	17.9709	0.301622
4.05712	20.8956	4.05712	1.30918	17.9875	0.124339	17.9875	0.307979
4.06379	20.9162	4.06379	1.30794	18.0042	0.131626	18.0042	0.299738
4.07045	20.9367	4.07045	1.30663	18.0208	0.144024	18.0208	0.287504
4.07711	20.9561	4.07711	1.30529	18.0375	0.147823	18.0375	0.273286
4.08377	20.9714	4.08377	1.3039	18.0541	0.145173	18.0541	0.256268
4.09043	20.9754	4.09043	1.30246	18.0708	0.145113	18.0708	0.242411
4.09709	20.9754	4.09709	1.30089	18.0875	0.141623	18.0875	0.238698
4.10375	20.9751	4.10375	1.2993	18.1041	0.135082	18.1041	0.242806
4.11041	20.9749	4.11041	1.29765	18.1208	0.137195	18.1208	0.249066
4.11708	20.969	4.11708	1.2959	18.1374	0.148154	18.1374	0.255646
4.12374	20.9548	4.12374	1.29405	18.1541	0.148381	18.1541	0.265182
4.1304	20.9353	4.1304	1.29197	18.1707	0.137025	18.1707	0.27549
4.13706	20.9147	4.13706	1.28987	18.1874	0.125478	18.1874	0.278313
4.14372	20.8941	4.14372	1.28775	18.204	0.116241	18.204	0.276125
4.15038	20.8735	4.15038	1.28558	18.2207	0.105441	18.2207	0.274398
4.15705	20.8404	4.15705	1.2832	18.2373	0.099787	18.2373	0.273008
4.16371	20.8047	4.16371	1.28075	18.254	0.098429	18.254	0.27614
4.17037	20.7708	4.17037	1.27823	18.2707	0.10213	18.2707	0.284713
4.17703	20.7374	4.17703	1.27567	18.2873	0.106008	18.2873	0.291928
4.18369	20.704	4.18369	1.27293	18.304	0.116274	18.304	0.293343
4.19035	20.6623	4.19035	1.27011	18.3206	0.132495	18.3206	0.294341
4.19701	20.5985	4.19701	1.26733	18.3373	0.148813	18.3373	0.297098
4.20367	20.5373	4.20367	1.26437	18.3539	0.158108	18.3539	0.29857
4.21034	20.4802	4.21034	1.26139	18.3706	0.163051	18.3706	0.303905
4.217	20.4228	4.217	1.25832	18.3872	0.159689	18.3872	0.314277
4.22366	20.3652	4.22366	1.2551	18.4039	0.151541	18.4039	0.320653
4.23032	20.2886	4.23032	1.25182	18.4206	0.134468	18.4206	0.318155
4.23698	20.2018	4.23698	1.24845	18.4372	0.114532	18.4372	0.310102
4.24364	20.1223	4.24364	1.24494	18.4539	0.109975	18.4539	0.295231
4.25031	20.0461	4.25031	1.2414	18.4705	0.115134	18.4705	0.279085
4.25697	19.9699	4.25697	1.23787	18.4872	0.123784	18.4872	0.270103
4.26363	19.8917	4.26363	1.23416	18.5038	0.141658	18.5038	0.265239
4.27029	19.7884	4.27029	1.23041	18.5205	0.161928	18.5205	0.267199
4.27695	19.6973	4.27695	1.22663	18.5371	0.167898	18.5371	0.275417
4.28361	19.6204	4.28361	1.22292	18.5538	0.165675	18.5538	0.280102
4.29028	19.5456	4.29028	1.21906	18.5704	0.149836	18.5704	0.277942
4.29694	19.4708	4.29694	1.21519	18.5871	0.129289	18.5871	0.275668
4.3036	19.385	4.3036	1.21124	18.6038	0.12143	18.6038	0.27322
4.31026	19.2868	4.31026	1.20721	18.6204	0.120685	18.6204	0.270564
4.31692	19.2079	4.31692	1.20323	18.6371	0.120097	18.6371	0.273096
4.32358	19.1372	4.32358	1.19935	18.6537	0.129988	18.6537	0.279465
4.33024	19.0664	4.33024	1.19542	18.6704	0.141643	18.6704	0.2847
4.3369	18.9955	4.3369	1.19141	18.687	0.137115	18.687	0.286896
4.34357	18.932	4.34357	1.18738	18.7037	0.125427	18.7037	0.290984
4.35023	18.8884	4.35023	1.18342	18.7203	0.116056	18.7203	0.296519
4.35689	18.8622	4.35689	1.17942	18.737	0.10911	18.737	0.299219
4.36355	18.8402	4.36355	1.17541	18.7536	0.108316	18.7536	0.297202
4.37021	18.8182	4.37021	1.17137	18.7703	0.113207	18.7703	0.295332
4.37688	18.8094	4.37688	1.16739	18.787	0.121887	18.787	0.297807
4.38354	18.8451	4.38354	1.16336	18.8036	0.132422	18.8036	0.300303
4.3902	18.9199	4.3902	1.15946	18.8203	0.145721	18.8203	0.300831
4.39686	19.0052	4.39686	1.15554	18.8369	0.160022	18.8369	0.304319
4.40352	19.091	4.40352	1.15168	18.8536	0.172743	18.8536	0.306784
4.41018	19.1767	4.41018	1.1477	18.8702	0.176192	18.8702	0.301337
4.41684	19.3091	4.41684	1.14378	18.8869	0.174925	18.8869	0.292295
4.4235	19.4949	4.4235	1.13991	18.9035	0.17564	18.9035	0.286251
4.43017	19.6885	4.43017	1.13614	18.9202	0.174121	18.9202	0.281383
4.43683	19.8805	4.43683	1.13241	18.9368	0.164575	18.9368	0.276083
4.44349	20.0728	4.44349	1.1287	18.9535	0.154921	18.9535	0.271017
4.45015	20.2651	4.45015	1.12502	18.9702	0.148484	18.9702	0.265305
4.45681	20.5142	4.45681	1.12144	18.9868	0.141203	18.9868	0.260309
4.46347	20.7574	4.46347	1.11784	19.0035	0.132143	19.0035	0.258292
4.47014	20.9756	4.47014	1.11431	19.0201	0.126788	19.0201	0.259342
4.4768	21.1882	4.4768	1.111	19.0368	0.126753	19.0368	0.26297
4.48346	21.3994	4.48346	1.10755	19.0534	0.129485	19.0534	0.271037
4.49012	21.6191	4.49012	1.10415	19.0701	0.12986	19.0701	0.281301
4.49678	21.8617	4.49678	1.10085	19.0867	0.133188	19.0867	0.291999
4.50344	22.0328	4.50344	1.09757	19.1034	0.143447	19.1034	0.301881
4.5101	22.1707	4.5101	1.09431	19.12	0.15448	19.12	0.308909
4.51677	22.3086	4.51677	1.09106	19.1367	0.159795	19.1367	0.312891
4.52343	22.4464	4.52343	1.08792	19.1534	0.163004	19.1534	0.309095
4.53009	22.6112	4.53009	1.08483	19.17	0.163785	19.17	0.298052
4.53675	22.7808	4.53675	1.0819	19.1867	0.162078	19.1867	0.282723
4.54341	22.9058	4.54341	1.07897	19.2033	0.152168	19.2033	0.264425
4.55007	23.0129	4.55007	1.07618	19.22	0.139923	19.22	0.245572
4.55673	23.1199	4.55673	1.07353	19.2366	0.133867	19.2366	0.233755
4.5634	23.2267	4.5634	1.07083	19.2533	0.132717	19.2533	0.226892
4.57006	23.3413	4.57006	1.06824	19.2699	0.13213	19.2699	0.227799
4.57672	23.4366	4.57672	1.06569	19.2866	0.139434	19.2866	0.234492
4.58338	23.5143	4.58338	1.06319	19.3032	0.150596	19.3032	0.241484
4.59004	23.5882	4.59004	1.06082	19.3199	0.153726	19.3199	0.24701
4.5967	23.6624	4.5967	1.05847	19.3366	0.150102	19.3366	0.254773
4.60337	23.7359	4.60337	1.05618	19.3532	0.139497	19.3532	0.263211
4.61003	23.8035	4.61003	1.05404	19.3699	0.126399	19.3699	0.270432
4.61669	23.829	4.61669	1.05205	19.3865	0.118462	19.3865	0.273825
4.62335	23.8369	4.62335	1.05027	19.4032	0.11819	19.4032	0.276241
4.63001	23.8448	4.63001	1.04844	19.4198	0.120376	19.4198	0.275598
4.63667	23.8527	4.63667	1.04667	19.4365	0.129062	19.4365	0.269614
4.64333	23.8479	4.64333	1.04508	19.4531	0.14081	19.4531	0.262411
4.65	23.8306	4.65	1.04359	19.4698	0.140058	19.4698	0.259341
4.65666	23.8063	4.65666	1.04226	19.4864	0.130684	19.4864	0.258964
4.66332	23.7803	4.66332	1.04083	19.5031	0.128021	19.5031	0.261673
4.66998	23.7542	4.66998	1.03945	19.5198	0.13036	19.5198	0.265491
4.67664	23.7258	4.67664	1.03822	19.5364	0.134847	19.5364	0.269012
4.6833	23.6828	4.6833	1.03711	19.5531	0.148557	19.5531	0.272589
4.68996	23.6358	4.68996	1.03616	19.5697	0.163149	19.5697	0.27803
4.69663	23.5901	4.69663	1.03532	19.5864	0.161494	19.5864	0.282744
4.70329	23.5444	4.70329	1.03449	19.603	0.151425	19.603	0.28487
4.70995	23.4984	4.70995	1.03372	19.6197	0.136404	19.6197	0.285278
4.71661	23.4417	4.71661	1.03303	19.6363	0.11888	19.6363	0.287036
4.72327	23.374	4.72327	1.03248	19.653	0.107604	19.653	0.289983
4.72993	23.3147	4.72993	1.03206	19.6696	0.106786	19.6696	0.292208
4.7366	23.2603	4.7366	1.03178	19.6863	0.106541	19.6863	0.293418
4.74326	23.2058	4.74326	1.03156	19.703	0.106035	19.703	0.295818
4.74992	23.1518	4.74992	1.03142	19.7196	0.108895	19.7196	0.298362
4.75658	23.0921	4.75658	1.03134	19.7363	0.115529	19.7363	0.297574
4.76324	23.0394	4.76324	1.03136	19.7529	0.121834	19.7529	0.29733
4.7699	22.9966	4.7699	1.03148	19.7696	0.125939	19.7696	0.301456
4.77656	22.9563	4.77656	1.03171	19.7862	0.131548	19.7862	0.302369
4.78323	22.916	4.78323	1.03201	19.8029	0.138446	19.8029	0.292355
4.78989	22.8747	4.78989	1.03238	19.8195	0.139786	19.8195	0.279751
4.79655	22.8303	4.79655	1.03281	19.8362	0.140288	19.8362	0.274666
4.80321	22.8067	4.80321	1.03338	19.8528	0.146764	19.8528	0.271615
4.80987	22.7927	4.80987	1.03402	19.8695	0.153532	19.8695	0.275704
4.81653	22.7787	4.81653	1.03473	19.8862	0.152386	19.8862	0.29104
4.8232	22.7647	4.8232	1.03554	19.9028	0.147733	19.9028	0.303349
4.82986	22.7398	4.82986	1.03645	19.9195	0.145766	19.9195	0.30121
4.83652	22.7065	4.83652	1.0374	19.9361	0.144158	19.9361	0.293255
4.84318	22.6751	4.84318	1.03842	19.9528	0.13661	19.9528	0.280529
4.84984	22.6455	4.84984	1.03949	19.9694	0.128535	19.9694	0.265584
4.8565	22.616	4.8565	1.04063	19.9861	0.120358	19.9861	0.255875
4.86316	22.5865	4.86316	1.04188	20.0027	0.10709	20.0027	0.251608
4.86982	22.5265	4.86982	1.04312	20.0194	0.092245	20.0194	0.249208
4.87649	22.4532	4.87649	1.04447	20.036	0.085949	20.036	0.24855
4.88315	22.3813	4.88315	1.04601	20.0527	0.085244	20.0527	0.248069
4.88981	22.3097	4.88981	1.04765	20.0694	0.089698	20.0694	0.246703
4.89647	22.238	4.89647	1.0494	20.086	0.096626	20.086	0.246219
4.90313	22.1571	4.90313	1.05118	20.1027	0.107114	20.1027	0.249036
4.90979	22.0582	4.90979	1.05292	20.1193	0.119152	20.1193	0.252938
4.91646	21.966	4.91646	1.05486	20.136	0.127145	20.136	0.25407
4.92312	21.8802	4.92312	1.0569	20.1526	0.126149	20.1526	0.254353
4.92978	21.7945	4.92978	1.05895	20.1693	0.121394	20.1693	0.25774
4.93644	21.7087	4.93644	1.06108	20.1859	0.11095	20.1859	0.260974
4.9431	21.5873	4.9431	1.06327	20.2026	0.097055	20.2026	0.262016
4.94976	21.4505	4.94976	1.06545	20.2192	0.093433	20.2192	0.264016
4.95643	21.3323	4.95643	1.06762	20.2359	0.098231	20.2359	0.267804
4.96309	21.2234	4.96309	1.06973	20.2526	0.104392	20.2526	0.270449
4.96975	21.1141	4.96975	1.07206	20.2692	0.111955	20.2692	0.271441
4.97641	20.9984	4.97641	1.07439	20.2859	0.12418	20.2859	0.275275
4.98307	20.8247	4.98307	1.07648	20.3025	0.135163	20.3025	0.282064
4.98973	20.6446	4.98973	1.07879	20.3192	0.142268	20.3192	0.28681
4.99639	20.4795	4.99639	1.08126	20.3358	0.142647	20.3358	0.287496
5.00306	20.3163	5.00306	1.08292	20.3525	0.140931	20.3525	0.285396
5.00972	20.1532	5.00972	1.08473	20.3691	0.143918	20.3691	0.280092
5.01638	19.9767	5.01638	1.0867	20.3858	0.145286	20.3858	0.272778
5.02304	19.7895	5.02304	1.08882	20.4025	0.138287	20.4025	0.264777
5.0297	19.6355	5.0297	1.09132	20.4191	0.13172	20.4191	0.257201
5.03636	19.4996	5.03636	1.09375	20.4358	0.128282	20.4358	0.256606
5.04303	19.3635	5.04303	1.09597	20.4524	0.118772	20.4524	0.260106
5.04969	19.2274	5.04969	1.09847	20.4691	0.10624	20.4691	0.260503
5.05635	19.0495	5.05635	1.10171	20.4857	0.10315	20.4857	0.259986
5.06301	18.8797	5.06301	1.10578	20.5024	0.107269	20.5024	0.263801
5.06967	18.7498	5.06967	1.10973	20.519	0.114245	20.519	0.268048
5.07633	18.6318	5.07633	1.11254	20.5357	0.12029	20.5357	0.269565
5.08299	18.5136	5.08299	1.11482	20.5523	0.126096	20.5523	0.269167
5.08965	18.3829	5.08965	1.11685	20.569	0.13212	20.569	0.269605
5.09632	18.2082	5.09632	1.11892	20.5857	0.135936	20.5857	0.267334
5.10298	18.0431	5.10298	1.12128	20.6023	0.133301	20.6023	0.259632
5.10964	17.893	5.10964	1.12387	20.619	0.128426	20.619	0.248314
5.1163	17.7428	5.1163	1.1266	20.6356	0.124033	20.6356	0.240496
5.12296	17.5938	5.12296	1.12955	20.6523	0.119578	20.6523	0.236453
5.12962	17.4185	5.12962	1.13296	20.6689	0.116742	20.6689	0.233738
5.13629	17.2323	5.13629	1.1364	20.6856	0.116891	20.6856	0.231925
5.14295	17.0792	5.14295	1.13951	20.7022	0.118269	20.7022	0.235742
5.14961	16.9427	5.14961	1.1427	20.7189	0.118926	20.7189	0.243311
5.15627	16.8062	5.15627	1.14593	20.7355	0.116941	20.7355	0.252857
5.16293	16.6671	5.16293	1.14909	20.7522	0.112422	20.7522	0.261675
5.16959	16.4779	5.16959	1.15218	20.7689	0.108285	20.7689	0.272315
5.17625	16.3014	5.17625	1.15512	20.7855	0.106607	20.7855	0.28335
5.18292	16.1561	5.18292	1.15807	20.8022	0.105724	20.8022	0.28798
5.18958	16.0171	5.18958	1.16102	20.8188	0.107143	20.8188	0.282721
5.19624	15.8781	5.19624	1.16395	20.8355	0.111617	20.8355	0.276767
5.2029	15.7246	5.2029	1.16675	20.8521	0.119761	20.8521	0.273579
5.20956	15.5472	5.20956	1.1697	20.8688	0.127589	20.8688	0.269625
5.21622	15.3951	5.21622	1.17273	20.8854	0.135649	20.8854	0.262773
5.22288	15.2608	5.22288	1.17568	20.9021	0.144948	20.9021	0.258677
5.22955	15.1275	5.22955	1.1787	20.9187	0.151172	20.9187	0.259405
5.23621	14.9938	5.23621	1.18169	20.9354	0.144641	20.9354	0.257812
5.24287	14.8368	5.24287	1.18466	20.9521	0.132176	20.9521	0.253545
5.24953	14.6853	5.24953	1.18761	20.9687	0.121479	20.9687	0.255714
5.25619	14.5665	5.25619	1.19052	20.9854	0.110989	20.9854	0.261938
5.26285	14.4601	5.26285	1.19349	21.002	0.104767	21.002	0.264363
5.26952	14.3535	5.26952	1.1965	21.0187	0.108426	21.0187	0.263631
5.27618	14.2434	5.27618	1.19947	21.0353	0.110942	21.0353	0.261714
5.28284	14.0992	5.28284	1.20246	21.052	0.104072	21.052	0.260535
5.2895	13.9692	5.2895	1.20548	21.0686	0.096427	21.0686	0.254886
5.29616	13.86	5.29616	1.20849	21.0853	0.095756	21.0853	0.244405
5.30282	13.7529	5.30282	1.21152	21.1019	0.097567	21.1019	0.234993
5.30948	13.646	5.30948	1.21457	21.1186	0.10385	21.1186	0.23058
5.31615	13.5269	5.31615	1.21762	21.1353	0.116353	21.1353	0.229585
5.32281	13.3951	5.32281	1.22064	21.1519	0.124404	21.1519	0.236677
5.32947	13.2861	5.32947	1.22373	21.1686	0.121354	21.1686	0.248347
5.33613	13.1921	5.33613	1.22676	21.1852	0.11377	21.1852	0.258005
5.34279	13.0979	5.34279	1.22982	21.2019	0.105429	21.2019	0.264821
5.34945	13.0033	5.34945	1.23304	21.2185	0.096272	21.2185	0.268874
5.35611	12.8889	5.35611	1.2362	21.2352	0.08924	21.2352	0.268728
5.36278	12.7826	5.36278	1.23933	21.2518	0.084757	21.2518	0.266199
5.36944	12.7016	5.36944	1.24252	21.2685	0.085824	21.2685	0.263227
5.3761	12.6289	5.3761	1.24564	21.2851	0.089828	21.2851	0.260523
5.38276	12.5562	5.38276	1.24879	21.3018	0.089477	21.3018	0.259027
5.38942	12.4851	5.38942	1.25197	21.3185	0.086966	21.3185	0.257715
5.39608	12.4175	5.39608	1.25514	21.3351	0.087036	21.3351	0.252973
5.40275	12.3755	5.40275	1.25832	21.3518	0.086223	21.3518	0.247114
5.40941	12.3475	5.40941	1.26156	21.3684	0.083812	21.3684	0.243003
5.41607	12.3195	5.41607	1.26475	21.3851	0.085084	21.3851	0.239443
5.42273	12.2914	5.42273	1.26793	21.4017	0.090007	21.4017	0.2419
5.42939	12.2663	5.42939	1.27113	21.4184	0.100905	21.4184	0.255291
5.43605	12.2532	5.43605	1.27431	21.435	0.112302	21.435	0.267345
5.44271	12.2589	5.44271	1.27747	21.4517	0.1186	21.4517	0.265297
5.44938	12.2721	5.44938	1.28065	21.4683	0.123001	21.4683	0.257872
5.45604	12.2854	5.45604	1.28378	21.485	0.125438	21.485	0.252359
5.4627	12.3009	5.4627	1.28684	21.5017	0.117668	21.5017	0.243955
5.46936	12.3372	5.46936	1.28997	21.5183	0.106005	21.5183	0.24245
5.47602	12.3815	5.47602	1.29315	21.535	0.101026	21.535	0.255648
5.48268	12.4231	5.48268	1.29636	21.5516	0.100655	21.5516	0.271453
5.48935	12.4642	5.48935	1.29961	21.5683	0.107989	21.5683	0.277249
5.49601	12.505	5.49601	1.30277	21.5849	0.120183	21.5849	0.277613
5.50267	12.554	5.50267	1.30589	21.6016	0.125905	21.6016	0.272205
5.50933	12.6192	5.50933	1.30916	21.6182	0.124498	21.6182	0.263583
5.51599	12.6876	5.51599	1.31242	21.6349	0.126813	21.6349	0.258338
5.52265	12.754	5.52265	1.31557	21.6515	0.131976	21.6515	0.256235
5.52931	12.8204	5.52931	1.31874	21.6682	0.133501	21.6682	0.254322
5.53597	12.8869	5.53597	1.32194	21.6849	0.129082	21.6849	0.253654
5.54264	12.9628	5.54264	1.32508	21.7015	0.12409	21.7015	0.252672
5.5493	13.0338	5.5493	1.32823	21.7182	0.12349	21.7182	0.248619
5.55596	13.0906	5.55596	1.33138	21.7348	0.119429	21.7348	0.24494
5.56262	13.1425	5.56262	1.33453	21.7515	0.113562	21.7515	0.247476
5.56928	13.1944	5.56928	1.33765	21.7681	0.117719	21.7681	0.253246
5.57594	13.2491	5.57594	1.34073	21.7848	0.12503	21.7848	0.261105
5.58261	13.3213	5.58261	1.34377	21.8014	0.120092	21.8014	0.270814
5.58927	13.385	5.58927	1.34685	21.8181	0.110454	21.8181	0.278156
5.59593	13.4359	5.59593	1.3499	21.8347	0.108433	21.8347	0.279751
5.60259	13.4853	5.60259	1.35288	21.8514	0.110938	21.8514	0.279289
5.60925	13.5349	5.60925	1.35592	21.8681	0.1225	21.8681	0.27826
5.61591	13.5943	5.61591	1.35889	21.8847	0.140687	21.8847	0.275223
5.62258	13.6646	5.62258	1.36187	21.9014	0.156276	21.9014	0.268644
5.62924	13.7286	5.62924	1.36488	21.918	0.164816	21.918	0.260979
5.6359	13.7869	5.6359	1.36783	21.9347	0.17037	21.9347	0.255988
5.64256	13.8453	5.64256	1.37071	21.9513	0.168879	21.9513	0.252125
5.64922	13.9037	5.64922	1.37369	21.968	0.161483	21.968	0.248674
5.65588	13.9609	5.65588	1.37666	21.9846	0.147631	21.9846	0.248973
5.66254	14.0055	5.66254	1.37956	22.0013	0.131686	22.0013	0.249169
5.66921	14.0363	5.66921	1.38254	22.0179	0.122436	22.0179	0.243705
5.67587	14.063	5.67587	1.38548	22.0346	0.116995	22.0346	0.237987
5.68253	14.0898	5.68253	1.38834	22.0513	0.114591	22.0513	0.241102
5.68919	14.1216	5.68919	1.39122	22.0679	0.121556	22.0679	0.248715
5.69585	14.1671	5.69585	1.39403	22.0846	0.133363	22.0846	0.248046
5.70251	14.2027	5.70251	1.39679	22.1012	0.140015	22.1012	0.244448
5.70917	14.2278	5.70917	1.39954	22.1179	0.145105	22.1179	0.244644
5.71584	14.2528	5.71584	1.40228	22.1345	0.155998	22.1345	0.241533
5.7225	14.2779	5.7225	1.40502	22.1512	0.169376	22.1512	0.234754
5.72916	14.3107	5.72916	1.40776	22.1678	0.172855	22.1678	0.236887
5.73582	14.3533	5.73582	1.41046	22.1845	0.169893	22.1845	0.245769
5.74248	14.3995	5.74248	1.41308	22.2011	0.167105	22.2011	0.254558
5.74914	14.4461	5.74914	1.41576	22.2178	0.160075	22.2178	0.261212
5.7558	14.4927	5.7558	1.41837	22.2345	0.149399	22.2345	0.269787
5.76247	14.5392	5.76247	1.42091	22.2511	0.146126	22.2511	0.280915
5.76913	14.5858	5.76913	1.42345	22.2678	0.146598	22.2678	0.288895
5.77579	14.6197	5.77579	1.4259	22.2844	0.140102	22.2844	0.290009
5.78245	14.642	5.78245	1.42831	22.3011	0.128855	22.3011	0.287228
5.78911	14.6622	5.78911	1.43074	22.3177	0.11869	22.3177	0.28085
5.79577	14.6824	5.79577	1.43318	22.3344	0.110668	22.3344	0.273619
5.80244	14.711	5.80244	1.43567	22.351	0.106022	22.351	0.271141
5.8091	14.7586	5.8091	1.43816	22.3677	0.107654	22.3677	0.271904
5.81576	14.8049	5.81576	1.4405	22.3844	0.113739	22.3844	0.277778
5.82242	14.8445	5.82242	1.44279	22.401	0.122076	22.401	0.2874
5.82908	14.8841	5.82908	1.44511	22.4177	0.129483	22.4177	0.294362
5.83574	14.9238	5.83574	1.44739	22.4343	0.12856	22.4343	0.296551
5.8424	14.9724	5.8424	1.44962	22.451	0.122845	22.451	0.296115
5.84907	15.0316	5.84907	1.4519	22.4676	0.120077	22.4676	0.29069
5.85573	15.0937	5.85573	1.45424	22.4843	0.11753	22.4843	0.282117
5.86239	15.1556	5.86239	1.45655	22.5009	0.117189	22.5009	0.27396
5.86905	15.2176	5.86905	1.45876	22.5176	0.125132	22.5176	0.266993
5.87571	15.2791	5.87571	1.46097	22.5342	0.135887	22.5342	0.259692
5.88237	15.3473	5.88237	1.46321	22.5509	0.140109	22.5509	0.252827
5.88903	15.4004	5.88903	1.46538	22.5676	0.140055	22.5676	0.247209
5.8957	15.4365	5.8957	1.46745	22.5842	0.136295	22.5842	0.243735
5.90236	15.4703	5.90236	1.4696	22.6009	0.130019	22.6009	0.244211
5.90902	15.504	5.90902	1.47181	22.6175	0.132114	22.6175	0.250756
5.91568	15.5461	5.91568	1.47395	22.6342	0.140757	22.6342	0.259248
5.92234	15.604	5.92234	1.47607	22.6508	0.141548	22.6508	0.265135
5.929	15.6568	5.929	1.47821	22.6675	0.134981	22.6675	0.269676
5.93567	15.7021	5.93567	1.48037	22.6841	0.128722	22.6841	0.270951
5.94233	15.7474	5.94233	1.48252	22.7008	0.117608	22.7008	0.267613
5.94899	15.7928	5.94899	1.48457	22.7174	0.103893	22.7174	0.261942
5.95565	15.8446	5.95565	1.48659	22.7341	0.104243	22.7341	0.257445
5.96231	15.8989	5.96231	1.48861	22.7508	0.116621	22.7508	0.252454
5.96897	15.9487	5.96897	1.49063	22.7674	0.119477	22.7674	0.245565
5.97563	15.9964	5.97563	1.49263	22.7841	0.112996	22.7841	0.239953
5.9823	16.0436	5.9823	1.49459	22.8007	0.106332	22.8007	0.241751
5.98896	16.0922	5.98896	1.49653	22.8174	0.096809	22.8174	0.247738
5.99562	16.1463	5.99562	1.49846	22.834	0.090833	22.834	0.255097
6.00228	16.1853	6.00228	1.50034	22.8507	0.104723	22.8507	0.264505
6.00894	16.2096	6.00894	1.50222	22.8673	0.126414	22.8673	0.268754
6.0156	16.2325	6.0156	1.50418	22.884	0.137172	22.884	0.263391
6.02226	16.2555	6.02226	1.50609	22.9006	0.141216	22.9006	0.254302
6.02893	16.2837	6.02893	1.50794	22.9173	0.138292	22.9173	0.245506
6.03559	16.3173	6.03559	1.50974	22.934	0.125274	22.934	0.23839
6.04225	16.3468	6.04225	1.51154	22.9506	0.105516	22.9506	0.240113
6.04891	16.3726	6.04891	1.5133	22.9673	0.089444	22.9673	0.247759
6.05557	16.3984	6.05557	1.51508	22.9839	0.080579	22.9839	0.25371
6.06223	16.4241	6.06223	1.51689	23.0006	0.078731	23.0006	0.258272
6.0689	16.4522	6.0689	1.51872	23.0172	0.079629	23.0172	0.261863
6.07556	16.478	6.07556	1.52051	23.0339	0.085234	23.0339	0.261138
6.08222	16.4995	6.08222	1.52228	23.0505	0.095677	23.0505	0.258891
6.08888	16.5196	6.08888	1.52396	23.0672	0.110874	23.0672	0.260149
6.09554	16.5398	6.09554	1.5256	23.0838	0.124444	23.0838	0.263519
6.1022	16.5592	6.1022	1.52726	23.1005	0.132348	23.1005	0.267121
6.10886	16.5758	6.10886	1.52889	23.1172	0.137537	23.1172	0.27044
6.11553	16.582	6.11553	1.53045	23.1338	0.137101	23.1338	0.26982
6.12219	16.5818	6.12219	1.53195	23.1505	0.121212	23.1505	0.266279
6.12885	16.5816	6.12885	1.53339	23.1671	0.101372	23.1671	0.261935
6.13551	16.5815	6.13551	1.53485	23.1838	0.097032	23.1838	0.256723
6.14217	16.5753	6.14217	1.53628	23.2004	0.101793	23.2004	0.248332
6.14883	16.5612	6.14883	1.53764	23.2171	0.106921	23.2171	0.239021
6.1555	16.5431	6.1555	1.53899	23.2337	0.116694	23.2337	0.232181
6.16216	16.524	6.16216	1.5403	23.2504	0.131406	23.2504	0.230415
6.16882	16.5049	6.16882	1.54159	23.267	0.139128	23.267	0.230737
6.17548	16.4847	6.17548	1.54287	23.2837	0.137626	23.2837	0.22893
6.18214	16.4545	6.18214	1.54417	23.3004	0.135384	23.3004	0.228081
6.1888	16.4197	6.1888	1.54538	23.317	0.13805	23.317	0.228325
6.19546	16.387	6.19546	1.54648	23.3337	0.147211	23.3337	0.225013
6.20213	16.3546	6.20213	1.54753	23.3503	0.156821	23.3503	0.223531
6.20879	16.3221	6.20879	1.54851	23.367	0.15148	23.367	0.232029
6.21545	16.2835	6.21545	1.54943	23.3836	0.140843	23.3836	0.243772
6.22211	16.231	6.22211	1.55033	23.4003	0.130987	23.4003	0.249776
6.22877	16.1784	6.22877	1.55126	23.4169	0.111031	23.4169	0.252589
6.23543	16.1308	6.23543	1.55215	23.4336	0.088498	23.4336	0.253121
6.24209	16.0832	6.24209	1.55299	23.4502	0.088228	23.4502	0.249649
6.24876	16.0358	6.24876	1.55375	23.4669	0.100775	23.4669	0.246716
6.25542	15.9749	6.25542	1.55441	23.4836	0.110544	23.4836	0.248423
6.26208	15.9053	6.26208	1.555	23.5002	0.118092	23.5002	0.25226
6.26874	15.8409	6.26874	1.55559	23.5169	0.125051	23.5169	0.254907
6.2754	15.7796	6.2754	1.55617	23.5335	0.129554	23.5335	0.256214
6.28206	15.7183	6.28206	1.55666	23.5502	0.12643	23.5502	0.255488
6.28873	15.6543	6.28873	1.55708	23.5668	0.117994	23.5668	0.253567
6.29539	15.5722	6.29539	1.55751	23.5835	0.111124	23.5835	0.251618
6.30205	15.4935	6.30205	1.55795	23.6001	0.105656	23.6001	0.249543
6.30871	15.428	6.30871	1.55832	23.6168	0.100667	23.6168	0.244233
6.31537	15.3641	6.31537	1.55865	23.6334	0.103729	23.6334	0.23718
6.32203	15.3002	6.32203	1.55891	23.6501	0.113788	23.6501	0.232961
6.32869	15.2234	6.32869	1.55907	23.6668	0.124618	23.6668	0.232001
6.33536	15.128	6.33536	1.55923	23.6834	0.133006	23.6834	0.232049
6.34202	15.0395	6.34202	1.55938	23.7001	0.134429	23.7001	0.235756
6.34868	14.9612	6.34868	1.55951	23.7167	0.129524	23.7167	0.242931
6.35534	14.8834	6.35534	1.55959	23.7334	0.126426	23.7334	0.25111
6.362	14.8055	6.362	1.55963	23.75	0.126588	23.75	0.257762
6.36866	14.7011	6.36866	1.5597	23.7667	0.126028	23.7667	0.26143
6.37532	14.5818	6.37532	1.55972	23.7833	0.126754	23.7833	0.263599
6.38199	14.473	6.38199	1.55967	23.8	0.130052	23.8	0.266363
6.38865	14.3694	6.38865	1.5596	23.8166	0.12837	23.8166	0.267417
6.39531	14.2657	6.39531	1.55956	23.8333	0.119917	23.8333	0.265469
6.40197	14.1593	6.40197	1.5595	23.85	0.112958	23.85	0.261681
6.40863	14.0376	6.40863	1.55937	23.8666	0.111579	23.8666	0.257237
6.41529	13.9304	6.41529	1.55919	23.8833	0.114606	23.8833	0.248972
6.42195	13.8429	6.42195	1.55889	23.8999	0.122658	23.8999	0.237447
6.42862	13.7554	6.42862	1.55851	23.9166	0.130726	23.9166	0.229917
6.43528	13.6679	6.43528	1.55814	23.9332	0.130297	23.9332	0.228492
6.44194	13.5657	6.44194	1.55786	23.9499	0.125293	23.9499	0.233077
6.4486	13.447	6.4486	1.55759	23.9665	0.123551	23.9665	0.245053
6.45526	13.347	6.45526	1.55724	23.9832	0.122511	23.9832	0.257478
6.46192	13.2654	6.46192	1.55686	23.9998	0.113812	23.9998	0.260571
6.46859	13.1836	6.46859	1.55647	24.0165	0.103429	24.0165	0.258366
6.47525	13.1016	6.47525	1.55609	24.0332	0.102881	24.0332	0.25422
6.48191	12.9984	6.48191	1.55569	24.0498	0.10805	24.0498	0.246804
6.48857	12.8863	6.48857	1.55521	24.0665	0.111012	24.0665	0.241243
6.49523	12.7865	6.49523	1.55468	24.0831	0.116955	24.0831	0.242436
6.50189	12.6912	6.50189	1.55411	24.0998	0.128769	24.0998	0.241639
6.50855	12.596	6.50855	1.55352	24.1164	0.140782	24.1164	0.233038
6.51522	12.4949	6.51522	1.55287	24.1331	0.146114	24.1331	0.224608
6.52188	12.3733	6.52188	1.55218	24.1497	0.147009	24.1497	0.222629
6.52854	12.2675	6.52854	1.55148	24.1664	0.151357	24.1664	0.223382
6.5352	12.1855	6.5352	1.55077	24.183	0.15503	24.183	0.227668
6.54186	12.1034	6.54186	1.54999	24.1997	0.147983	24.1997	0.237056
6.54852	12.0213	6.54852	1.54915	24.2164	0.136566	24.2164	0.241665
6.55518	11.9196	6.55518	1.54833	24.233	0.131813	24.233	0.23653
6.56185	11.801	6.56185	1.54753	24.2497	0.13196	24.2497	0.226933
6.56851	11.6961	6.56851	1.54669	24.2663	0.140137	24.2663	0.217275
6.57517	11.6025	6.57517	1.54586	24.283	0.155264	24.283	0.209468
6.58183	11.5085	6.58183	1.54506	24.2996	0.167355	24.2996	0.208517
6.58849	11.4134	6.58849	1.54422	24.3163	0.17324	24.3163	0.212004
6.59515	11.2953	6.59515	1.54334	24.3329	0.171175	24.3329	0.216295
6.60182	11.1761	6.60182	1.54243	24.3496	0.156299	24.3496	0.221597
6.60848	11.0756	6.60848	1.54136	24.3662	0.136259	24.3662	0.226748
6.61514	10.9786	6.61514	1.54023	24.3829	0.121685	24.3829	0.22924
6.6218	10.8822	6.6218	1.53919	24.3996	0.110906	24.3996	0.231812
6.62846	10.7773	6.62846	1.53819	24.4162	0.104735	24.4162	0.236991
6.63512	10.659	6.63512	1.53714	24.4329	0.105449	24.4329	0.242822
6.64178	10.5607	6.64178	1.5361	24.4495	0.108019	24.4495	0.246925
6.64845	10.4836	6.64845	1.53502	24.4662	0.107939	24.4662	0.249588
6.65511	10.4066	6.65511	1.53396	24.4828	0.106051	24.4828	0.247705
6.66177	10.3296	6.66177	1.53296	24.4995	0.104444	24.4995	0.24175
6.66843	10.2304	6.66843	1.5319	24.5161	0.103486	24.5161	0.237811
6.67509	10.1221	6.67509	1.53083	24.5328	0.103207	24.5328	0.236855
6.68175	10.0313	6.68175	1.52981	24.5495	0.103265	24.5495	0.234947
6.68841	9.94886	6.68841	1.52881	24.5661	0.103837	24.5661	0.232923
6.69508	9.86655	6.69508	1.52774	24.5828	0.105191	24.5828	0.2327
6.70174	9.77952	6.70174	1.52662	24.5994	0.110575	24.5994	0.233107
6.7084	9.67415	6.7084	1.52553	24.6161	0.119363	24.6161	0.233282
6.71506	9.57454	6.71506	1.52442	24.6327	0.128101	24.6327	0.239414
6.72172	9.491	6.72172	1.52333	24.6494	0.135959	24.6494	0.251555
6.72838	9.4087	6.72838	1.52225	24.666	0.1426	24.666	0.258723
6.73505	9.32636	6.73505	1.52116	24.6827	0.142462	24.6827	0.257965
6.74171	9.23387	6.74171	1.52008	24.6993	0.136551	24.6993	0.256286
6.74837	9.13379	6.74837	1.51892	24.716	0.132635	24.716	0.253095
6.75503	9.05118	6.75503	1.51773	24.7327	0.131346	24.7327	0.246079
6.76169	8.98296	6.76169	1.51656	24.7493	0.132269	24.7493	0.238969
6.76835	8.91473	6.76835	1.51537	24.766	0.137063	24.766	0.233982
6.77501	8.84648	6.77501	1.51418	24.7826	0.14011	24.7826	0.228615
6.78167	8.75957	6.78167	1.51295	24.7993	0.135027	24.7993	0.220858
6.78834	8.66905	6.78834	1.51172	24.8159	0.125702	24.8159	0.216438
6.795	8.59413	6.795	1.51047	24.8326	0.114765	24.8326	0.219787
6.80166	8.52335	6.80166	1.50913	24.8492	0.102524	24.8492	0.226182
6.80832	8.45255	6.80832	1.50781	24.8659	0.097089	24.8659	0.231587
6.81498	8.37608	6.81498	1.50658	24.8825	0.100005	24.8825	0.235883
6.82165	8.28452	6.82165	1.50544	24.8992	0.108046	24.8992	0.236041
6.82831	8.20077	6.82831	1.50424	24.9159	0.119533	24.9159	0.232962
6.83497	8.13224	6.83497	1.50299	24.9325	0.131437	24.9325	0.232765
6.84163	8.06372	6.84163	1.50172	24.9492	0.138915	24.9492	0.235207
6.84829	7.9949	6.84829	1.50044	24.9658	0.142825	24.9658	0.236614
6.85495	7.9103	6.85495	1.4992	24.9825	0.142123	24.9825	0.237808
6.86161	7.81483	6.86161	1.49801	24.9991	0.137345	24.9991	0.238444
6.86828	7.73345	6.86828	1.49678	25.0158	0.132305	25.0158	0.234608
6.87494	7.66194	6.87494	1.49548	25.0324	0.128036	25.0324	0.229648
6.8816	7.5904	6.8816	1.49424	25.0491	0.125015	25.0491	0.231317
6.88826	7.51839	6.88826	1.49302	25.0657	0.124321	25.0657	0.237426
6.89492	7.43077	6.89492	1.49179	25.0824	0.123953	25.0824	0.240582
6.90158	7.34289	6.90158	1.49062	25.0991	0.121955	25.0991	0.241945
6.90824	7.27027	6.90824	1.48933	25.1157	0.121	25.1157	0.245686
6.91491	7.19989	6.91491	1.488	25.1324	0.126541	25.1324	0.248267
6.92157	7.12935	6.92157	1.4867	25.149	0.136012	25.149	0.248607
6.92823	7.0523	6.92823	1.48535	25.1657	0.141719	25.1657	0.252548
6.93489	6.96265	6.93489	1.48408	25.1823	0.145156	25.1823	0.258523
6.94155	6.88299	6.94155	1.48286	25.199	0.149502	25.199	0.256923
6.94821	6.81768	6.94821	1.48158	25.2156	0.149724	25.2156	0.248917
6.95488	6.75217	6.95488	1.48029	25.2323	0.143593	25.2323	0.240582
6.96154	6.68652	6.96154	1.479	25.2489	0.135875	25.2489	0.232917
6.9682	6.61291	6.9682	1.47764	25.2656	0.131736	25.2656	0.230186
6.97486	6.53408	6.97486	1.47624	25.2823	0.141629	25.2823	0.236085
6.98152	6.46435	6.98152	1.47486	25.2989	0.159741	25.2989	0.243092
6.98818	6.40111	6.98818	1.47346	25.3156	0.172901	25.3156	0.244417
6.99484	6.33803	6.99484	1.472	25.3322	0.185989	25.3322	0.243575
7.0015	6.27508	7.0015	1.4706	25.3489	0.197402	25.3489	0.2416
7.00817	6.19132	7.00817	1.46924	25.3655	0.190861	25.3655	0.236752
7.01483	6.10257	7.01483	1.46791	25.3822	0.172186	25.3822	0.239532
7.02149	6.0301	7.02149	1.46656	25.3988	0.159341	25.3988	0.252838
7.02815	5.96013	7.02815	1.46514	25.4155	0.152371	25.4155	0.266202
7.03481	5.89019	7.03481	1.46367	25.4321	0.14867	25.4321	0.274509
7.04147	5.8141	7.04147	1.46224	25.4488	0.147845	25.4488	0.279547
7.04814	5.72166	7.04814	1.46091	25.4655	0.145005	25.4655	0.276752
7.0548	5.63331	7.0548	1.45966	25.4821	0.140572	25.4821	0.267279
7.06146	5.55754	7.06146	1.4584	25.4988	0.139772	25.4988	0.256445
7.06812	5.48149	7.06812	1.45708	25.5154	0.142139	25.5154	0.245877
7.07478	5.40541	7.07478	1.45568	25.5321	0.143157	25.5321	0.237416
7.08144	5.31639	7.08144	1.45431	25.5487	0.143768	25.5487	0.231167
7.0881	5.22061	7.0881	1.45301	25.5654	0.145308	25.5654	0.225844
7.09477	5.14185	7.09477	1.45174	25.582	0.143246	25.582	0.223069
7.10143	5.07432	7.10143	1.45053	25.5987	0.136736	25.5987	0.225811
7.10809	5.00712	7.10809	1.44936	25.6153	0.141798	25.6153	0.234159
7.11475	4.93764	7.11475	1.44815	25.632	0.159838	25.632	0.242771
7.12141	4.85277	7.12141	1.44689	25.6487	0.172697	25.6487	0.24526
7.12807	4.7701	7.12807	1.44565	25.6653	0.177405	25.6653	0.244532
7.13474	4.70434	7.13474	1.4444	25.682	0.18181	25.682	0.246735
7.1414	4.64108	7.1414	1.44313	25.6986	0.178107	25.6986	0.247819
7.14806	4.57764	7.14806	1.44188	25.7153	0.16548	25.7153	0.245933
7.15472	4.50486	7.15472	1.44058	25.7319	0.156293	25.7319	0.248381
7.16138	4.42018	7.16138	1.43931	25.7486	0.153291	25.7486	0.253788
7.16804	4.34475	7.16804	1.43805	25.7652	0.1493	25.7652	0.251915
7.17471	4.28149	7.17471	1.43677	25.7819	0.141109	25.7819	0.244775
7.18137	4.21822	7.18137	1.43549	25.7985	0.132704	25.7985	0.240855
7.18803	4.15493	7.18803	1.43423	25.8152	0.128123	25.8152	0.239972
7.19469	4.07401	7.19469	1.43296	25.8319	0.12583	25.8319	0.2372
7.20135	3.98438	7.20135	1.43169	25.8485	0.124839	25.8485	0.233017
7.20801	3.90874	7.20801	1.4305	25.8652	0.125424	25.8652	0.234442
7.21467	3.83864	7.21467	1.42936	25.8818	0.127221	25.8818	0.241002
7.22133	3.76852	7.22133	1.42823	25.8985	0.129667	25.8985	0.247191
7.228	3.69197	7.228	1.42702	25.9151	0.133947	25.9151	0.254438
7.23466	3.59878	7.23466	1.42576	25.9318	0.13999	25.9318	0.2637
7.24132	3.51069	7.24132	1.42458	25.9484	0.144808	25.9484	0.2687
7.24798	3.43851	7.24798	1.4235	25.9651	0.147026	25.9651	0.268437
7.25464	3.36641	7.25464	1.42249	25.9817	0.149324	25.9817	0.270936
7.2613	3.29427	7.2613	1.42148	25.9984	0.152184	25.9984	0.277767
7.26797	3.21197	7.26797	1.42044	26.0151	0.153675	26.0151	0.282627
7.27463	3.12394	7.27463	1.41937	26.0317	0.153195	26.0317	0.28377
7.28129	3.05028	7.28129	1.41823	26.0484	0.15205	26.0484	0.281594
7.28795	2.98689	7.28795	1.41705	26.065	0.154138	26.065	0.273254
7.29461	2.92346	7.29461	1.41596	26.0817	0.157504	26.0817	0.261846
7.30127	2.85816	7.30127	1.41492	26.0983	0.158594	26.0983	0.254663
7.30793	2.78007	7.30793	1.41389	26.115	0.160167	26.115	0.251053
7.31459	2.70578	7.31459	1.41283	26.1316	0.162295	26.1316	0.24547
7.32126	2.64933	7.32126	1.41167	26.1483	0.158854	26.1483	0.23934
7.32792	2.59552	7.32792	1.4105	26.1649	0.151638	26.1649	0.237269
7.33458	2.54148	7.33458	1.40938	26.1816	0.148585	26.1816	0.237233
7.34124	2.4803	7.34124	1.40831	26.1983	0.149424	26.1983	0.233842
7.3479	2.40802	7.3479	1.4073	26.2149	0.154872	26.2149	0.229398
7.35457	2.34237	7.35457	1.40632	26.2316	0.164553	26.2316	0.228841
7.36123	2.28745	7.36123	1.40533	26.2482	0.171006	26.2482	0.233496
7.36789	2.23253	7.36789	1.40431	26.2649	0.171266	26.2649	0.239843
7.37455	2.17791	7.37455	1.40327	26.2815	0.170967	26.2815	0.244977
7.38121	2.11445	7.38121	1.40218	26.2982	0.170952	26.2982	0.252489
7.38787	2.04842	7.38787	1.40111	26.3148	0.168441	26.3148	0.259817
7.39453	1.99434	7.39453	1.40003	26.3315	0.163137	26.3315	0.258472
7.4012	1.94489	7.4012	1.39892	26.3481	0.157515	26.3481	0.251146
7.40786	1.89541	7.40786	1.39783	26.3648	0.153083	26.3648	0.246597
7.41452	1.84308	7.41452	1.39669	26.3815	0.146958	26.3815	0.244699
7.42118	1.77918	7.42118	1.39557	26.3981	0.14065	26.3981	0.242531
7.42784	1.72078	7.42784	1.3945	26.4148	0.140688	26.4148	0.240209
7.4345	1.67727	7.4345	1.39346	26.4314	0.145774	26.4314	0.240311
7.44116	1.63355	7.44116	1.39248	26.4481	0.149858	26.4481	0.243093
7.44782	1.58986	7.44782	1.39152	26.4647	0.152037	26.4647	0.244428
7.45449	1.54052	7.45449	1.39059	26.4814	0.150952	26.4814	0.243546
7.46115	1.48617	7.46115	1.38969	26.498	0.147334	26.498	0.242053
7.46781	1.43878	7.46781	1.38872	26.5147	0.14136	26.5147	0.238248
7.47447	1.39765	7.47447	1.3877	26.5313	0.132521	26.5313	0.23351
7.48113	1.35674	7.48113	1.38672	26.548	0.12423	26.548	0.235654
7.4878	1.31585	7.4878	1.3858	26.5647	0.119955	26.5647	0.243955
7.49446	1.26828	7.49446	1.38487	26.5813	0.118948	26.5813	0.252858
7.50112	1.22204	7.50112	1.38397	26.598	0.121257	26.598	0.26188
7.50778	1.18773	7.50778	1.3831	26.6146	0.125613	26.6146	0.270326
7.51444	1.15646	7.51444	1.3822	26.6313	0.125923	26.6313	0.274314
7.5211	1.12519	7.5211	1.38132	26.6479	0.122508	26.6479	0.274493
7.52776	1.09177	7.52776	1.38044	26.6646	0.121834	26.6646	0.274212
7.53442	1.05355	7.53442	1.37954	26.6812	0.123618	26.6812	0.273289
7.54109	1.01963	7.54109	1.37864	26.6979	0.126777	26.6979	0.269236
7.54775	0.993416	7.54775	1.37775	26.7145	0.13509	26.7145	0.262567
7.55441	0.967223	7.55441	1.37692	26.7312	0.145646	26.7312	0.260248
7.56107	0.941048	7.56107	1.3761	26.7479	0.149854	26.7479	0.262809
7.56773	0.911357	7.56773	1.37527	26.7645	0.148959	26.7645	0.263903
7.57439	0.879779	7.57439	1.37445	26.7812	0.149367	26.7812	0.264201
7.58106	0.853626	7.58106	1.37362	26.7978	0.150429	26.7978	0.267084
7.58772	0.83114	7.58772	1.37275	26.8145	0.151755	26.8145	0.269295
7.59438	0.808684	7.59438	1.37185	26.8311	0.155486	26.8311	0.268404
7.60104	0.785444	7.60104	1.37097	26.8478	0.158184	26.8478	0.264457
7.6077	0.757799	7.6077	1.37008	26.8644	0.154662	26.8644	0.259732
7.61436	0.731017	7.61436	1.36925	26.8811	0.146215	26.8811	0.257553
7.62103	0.710844	7.62103	1.36845	26.8978	0.134388	26.8978	0.254979
7.62769	0.691691	7.62769	1.36766	26.9144	0.120472	26.9144	0.249586
7.63435	0.672528	7.63435	1.36689	26.9311	0.108244	26.9311	0.246703
7.64101	0.652585	7.64101	1.36615	26.9477	0.098914	26.9477	0.246316
7.64767	0.632126	7.64767	1.36537	26.9644	0.099595	26.9644	0.240922
7.65433	0.615546	7.65433	1.36452	26.981	0.112194	26.981	0.23185
7.66099	0.602957	7.66099	1.3637	26.9977	0.127303	26.9977	0.22782
7.66765	0.590366	7.66765	1.36294	27.0143	0.141437	27.0143	0.229383
7.67432	0.577753	7.67432	1.36217	27.031	0.155261	27.031	0.234102
7.68098	0.562682	7.68098	1.3614	27.0476	0.161184	27.0476	0.242213
7.68764	0.547448	7.68764	1.36071	27.0643	0.158438	27.0643	0.24902
7.6943	0.536654	7.6943	1.35998	27.081	0.154962	27.081	0.249614
7.70096	0.527574	7.70096	1.35927	27.0976	0.152555	27.0976	0.248661
7.70762	0.518439	7.70762	1.35863	27.1143	0.151463	27.1143	0.251068
7.71429	0.509187	7.71429	1.35795	27.1309	0.15145	27.1309	0.253867
7.72095	0.499528	7.72095	1.35726	27.1476	0.152324	27.1476	0.254514
7.72761	0.491033	7.72761	1.35658	27.1642	0.154444	27.1642	0.254889
7.73427	0.484249	7.73427	1.35588	27.1809	0.15728	27.1809	0.254518
7.74093	0.477465	7.74093	1.35512	27.1975	0.159561	27.1975	0.249897
7.74759	0.470711	7.74759	1.35438	27.2142	0.160705	27.2142	0.246842
7.75425	0.463661	7.75425	1.3537	27.2308	0.158082	27.2308	0.252493
7.76092	0.457096	7.76092	1.35303	27.2475	0.15204	27.2475	0.261246
7.76758	0.453143	7.76758	1.35234	27.2642	0.147039	27.2642	0.266244
7.77424	0.451055	7.77424	1.35168	27.2808	0.143433	27.2808	0.26845
7.7809	0.448969	7.7809	1.35102	27.2975	0.13997	27.2975	0.264424
7.78756	0.446881	7.78756	1.35032	27.3141	0.138979	27.3141	0.253395
7.79422	0.444809	7.79422	1.34959	27.3308	0.142434	27.3308	0.242116
7.80089	0.443115	7.80089	1.34887	27.3474	0.149966	27.3474	0.2338
7.80755	0.441945	7.80755	1.34816	27.3641	0.158811	27.3641	0.231469
7.81421	0.440905	7.81421	1.34752	27.3807	0.164096	27.3807	0.237316
7.82087	0.439865	7.82087	1.34693	27.3974	0.16679	27.3974	0.246114
7.82753	0.438776	7.82753	1.34632	27.414	0.170587	27.414	0.252573
7.83419	0.437588	7.83419	1.34575	27.4307	0.172302	27.4307	0.257258
7.84085	0.436796	7.84085	1.34522	27.4474	0.167596	27.4474	0.25509
7.84752	0.436529	7.84752	1.34468	27.464	0.160489	27.464	0.244905
7.85418	0.436263	7.85418	1.34412	27.4807	0.156326	27.4807	0.234544
7.86084	0.435997	7.86084	1.34354	27.4973	0.154206	27.4973	0.227275
7.8675	0.435195	7.8675	1.34292	27.514	0.152032	27.514	0.224597
7.87416	0.433508	7.87416	1.34232	27.5306	0.154667	27.5306	0.22878
7.88082	0.431527	7.88082	1.34179	27.5473	0.164624	27.5473	0.238423
7.88748	0.429536	7.88748	1.34135	27.5639	0.1706	27.5639	0.251345
7.89415	0.427546	7.89415	1.34088	27.5806	0.16664	27.5806	0.265223
7.90081	0.425587	7.90081	1.34038	27.5972	0.163931	27.5972	0.273453
7.90747	0.423981	7.90747	1.33993	27.6139	0.167715	27.6139	0.275482
7.91413	0.422858	7.91413	1.33946	27.6306	0.170678	27.6306	0.272458
7.92079	0.42189	7.92079	1.33896	27.6472	0.17231	27.6472	0.263337
7.92745	0.420947	7.92745	1.33848	27.6639	0.176763	27.6639	0.254654
7.93412	0.420005	7.93412	1.33804	27.6805	0.183299	27.6805	0.25203
7.94078	0.419038	7.94078	1.33759	27.6972	0.187659	27.6972	0.252104
7.94744	0.418164	7.94744	1.33714	27.7138	0.183924	27.7138	0.252918
7.9541	0.418047	7.9541	1.33674	27.7305	0.177175	27.7305	0.254886
7.96076	0.418672	7.96076	1.33638	27.7471	0.173244	27.7471	0.252527
7.96742	0.419296	7.96742	1.33597	27.7638	0.164822	27.7638	0.245316
7.97408	0.419924	7.97408	1.33556	27.7804	0.150652	27.7804	0.239744
7.98074	0.421265	7.98074	1.33523	27.7971	0.141924	27.7971	0.23762
7.98741	0.423429	7.98741	1.33489	27.8138	0.141134	27.8138	0.239512
7.99407	0.42537	7.99407	1.33452	27.8304	0.144205	27.8304	0.247771
8.00073	0.427146	8.00073	1.33414	27.8471	0.149171	27.8471	0.257659
8.00739	0.428921	8.00739	1.33382	27.8637	0.154164	27.8637	0.262048
8.01405	0.430432	8.01405	1.33355	27.8804	0.16138	27.8804	0.26239
8.02071	0.430863	8.02071	1.33331	27.897	0.166386	27.897	0.260376
8.02738	0.430374	8.02738	1.33306	27.9137	0.162056	27.9137	0.25471
8.03404	0.429951	8.03404	1.33282	27.9303	0.15191	27.9303	0.251357
8.0407	0.429531	8.0407	1.33261	27.947	0.141982	27.947	0.254053
8.04736	0.429111	8.04736	1.3324	27.9636	0.132638	27.9636	0.257538
8.05402	0.428672	8.05402	1.33216	27.9803	0.128622	27.9803	0.258474
8.06068	0.427908	8.06068	1.33193	27.997	0.131589	27.997	0.258453
8.06734	0.426227	8.06734	1.33171	28.0136	0.13769	28.0136	0.256489
[truncated: 36,278 more rows]

## Sheet: Purple Fraction
Chrom.1		Chrom.1		Chrom.1		Chrom.1
UV 1_280		Cond		UV 3_645		UV 2_560
ml	mAU	ml	mS/cm	ml	mAU	ml	mAU
-5.07794	-0.019217	-5.07794	1.4577	-5.07794	0	-5.07794	0
-5.07128	-0.633977	-5.07128	1.45871	-5.06961	-0.401208	-5.06961	9.39377
-5.06461	-0.625616	-5.06461	1.46009	-5.06128	-0.536831	-5.06128	2.96353
-5.05795	-0.606876	-5.05795	1.46186	-5.05295	-0.56023	-5.05295	-0.126838
-5.05128	-0.60137	-5.05128	1.46301	-5.04462	-0.541844	-5.04462	-0.125484
-5.04462	-0.347732	-5.04462	1.4644	-5.03628	-0.207653	-5.03628	-0.037888
-5.03795	-0.001252	-5.03795	1.462	-5.02795	-0.012359	-5.02795	-0.002245
-5.03128	-0.004019	-5.03128	1.45966	-5.01962	-0.019317	-5.01962	-0.026907
-5.02462	-0.00484	-5.02462	1.46024	-5.01129	-0.034906	-5.01129	-0.048742
-5.01795	-0.004148	-5.01795	1.46098	-5.00296	-0.041324	-5.00296	-0.05378
-5.01129	-0.003871	-5.01129	1.46031	-4.99462	-0.021864	-4.99462	-0.041217
-5.00462	-0.007847	-5.00462	1.45901	-4.98629	-0.003467	-4.98629	-0.032775
-4.99796	-0.013888	-4.99796	1.45878	-4.97796	0.003485	-4.97796	-0.034379
-4.99129	-0.01987	-4.99129	1.45987	-4.96963	-0.008178	-4.96963	-0.036842
-4.98462	-0.024005	-4.98462	1.46265	-4.96129	-0.024498	-4.96129	-0.02981
-4.97796	-0.024716	-4.97796	1.4652	-4.95296	-0.020981	-4.95296	-0.028092
-4.97129	-0.025609	-4.97129	1.46651	-4.94463	-0.010842	-4.94463	-0.036757
-4.96463	-0.032827	-4.96463	1.46711	-4.9363	-0.007262	-4.9363	-0.03977
-4.95796	-0.0453	-4.95796	1.46797	-4.92797	-0.003084	-4.92797	-0.030472
-4.9513	-0.051629	-4.9513	1.47026	-4.91964	0.015876	-4.91964	-0.016403
-4.94463	-0.052776	-4.94463	1.47359	-4.9113	0.043709	-4.9113	-0.021761
-4.93796	-0.052389	-4.93796	1.47619	-4.90297	0.056696	-4.90297	-0.040644
-4.9313	-0.049275	-4.9313	1.47801	-4.89464	0.030523	-4.89464	-0.045754
-4.92463	-0.049736	-4.92463	1.47935	-4.88631	-0.005543	-4.88631	-0.018899
-4.91797	-0.050999	-4.91797	1.48045	-4.87798	-0.009755	-4.87798	-0.003597
-4.9113	-0.055739	-4.9113	1.48113	-4.86964	0.002448	-4.86964	-0.006995
-4.90464	-0.05929	-4.90463	1.48164	-4.86131	0.004681	-4.86131	-0.017816
-4.89797	-0.059027	-4.89797	1.48194	-4.85298	-0.000596	-4.85298	-0.019012
-4.8913	-0.063324	-4.8913	1.48207	-4.84465	-0.002794	-4.84465	-0.007892
-4.88464	-0.067032	-4.88464	1.48206	-4.83631	-0.007664	-4.83631	0.000558
-4.87797	-0.066933	-4.87797	1.48188	-4.82798	-0.028595	-4.82798	-0.009576
-4.87131	-0.063616	-4.87131	1.48143	-4.81965	-0.046559	-4.81965	-0.027929
-4.86464	-0.059636	-4.86464	1.48085	-4.81132	-0.036509	-4.81132	-0.039123
-4.85797	-0.054713	-4.85797	1.48013	-4.80299	-0.017942	-4.80299	-0.048966
-4.85131	-0.052859	-4.85131	1.4793	-4.79465	-0.015416	-4.79465	-0.056917
-4.84464	-0.055471	-4.84464	1.47822	-4.78632	-0.026757	-4.78632	-0.050531
-4.83798	-0.058552	-4.83798	1.47705	-4.77799	-0.037212	-4.77799	-0.038784
-4.83131	-0.057877	-4.83131	1.47591	-4.76966	-0.037668	-4.76966	-0.039946
-4.82465	-0.051209	-4.82465	1.47475	-4.76133	-0.028849	-4.76133	-0.045492
-4.81798	-0.047924	-4.81798	1.47348	-4.75299	-0.018834	-4.75299	-0.039558
-4.81132	-0.049935	-4.81131	1.47216	-4.74466	-0.027675	-4.74466	-0.023815
-4.80465	-0.057139	-4.80465	1.47104	-4.73633	-0.040239	-4.73633	-0.019668
-4.79798	-0.063476	-4.79798	1.47002	-4.728	-0.036435	-4.728	-0.016057
-4.79132	-0.065254	-4.79132	1.469	-4.71967	-0.024807	-4.71967	-0.015637
-4.78465	-0.063092	-4.78465	1.46786	-4.71133	-0.011993	-4.71133	-0.02058
-4.77799	-0.060054	-4.77799	1.46672	-4.703	0.000699	-4.703	-0.028431
-4.77132	-0.058458	-4.77132	1.46582	-4.69467	0.011667	-4.69467	-0.039229
-4.76466	-0.053306	-4.76466	1.46487	-4.68634	0.016443	-4.68634	-0.048758
-4.75799	-0.04541	-4.75799	1.46385	-4.678	0.014553	-4.678	-0.048263
-4.75132	-0.040642	-4.75132	1.46292	-4.66967	0.000339	-4.66967	-0.041257
-4.74466	-0.038538	-4.74466	1.4619	-4.66134	-0.019419	-4.66134	-0.03942
-4.73799	-0.036809	-4.73799	1.46092	-4.65301	-0.027162	-4.65301	-0.038366
-4.73133	-0.034156	-4.73133	1.46034	-4.64468	-0.017199	-4.64468	-0.030885
-4.72466	-0.041243	-4.72466	1.45981	-4.63634	0.00052	-4.63634	-0.016933
-4.718	-0.054692	-4.718	1.45919	-4.62801	0.007697	-4.62801	-0.008118
-4.71133	-0.066435	-4.71133	1.45867	-4.61968	0.004772	-4.61968	-0.015366
-4.70466	-0.067229	-4.70466	1.45817	-4.61135	0.008985	-4.61135	-0.038881
-4.698	-0.061547	-4.698	1.45724	-4.60302	0.023355	-4.60302	-0.060299
-4.69133	-0.053058	-4.69133	1.45672	-4.59468	0.024606	-4.59468	-0.06044
-4.68467	-0.044662	-4.68467	1.45625	-4.58635	0.008037	-4.58635	-0.042876
-4.678	-0.038962	-4.678	1.45571	-4.57802	-0.010177	-4.57802	-0.036366
-4.67134	-0.037101	-4.67133	1.45514	-4.56969	-0.016893	-4.56969	-0.039466
-4.66467	-0.038839	-4.66467	1.45473	-4.56136	-0.013242	-4.56136	-0.038022
-4.658	-0.040664	-4.658	1.45433	-4.55302	-0.010872	-4.55302	-0.040422
-4.65134	-0.041677	-4.65134	1.45396	-4.54469	-0.017058	-4.54469	-0.03964
-4.64467	-0.041437	-4.64467	1.45342	-4.53636	-0.024126	-4.53636	-0.032699
-4.63801	-0.038762	-4.63801	1.45299	-4.52803	-0.018257	-4.52803	-0.033716
-4.63134	-0.033589	-4.63134	1.45261	-4.5197	-0.005983	-4.5197	-0.058323
-4.62468	-0.032406	-4.62467	1.45236	-4.51136	0.007473	-4.51136	-0.066582
-4.61801	-0.037402	-4.61801	1.45207	-4.50303	0.011748	-4.50303	-0.041177
-4.61134	-0.043894	-4.61134	1.45189	-4.4947	0.01625	-4.4947	-0.035182
-4.60468	-0.049645	-4.60468	1.45167	-4.48637	0.024006	-4.48637	-0.039383
-4.59801	-0.048528	-4.59801	1.45158	-4.47804	0.029153	-4.47804	-0.037068
-4.59135	-0.045028	-4.59135	1.4513	-4.4697	0.018486	-4.4697	-0.031481
-4.58468	-0.042454	-4.58468	1.45118	-4.46137	0.003529	-4.46137	-0.023762
-4.57802	-0.045134	-4.57801	1.4509	-4.45304	0.001352	-4.45304	-0.009395
-4.57135	-0.052119	-4.57135	1.45068	-4.44471	0.024575	-4.44471	-0.003013
-4.56468	-0.050362	-4.56468	1.45045	-4.43637	0.045875	-4.43637	-0.014609
-4.55802	-0.044471	-4.55802	1.4503	-4.42804	0.034764	-4.42804	-0.026588
-4.55135	-0.036794	-4.55135	1.45009	-4.41971	0.015331	-4.41971	-0.03164
-4.54469	-0.034252	-4.54469	1.44961	-4.41138	0.008336	-4.41138	-0.032987
-4.53802	-0.036331	-4.53802	1.44926	-4.40305	0.009761	-4.40305	-0.033145
-4.53136	-0.038276	-4.53135	1.44916	-4.39471	0.007702	-4.39471	-0.03392
-4.52469	-0.039577	-4.52469	1.44922	-4.38638	0.007972	-4.38638	-0.031258
-4.51802	-0.036078	-4.51802	1.44905	-4.37805	-0.002321	-4.37805	-0.025812
-4.51136	-0.032015	-4.51136	1.44909	-4.36972	-0.02039	-4.36972	-0.025312
-4.50469	-0.030797	-4.50469	1.44893	-4.36139	-0.012908	-4.36139	-0.034136
-4.49803	-0.028348	-4.49803	1.44889	-4.35305	0.004114	-4.35305	-0.040344
-4.49136	-0.026172	-4.49136	1.44889	-4.34472	0.010783	-4.34472	-0.035422
-4.4847	-0.026473	-4.48469	1.44899	-4.33639	0.012107	-4.33639	-0.025744
-4.47803	-0.033283	-4.47803	1.44896	-4.32806	0.011997	-4.32806	-0.020424
-4.47136	-0.041505	-4.47136	1.44885	-4.31973	0.000738	-4.31973	-0.023697
-4.4647	-0.041414	-4.4647	1.44871	-4.31139	-0.0157	-4.31139	-0.033409
-4.45803	-0.03148	-4.45803	1.44869	-4.30306	-0.010275	-4.30306	-0.039326
-4.45137	-0.020565	-4.45137	1.4486	-4.29473	-0.009752	-4.29473	-0.029873
-4.4447	-0.012845	-4.4447	1.44849	-4.2864	-0.015546	-4.2864	-0.013437
-4.43804	-0.012001	-4.43803	1.44836	-4.27807	-0.010878	-4.27807	-0.023135
-4.43137	-0.010831	-4.43137	1.4484	-4.26973	0.001854	-4.26973	-0.043271
-4.4247	-0.010702	-4.4247	1.44825	-4.2614	0.01892	-4.2614	-0.041901
-4.41804	-0.014059	-4.41804	1.44809	-4.25307	0.035866	-4.25307	-0.026705
-4.41137	-0.017426	-4.41137	1.44809	-4.24474	0.043502	-4.24474	-0.017666
-4.40471	-0.018858	-4.4047	1.44807	-4.23641	0.038151	-4.23641	-0.02386
-4.39804	-0.020674	-4.39804	1.44802	-4.22807	0.028946	-4.22807	-0.032051
-4.39138	-0.024787	-4.39137	1.44797	-4.21974	0.022106	-4.21974	-0.02669
-4.38471	-0.031624	-4.38471	1.44786	-4.21141	0.02084	-4.21141	-0.013001
-4.37804	-0.030196	-4.37804	1.44786	-4.20308	0.019399	-4.20308	-0.004354
-4.37138	-0.022166	-4.37138	1.448	-4.19475	0.016137	-4.19475	-0.003658
-4.36471	-0.016962	-4.36471	1.44799	-4.18641	0.017622	-4.18641	-7.6e-05
-4.35805	-0.021294	-4.35804	1.44771	-4.17808	0.021451	-4.17808	-0.0027
-4.35138	-0.027067	-4.35138	1.44756	-4.16975	0.020263	-4.16975	-0.015905
-4.34472	-0.02632	-4.34471	1.44756	-4.16142	0.009956	-4.16142	-0.029613
-4.33805	-0.021003	-4.33805	1.44752	-4.15308	-0.011004	-4.15308	-0.026743
-4.33138	-0.018512	-4.33138	1.4474	-4.14475	-0.013808	-4.14475	-0.01689
-4.32472	-0.019322	-4.32472	1.44734	-4.13642	-2e-05	-4.13642	-0.017438
-4.31805	-0.019302	-4.31805	1.44727	-4.12809	0.009541	-4.12809	-0.018267
-4.31139	-0.016888	-4.31138	1.44713	-4.11976	0.025451	-4.11976	-0.011449
-4.30472	-0.01239	-4.30472	1.44711	-4.11142	0.043309	-4.11142	-0.008164
-4.29806	-0.009242	-4.29805	1.44728	-4.10309	0.043703	-4.10309	-0.015394
-4.29139	-0.008474	-4.29139	1.44721	-4.09476	0.025758	-4.09476	-0.025228
-4.28472	-0.01072	-4.28472	1.44717	-4.08643	0.030282	-4.08643	-0.026313
-4.27806	-0.015355	-4.27806	1.44709	-4.0781	0.038617	-4.0781	-0.015009
-4.27139	-0.015756	-4.27139	1.44727	-4.06976	0.032672	-4.06976	0.00406
-4.26473	-0.009413	-4.26473	1.44742	-4.06143	0.040561	-4.06143	0.019943
-4.25806	-0.003243	-4.25806	1.44735	-4.0531	0.059077	-4.0531	0.008733
-4.2514	-0.001996	-4.25139	1.44733	-4.04477	0.06265	-4.04477	-0.012353
-4.24473	-0.005514	-4.24473	1.44708	-4.03644	0.047074	-4.03644	-0.018229
-4.23806	-0.006968	-4.23806	1.44696	-4.0281	0.033198	-4.0281	-0.014585
-4.2314	-0.003511	-4.2314	1.44693	-4.01977	0.032735	-4.01977	-0.012675
-4.22473	-0.000583	-4.22473	1.44684	-4.01144	0.029048	-4.01144	-0.014113
-4.21807	0.000789	-4.21806	1.44673	-4.00311	0.025058	-4.00311	-0.011848
-4.2114	0.000579	-4.2114	1.4467	-3.99478	0.040793	-3.99478	-0.000734
-4.20474	-0.00389	-4.20473	1.44658	-3.98644	0.049729	-3.98644	0.017708
-4.19807	-0.013797	-4.19807	1.44637	-3.97811	0.040717	-3.97811	0.023903
-4.1914	-0.020987	-4.1914	1.44638	-3.96978	0.02701	-3.96978	0.010467
-4.18474	-0.021208	-4.18474	1.44631	-3.96145	0.025995	-3.96145	-0.002245
-4.17807	-0.016076	-4.17807	1.44621	-3.95311	0.034951	-3.95311	-0.006102
-4.17141	-0.015576	-4.1714	1.44628	-3.94478	0.042327	-3.94478	-0.003784
-4.16474	-0.016414	-4.16474	1.44637	-3.93645	0.036302	-3.93645	0.005096
-4.15808	-0.009595	-4.15807	1.44633	-3.92812	0.038548	-3.92812	0.023196
-4.15141	0.005835	-4.15141	1.4463	-3.91979	0.061659	-3.91979	0.036926
-4.14474	0.016593	-4.14474	1.44627	-3.91146	0.08026	-3.91146	0.031015
-4.13808	0.014077	-4.13808	1.4464	-3.90312	0.080526	-3.90312	0.014871
-4.13141	0.003206	-4.13141	1.44631	-3.89479	0.067633	-3.89479	0.001533
-4.12475	-0.007311	-4.12474	1.44634	-3.88646	0.055518	-3.88646	0.000383
-4.11808	-0.010177	-4.11808	1.44632	-3.87813	0.052337	-3.87813	0.003781
-4.11142	-0.005279	-4.11141	1.44627	-3.86979	0.057611	-3.86979	0.00067
-4.10475	0.004024	-4.10475	1.44626	-3.86146	0.060119	-3.86146	-0.007402
-4.09808	0.012288	-4.09808	1.44625	-3.85313	0.061766	-3.85313	-0.005253
-4.09142	0.013771	-4.09141	1.44616	-3.8448	0.075715	-3.8448	0.009649
-4.08475	0.011412	-4.08475	1.44609	-3.83647	0.070133	-3.83647	0.023198
-4.07809	0.008861	-4.07808	1.44607	-3.82813	0.048093	-3.82813	0.031376
-4.07142	0.008878	-4.07142	1.4461	-3.8198	0.042676	-3.8198	0.028847
-4.06475	0.010286	-4.06475	1.44602	-3.81147	0.050693	-3.81147	0.018644
-4.05809	0.008906	-4.05809	1.44592	-3.80314	0.047593	-3.80314	0.011223
-4.05142	0.007111	-4.05142	1.44597	-3.79481	0.032223	-3.79481	0.013839
-4.04476	0.00476	-4.04476	1.44611	-3.78647	0.029894	-3.78647	0.018901
-4.03809	0.00206	-4.03809	1.44613	-3.77814	0.035454	-3.77814	0.018209
-4.03143	0.000124	-4.03142	1.44621	-3.76981	0.052842	-3.76981	0.013815
-4.02476	-0.001561	-4.02476	1.44635	-3.76148	0.067522	-3.76148	0.018474
-4.01809	-0.000331	-4.01809	1.44639	-3.75314	0.073268	-3.75314	0.015991
-4.01143	0.001365	-4.01143	1.44638	-3.74481	0.05788	-3.74481	0.006822
-4.00476	0.002343	-4.00476	1.4466	-3.73648	0.031216	-3.73648	0.016054
-3.9981	0.003027	-3.9981	1.44671	-3.72815	0.01536	-3.72815	0.027782
-3.99143	0.002174	-3.99143	1.44673	-3.71982	0.029939	-3.71982	0.020922
-3.98477	0.000536	-3.98476	1.44658	-3.71149	0.046333	-3.71149	0.004304
-3.9781	0.001673	-3.9781	1.44657	-3.70315	0.062758	-3.70315	0.003924
-3.97144	0.006815	-3.97143	1.4467	-3.69482	0.082968	-3.69482	0.015211
-3.96477	0.011845	-3.96477	1.44672	-3.68649	0.086895	-3.68649	0.018892
-3.9581	0.012805	-3.9581	1.44649	-3.67816	0.075584	-3.67816	0.011504
-3.95144	0.00684	-3.95144	1.44657	-3.66982	0.051604	-3.66982	0.009135
-3.94477	0.00167	-3.94477	1.44656	-3.66149	0.028066	-3.66149	0.008213
-3.93811	0.003634	-3.9381	1.44653	-3.65316	0.031198	-3.65316	0.008511
-3.93144	0.008376	-3.93144	1.44637	-3.64483	0.069164	-3.64483	0.010871
-3.92478	0.007519	-3.92477	1.44647	-3.6365	0.099164	-3.6365	0.0105
-3.91811	0.003107	-3.91811	1.44654	-3.62816	0.08911	-3.62816	0.001556
-3.91144	-0.000585	-3.91144	1.44663	-3.61983	0.074142	-3.61983	-0.003517
-3.90478	0.005909	-3.90477	1.44679	-3.6115	0.065735	-3.6115	0.00025
-3.89811	0.016849	-3.89811	1.44673	-3.60317	0.05872	-3.60317	0.011858
-3.89145	0.026148	-3.89144	1.44674	-3.59484	0.059973	-3.59484	0.028553
-3.88478	0.031451	-3.88478	1.44673	-3.5865	0.074095	-3.5865	0.025817
-3.87812	0.03015	-3.87811	1.44674	-3.57817	0.088507	-3.57817	0.017112
-3.87145	0.021554	-3.87145	1.44678	-3.56984	0.085794	-3.56984	0.023214
-3.86478	0.01233	-3.86478	1.44675	-3.56151	0.062759	-3.56151	0.04166
-3.85812	0.006709	-3.85812	1.44675	-3.55318	0.047974	-3.55318	0.049182
-3.85145	0.006355	-3.85145	1.44684	-3.54484	0.054083	-3.54484	0.043556
-3.84479	0.006743	-3.84478	1.44689	-3.53651	0.060951	-3.53651	0.034972
-3.83812	0.004757	-3.83812	1.44688	-3.52818	0.073789	-3.52818	0.035591
-3.83146	0.006679	-3.83145	1.44684	-3.51985	0.080338	-3.51985	0.036467
-3.82479	0.01201	-3.82479	1.44677	-3.51152	0.078897	-3.51152	0.040336
-3.81812	0.017266	-3.81812	1.44691	-3.50318	0.078167	-3.50318	0.042251
-3.81146	0.021066	-3.81146	1.44684	-3.49485	0.087414	-3.49485	0.032691
-3.80479	0.028347	-3.80479	1.4468	-3.48652	0.085184	-3.48652	0.00989
-3.79813	0.037604	-3.79812	1.44683	-3.47819	0.075213	-3.47819	-0.013406
-3.79146	0.039681	-3.79146	1.44689	-3.46985	0.082287	-3.46985	-0.025084
-3.7848	0.027124	-3.78479	1.44692	-3.46152	0.094302	-3.46152	-0.01084
-3.77813	0.017687	-3.77813	1.44681	-3.45319	0.090689	-3.45319	0.012997
-3.77146	0.016939	-3.77146	1.44683	-3.44486	0.081535	-3.44486	0.022339
-3.7648	0.026635	-3.76479	1.44677	-3.43653	0.081108	-3.43653	0.029452
-3.75813	0.03246	-3.75813	1.4468	-3.4282	0.081034	-3.4282	0.034391
-3.75147	0.029791	-3.75146	1.44677	-3.41986	0.074103	-3.41986	0.03359
-3.7448	0.024464	-3.7448	1.44678	-3.41153	0.076989	-3.41153	0.027395
-3.73814	0.022179	-3.73813	1.44678	-3.4032	0.089917	-3.4032	0.023786
-3.73147	0.02314	-3.73147	1.44679	-3.39487	0.081545	-3.39487	0.023293
-3.7248	0.026075	-3.7248	1.44689	-3.38653	0.069692	-3.38653	0.032456
-3.71814	0.026933	-3.71813	1.44693	-3.3782	0.070756	-3.3782	0.036243
-3.71147	0.03144	-3.71147	1.44696	-3.36987	0.080918	-3.36987	0.036307
-3.70481	0.036197	-3.7048	1.44695	-3.36154	0.092553	-3.36154	0.037435
-3.69814	0.035734	-3.69814	1.44691	-3.35321	0.099912	-3.35321	0.038774
-3.69148	0.026854	-3.69147	1.44689	-3.34487	0.093615	-3.34487	0.038609
-3.68481	0.015817	-3.68481	1.44704	-3.33654	0.073832	-3.33654	0.038047
-3.67814	0.009909	-3.67814	1.44719	-3.32821	0.049324	-3.32821	0.033468
-3.67148	0.012803	-3.67147	1.44706	-3.31988	0.048842	-3.31988	0.029778
-3.66481	0.022924	-3.66481	1.44701	-3.31155	0.07128	-3.31155	0.036655
-3.65815	0.035769	-3.65814	1.44717	-3.30321	0.091215	-3.30321	0.041737
-3.65148	0.043226	-3.65148	1.44727	-3.29488	0.107443	-3.29488	0.036705
-3.64481	0.041745	-3.64481	1.44717	-3.28655	0.115453	-3.28655	0.029424
-3.63815	0.034958	-3.63815	1.44717	-3.27822	0.105412	-3.27822	0.023309
-3.63148	0.026975	-3.63148	1.44713	-3.26988	0.08043	-3.26988	0.021289
-3.62482	0.022126	-3.62481	1.44723	-3.26155	0.071197	-3.26155	0.02472
-3.61815	0.018916	-3.61815	1.44724	-3.25322	0.075197	-3.25322	0.030599
-3.61149	0.017886	-3.61148	1.44734	-3.24489	0.068248	-3.24489	0.034128
-3.60482	0.019797	-3.60482	1.4474	-3.23656	0.067671	-3.23656	0.045674
-3.59816	0.024943	-3.59815	1.44734	-3.22823	0.079792	-3.22823	0.047892
-3.59149	0.033357	-3.59149	1.44726	-3.21989	0.09711	-3.21989	0.038073
-3.58482	0.042094	-3.58482	1.44716	-3.21156	0.107285	-3.21156	0.035678
-3.57816	0.046093	-3.57815	1.44706	-3.20323	0.105246	-3.20323	0.039839
-3.57149	0.042269	-3.57149	1.44707	-3.1949	0.092393	-3.1949	0.034983
-3.56483	0.034712	-3.56482	1.44711	-3.18656	0.091568	-3.18656	0.020237
-3.55816	0.026953	-3.55816	1.44717	-3.17823	0.101924	-3.17823	0.010572
-3.5515	0.01885	-3.55149	1.4473	-3.1699	0.104766	-3.1699	0.019278
-3.54483	0.014701	-3.54482	1.44738	-3.16157	0.104685	-3.16157	0.036594
-3.53816	0.013473	-3.53816	1.44754	-3.15324	0.110948	-3.15324	0.045378
-3.5315	0.015651	-3.53149	1.4475	-3.1449	0.115854	-3.1449	0.048406
-3.52483	0.018145	-3.52483	1.44754	-3.13657	0.109258	-3.13657	0.044849
-3.51817	0.020639	-3.51816	1.44771	-3.12824	0.093334	-3.12824	0.039614
-3.5115	0.02229	-3.5115	1.44776	-3.11991	0.087744	-3.11991	0.043787
-3.50483	0.017137	-3.50483	1.44779	-3.11158	0.104377	-3.11158	0.060129
-3.49817	0.010248	-3.49817	1.44766	-3.10324	0.115406	-3.10324	0.06963
-3.4915	0.009574	-3.4915	1.44754	-3.09491	0.125445	-3.09491	0.056027
-3.48484	0.020567	-3.48483	1.44755	-3.08658	0.1339	-3.08658	0.034231
-3.47817	0.031353	-3.47817	1.44751	-3.07825	0.123522	-3.07825	0.029297
-3.47151	0.035606	-3.4715	1.44734	-3.06992	0.101719	-3.06992	0.023206
-3.46484	0.034073	-3.46484	1.4472	-3.06158	0.089396	-3.06158	0.014644
-3.45818	0.036245	-3.45817	1.44725	-3.05325	0.087098	-3.05325	0.012752
-3.45151	0.037916	-3.45151	1.44724	-3.04492	0.085527	-3.04492	0.010917
-3.44484	0.038711	-3.44484	1.44718	-3.03659	0.094508	-3.03659	0.001672
-3.43818	0.040138	-3.43817	1.44734	-3.02826	0.115287	-3.02826	-0.001367
-3.43151	0.045632	-3.43151	1.44738	-3.01992	0.115394	-3.01992	0.012267
-3.42485	0.053281	-3.42484	1.44736	-3.01159	0.101955	-3.01159	0.028887
-3.41818	0.056437	-3.41818	1.44741	-3.00326	0.102199	-3.00326	0.043405
-3.41152	0.057404	-3.41151	1.44727	-2.99493	0.113182	-2.99493	0.043377
-3.40485	0.05585	-3.40484	1.44735	-2.98659	0.123677	-2.98659	0.035139
-3.39818	0.053321	-3.39818	1.44746	-2.97826	0.126014	-2.97826	0.034467
-3.39152	0.050381	-3.39151	1.44749	-2.96993	0.115581	-2.96993	0.041147
-3.38485	0.049746	-3.38485	1.44739	-2.9616	0.093009	-2.9616	0.040456
-3.37819	0.048876	-3.37818	1.44718	-2.95327	0.08663	-2.95327	0.025922
-3.37152	0.045228	-3.37152	1.44709	-2.94494	0.096204	-2.94494	0.007752
-3.36485	0.045167	-3.36485	1.447	-2.9366	0.09716	-2.9366	0.003134
-3.35819	0.050549	-3.35819	1.44689	-2.92827	0.09989	-2.92827	0.012335
-3.35152	0.060994	-3.35152	1.4468	-2.91994	0.110304	-2.91994	0.022118
-3.34486	0.065454	-3.34485	1.44682	-2.91161	0.120957	-2.91161	0.030528
-3.33819	0.062712	-3.33819	1.44694	-2.90327	0.122448	-2.90327	0.035081
-3.33153	0.059717	-3.33152	1.44711	-2.89494	0.12019	-2.89494	0.040103
-3.32486	0.061236	-3.32486	1.44714	-2.88661	0.117991	-2.88661	0.044324
-3.31819	0.059296	-3.31819	1.44724	-2.87828	0.118114	-2.87828	0.047908
-3.31153	0.055068	-3.31152	1.44728	-2.86995	0.123574	-2.86995	0.048347
-3.30486	0.046154	-3.30486	1.44739	-2.86161	0.133953	-2.86161	0.047834
-3.2982	0.040926	-3.29819	1.44753	-2.85328	0.138224	-2.85328	0.04237
-3.29153	0.042581	-3.29153	1.44763	-2.84495	0.130176	-2.84495	0.034474
-3.28487	0.047119	-3.28486	1.44768	-2.83662	0.121579	-2.83662	0.028678
-3.2782	0.052108	-3.2782	1.44766	-2.82829	0.126023	-2.82829	0.030878
-3.27154	0.052733	-3.27153	1.44768	-2.81995	0.135586	-2.81995	0.041415
-3.26487	0.050384	-3.26486	1.44758	-2.81162	0.12785	-2.81162	0.051402
-3.2582	0.050381	-3.2582	1.44742	-2.80329	0.116212	-2.80329	0.051123
-3.25154	0.048375	-3.25153	1.44736	-2.79496	0.115739	-2.79496	0.047631
-3.24487	0.043582	-3.24487	1.44738	-2.78662	0.124183	-2.78662	0.050276
-3.23821	0.040347	-3.2382	1.44721	-2.77829	0.124139	-2.77829	0.050305
-3.23154	0.046288	-3.23154	1.44722	-2.76996	0.114744	-2.76996	0.041898
-3.22487	0.055415	-3.22487	1.44718	-2.76163	0.100938	-2.76163	0.029917
-3.21821	0.062097	-3.2182	1.44709	-2.7533	0.097181	-2.7533	0.022924
-3.21154	0.05937	-3.21154	1.44698	-2.74497	0.106875	-2.74497	0.024892
-3.20488	0.052469	-3.20487	1.44693	-2.73663	0.128344	-2.73663	0.034657
-3.19821	0.047174	-3.19821	1.447	-2.7283	0.139255	-2.7283	0.045526
-3.19155	0.04594	-3.19154	1.44709	-2.71997	0.136502	-2.71997	0.053342
-3.18488	0.047071	-3.18487	1.44706	-2.71164	0.132216	-2.71164	0.058889
-3.17822	0.051952	-3.17821	1.44715	-2.7033	0.127695	-2.7033	0.057099
-3.17155	0.060026	-3.17154	1.44709	-2.69497	0.128382	-2.69497	0.06098
-3.16488	0.070456	-3.16488	1.44715	-2.68664	0.142926	-2.68664	0.06562
-3.15822	0.075848	-3.15821	1.44702	-2.67831	0.161363	-2.67831	0.067934
-3.15155	0.075802	-3.15155	1.44708	-2.66998	0.162964	-2.66998	0.065272
-3.14489	0.072418	-3.14488	1.44726	-2.66164	0.146373	-2.66164	0.063951
-3.13822	0.067432	-3.13822	1.44711	-2.65331	0.136508	-2.65331	0.06354
-3.13156	0.060412	-3.13155	1.44709	-2.64498	0.132269	-2.64498	0.065525
-3.12489	0.052387	-3.12488	1.44701	-2.63665	0.131453	-2.63665	0.052373
-3.11822	0.048977	-3.11822	1.44707	-2.62832	0.133012	-2.62832	0.038106
-3.11156	0.053337	-3.11155	1.44695	-2.61998	0.131842	-2.61998	0.029996
-3.10489	0.06051	-3.10489	1.44697	-2.61165	0.134028	-2.61165	0.028485
-3.09823	0.062881	-3.09822	1.44704	-2.60332	0.146431	-2.60332	0.033966
-3.09156	0.057484	-3.09156	1.4471	-2.59499	0.158571	-2.59499	0.039308
-3.08489	0.050403	-3.08489	1.44696	-2.58666	0.152795	-2.58666	0.038595
-3.07823	0.048985	-3.07822	1.44703	-2.57832	0.132364	-2.57832	0.042778
-3.07156	0.053857	-3.07156	1.447	-2.56999	0.118893	-2.56999	0.052574
-3.0649	0.058012	-3.06489	1.44705	-2.56166	0.120808	-2.56166	0.046449
-3.05823	0.056723	-3.05823	1.44706	-2.55333	0.130866	-2.55333	0.036403
-3.05157	0.05147	-3.05156	1.44701	-2.545	0.140917	-2.545	0.037965
-3.0449	0.053047	-3.04489	1.44697	-2.53666	0.144651	-2.53666	0.038048
-3.03823	0.060733	-3.03823	1.44701	-2.52833	0.14233	-2.52833	0.031372
-3.03157	0.070725	-3.03156	1.44707	-2.52	0.14067	-2.52	0.025883
-3.0249	0.072584	-3.0249	1.44702	-2.51167	0.140566	-2.51167	0.032811
-3.01824	0.067544	-3.01823	1.44704	-2.50333	0.135858	-2.50333	0.050353
-3.01157	0.063052	-3.01157	1.44704	-2.495	0.137643	-2.495	0.066934
-3.00491	0.062488	-3.0049	1.44697	-2.48667	0.146617	-2.48667	0.06676
-2.99824	0.061696	-2.99824	1.44689	-2.47834	0.145948	-2.47834	0.050976
-2.99158	0.062875	-2.99157	1.44688	-2.47001	0.136851	-2.47001	0.040178
-2.98491	0.065667	-2.9849	1.44692	-2.46168	0.123744	-2.46168	0.035208
-2.97824	0.073607	-2.97824	1.44695	-2.45334	0.114943	-2.45334	0.033221
-2.97158	0.077617	-2.97157	1.44708	-2.44501	0.116787	-2.44501	0.034458
-2.96491	0.076317	-2.96491	1.44692	-2.43668	0.13163	-2.43668	0.040507
-2.95825	0.072569	-2.95824	1.44686	-2.42835	0.133461	-2.42835	0.044153
-2.95158	0.068376	-2.95158	1.44677	-2.42001	0.126155	-2.42001	0.043526
-2.94491	0.067275	-2.94491	1.44679	-2.41168	0.115974	-2.41168	0.040664
-2.93825	0.069027	-2.93824	1.4467	-2.40335	0.111407	-2.40335	0.04306
-2.93158	0.071661	-2.93158	1.44664	-2.39502	0.123761	-2.39502	0.046295
-2.92492	0.071096	-2.92491	1.4465	-2.38669	0.146599	-2.38669	0.050484
-2.91825	0.067722	-2.91825	1.44645	-2.37835	0.151175	-2.37835	0.061651
-2.91159	0.064292	-2.91158	1.44642	-2.37002	0.133095	-2.37002	0.075549
-2.90492	0.058649	-2.90491	1.44629	-2.36169	0.127366	-2.36169	0.077727
-2.89825	0.054118	-2.89825	1.44619	-2.35336	0.129905	-2.35336	0.065911
-2.89159	0.051657	-2.89158	1.44614	-2.34503	0.126787	-2.34503	0.051511
-2.88492	0.053621	-2.88492	1.44628	-2.33669	0.124963	-2.33669	0.040827
-2.87826	0.058549	-2.87825	1.44629	-2.32836	0.126595	-2.32836	0.042664
-2.87159	0.062162	-2.87159	1.44623	-2.32003	0.123351	-2.32003	0.054134
-2.86493	0.063722	-2.86492	1.44631	-2.3117	0.116419	-2.3117	0.066012
-2.85826	0.063403	-2.85825	1.44631	-2.30336	0.117675	-2.30336	0.076478
-2.8516	0.065341	-2.85159	1.44637	-2.29503	0.133935	-2.29503	0.080128
-2.84493	0.070314	-2.84492	1.44642	-2.2867	0.140478	-2.2867	0.072501
-2.83826	0.071355	-2.83826	1.44648	-2.27837	0.140172	-2.27837	0.06244
-2.8316	0.06976	-2.83159	1.44663	-2.27004	0.158618	-2.27004	0.071391
-2.82493	0.06586	-2.82493	1.44675	-2.26171	0.174097	-2.26171	0.07987
-2.81827	0.063426	-2.81826	1.44687	-2.25337	0.170123	-2.25337	0.066154
-2.8116	0.059928	-2.81159	1.44684	-2.24504	0.157003	-2.24504	0.047554
-2.80493	0.056895	-2.80493	1.44683	-2.23671	0.146965	-2.23671	0.043746
-2.79827	0.055936	-2.79826	1.44683	-2.22838	0.140601	-2.22838	0.050644
-2.7916	0.055265	-2.7916	1.4468	-2.22004	0.139252	-2.22004	0.059674
-2.78494	0.054823	-2.78493	1.44675	-2.21171	0.136985	-2.21171	0.063059
-2.77827	0.055418	-2.77827	1.44676	-2.20338	0.136092	-2.20338	0.058064
-2.77161	0.060257	-2.7716	1.44679	-2.19505	0.148943	-2.19505	0.046259
-2.76494	0.068511	-2.76493	1.44679	-2.18672	0.158791	-2.18672	0.04206
-2.75827	0.076134	-2.75827	1.44678	-2.17838	0.155558	-2.17838	0.049511
-2.75161	0.078693	-2.7516	1.44665	-2.17005	0.149525	-2.17005	0.043841
-2.74494	0.076556	-2.74494	1.44647	-2.16172	0.151553	-2.16172	0.037412
-2.73828	0.074535	-2.73827	1.44646	-2.15339	0.156161	-2.15339	0.043287
-2.73161	0.075807	-2.73161	1.44652	-2.14506	0.15627	-2.14506	0.054563
-2.72495	0.079944	-2.72494	1.44643	-2.13672	0.156374	-2.13672	0.054529
-2.71828	0.085898	-2.71827	1.44633	-2.12839	0.151661	-2.12839	0.050931
-2.71162	0.089656	-2.71161	1.44637	-2.12006	0.157221	-2.12006	0.042697
-2.70495	0.088888	-2.70494	1.44637	-2.11173	0.165052	-2.11173	0.03758
-2.69828	0.083682	-2.69828	1.44615	-2.1034	0.162186	-2.1034	0.048028
-2.69162	0.078921	-2.69161	1.44589	-2.09506	0.148205	-2.09506	0.053572
-2.68495	0.074721	-2.68494	1.44566	-2.08673	0.141307	-2.08673	0.047824
-2.67829	0.066157	-2.67828	1.44553	-2.0784	0.144475	-2.0784	0.043796
-2.67162	0.059292	-2.67161	1.44553	-2.07007	0.142663	-2.07007	0.047757
-2.66495	0.056746	-2.66495	1.44559	-2.06174	0.130057	-2.06174	0.054702
-2.65829	0.060263	-2.65828	1.4456	-2.0534	0.130722	-2.0534	0.063473
-2.65162	0.060308	-2.65162	1.44554	-2.04507	0.146207	-2.04507	0.070154
-2.64496	0.056076	-2.64495	1.44547	-2.03674	0.151165	-2.03674	0.062806
-2.63829	0.050962	-2.63829	1.44547	-2.02841	0.147989	-2.02841	0.052463
-2.63163	0.052604	-2.63162	1.44557	-2.02007	0.143895	-2.02007	0.055271
-2.62496	0.061662	-2.62495	1.4455	-2.01174	0.145499	-2.01174	0.06713
-2.61829	0.0714	-2.61829	1.44558	-2.00341	0.150342	-2.00341	0.068127
-2.61163	0.073469	-2.61162	1.44575	-1.99508	0.159813	-1.99508	0.061587
-2.60496	0.070513	-2.60496	1.44581	-1.98675	0.171231	-1.98675	0.063873
-2.5983	0.065093	-2.59829	1.44575	-1.97842	0.173147	-1.97842	0.072333
-2.59163	0.064661	-2.59163	1.44562	-1.97008	0.16604	-1.97008	0.05757
-2.58497	0.067359	-2.58496	1.44556	-1.96175	0.154755	-1.96175	0.047337
-2.5783	0.070794	-2.57829	1.44552	-1.95342	0.148908	-1.95342	0.060451
-2.57164	0.074991	-2.57163	1.44553	-1.94509	0.152857	-1.94509	0.070679
-2.56497	0.079462	-2.56496	1.44534	-1.93675	0.1605	-1.93675	0.06536
-2.5583	0.0871	-2.5583	1.44535	-1.92842	0.162329	-1.92842	0.057094
-2.55164	0.094044	-2.55163	1.44532	-1.92009	0.163589	-1.92009	0.064739
-2.54497	0.097416	-2.54496	1.44538	-1.91176	0.16737	-1.91176	0.084528
-2.53831	0.099896	-2.5383	1.44548	-1.90343	0.160588	-1.90343	0.086664
-2.53164	0.099933	-2.53163	1.44556	-1.89509	0.159664	-1.89509	0.071272
-2.52497	0.101531	-2.52497	1.44556	-1.88676	0.164887	-1.88676	0.073058
-2.51831	0.101597	-2.5183	1.44558	-1.87843	0.16655	-1.87843	0.083914
-2.51164	0.094844	-2.51164	1.44569	-1.8701	0.169317	-1.8701	0.081039
-2.50498	0.085644	-2.50497	1.44572	-1.86177	0.176325	-1.86177	0.073452
-2.49831	0.076452	-2.49831	1.4457	-1.85343	0.175966	-1.85343	0.067245
-2.49165	0.075132	-2.49164	1.4456	-1.8451	0.170411	-1.8451	0.068702
-2.48498	0.078683	-2.48497	1.44548	-1.83677	0.184098	-1.83677	0.080899
-2.47831	0.081136	-2.47831	1.44547	-1.82844	0.195792	-1.82844	0.099328
-2.47165	0.082975	-2.47164	1.44555	-1.82011	0.185205	-1.82011	0.100141
-2.46498	0.083523	-2.46498	1.44554	-1.81177	0.174344	-1.81177	0.083479
-2.45832	0.083175	-2.45831	1.44556	-1.80344	0.176749	-1.80344	0.079293
-2.45165	0.081603	-2.45165	1.4456	-1.79511	0.181586	-1.79511	0.094532
-2.44499	0.077228	-2.44498	1.44557	-1.78678	0.184305	-1.78678	0.109702
-2.43832	0.073212	-2.43831	1.44554	-1.77845	0.19367	-1.77845	0.108619
-2.43166	0.072445	-2.43165	1.44562	-1.77011	0.20736	-1.77011	0.096909
-2.42499	0.076383	-2.42498	1.44568	-1.76178	0.197591	-1.76178	0.086779
-2.41832	0.079944	-2.41832	1.44556	-1.75345	0.194299	-1.75345	0.079034
-2.41166	0.083522	-2.41165	1.44549	-1.74512	0.210128	-1.74512	0.080447
-2.40499	0.088017	-2.40498	1.44543	-1.73679	0.210178	-1.73679	0.092586
-2.39833	0.089092	-2.39832	1.44528	-1.72845	0.187616	-1.72845	0.09738
-2.39166	0.085594	-2.39165	1.44512	-1.72012	0.166717	-1.72012	0.089399
-2.38499	0.078589	-2.38499	1.4452	-1.71179	0.164228	-1.71179	0.082797
-2.37833	0.076797	-2.37832	1.44509	-1.70346	0.17721	-1.70346	0.084421
-2.37166	0.075429	-2.37166	1.44516	-1.69512	0.194516	-1.69512	0.087754
-2.365	0.071968	-2.36499	1.44519	-1.68679	0.198924	-1.68679	0.089256
-2.35833	0.069159	-2.35832	1.44517	-1.67846	0.186997	-1.67846	0.097582
-2.35167	0.07631	-2.35166	1.44533	-1.67013	0.189098	-1.67013	0.105009
-2.345	0.087894	-2.34499	1.44541	-1.6618	0.202025	-1.6618	0.105568
-2.33833	0.094598	-2.33833	1.44528	-1.65346	0.204565	-1.65346	0.105268
-2.33167	0.091077	-2.33166	1.44526	-1.64513	0.196	-1.64513	0.101482
-2.325	0.083734	-2.325	1.44525	-1.6368	0.18719	-1.6368	0.097098
-2.31834	0.078006	-2.31833	1.44527	-1.62847	0.177934	-1.62847	0.098761
-2.31167	0.07462	-2.31166	1.44534	-1.62014	0.170258	-1.62014	0.09711
-2.30501	0.076707	-2.305	1.44537	-1.6118	0.173591	-1.6118	0.081526
-2.29834	0.084469	-2.29833	1.44533	-1.60347	0.170089	-1.60347	0.064948
-2.29168	0.092245	-2.29167	1.44531	-1.59514	0.172167	-1.59514	0.07008
-2.28501	0.089007	-2.285	1.44521	-1.58681	0.183922	-1.58681	0.069533
-2.27834	0.080544	-2.27834	1.44526	-1.57848	0.187308	-1.57848	0.064942
-2.27168	0.073046	-2.27167	1.44537	-1.57014	0.18027	-1.57014	0.070569
-2.26501	0.074874	-2.265	1.44537	-1.56181	0.179336	-1.56181	0.0754
-2.25835	0.079763	-2.25834	1.44539	-1.55348	0.190416	-1.55348	0.076
-2.25168	0.085064	-2.25167	1.44538	-1.54515	0.200505	-1.54515	0.084748
-2.24501	0.086058	-2.24501	1.44546	-1.53682	0.18733	-1.53682	0.10011
-2.23835	0.079699	-2.23834	1.44532	-1.52848	0.170109	-1.52848	0.102929
-2.23168	0.075941	-2.23168	1.44525	-1.52015	0.175381	-1.52015	0.100996
-2.22502	0.074299	-2.22501	1.44531	-1.51182	0.20133	-1.51182	0.111744
-2.21835	0.073709	-2.21834	1.4453	-1.50349	0.21983	-1.50349	0.12332
-2.21169	0.074247	-2.21168	1.4453	-1.49516	0.216912	-1.49516	0.129814
-2.20502	0.073293	-2.20501	1.44518	-1.48682	0.196878	-1.48682	0.12897
-2.19835	0.077431	-2.19835	1.4452	-1.47849	0.179921	-1.47849	0.119317
-2.19169	0.080367	-2.19168	1.44507	-1.47016	0.17204	-1.47016	0.101273
-2.18502	0.080806	-2.18501	1.44502	-1.46183	0.185428	-1.46183	0.086385
-2.17836	0.083257	-2.17835	1.44518	-1.45349	0.203065	-1.45349	0.083059
-2.17169	0.087833	-2.17168	1.44513	-1.44516	0.199564	-1.44516	0.093877
-2.16503	0.091073	-2.16502	1.4451	-1.43683	0.194195	-1.43683	0.092531
-2.15836	0.093578	-2.15835	1.44504	-1.4285	0.197634	-1.4285	0.084397
-2.1517	0.094695	-2.15169	1.44494	-1.42017	0.192415	-1.42017	0.08344
-2.14503	0.09837	-2.14502	1.44482	-1.41183	0.168818	-1.41183	0.08542
-2.13836	0.100369	-2.13835	1.44488	-1.4035	0.154031	-1.4035	0.083081
-2.1317	0.097564	-2.13169	1.44491	-1.39517	0.16767	-1.39517	0.084758
-2.12503	0.093751	-2.12502	1.44491	-1.38684	0.199635	-1.38684	0.094986
-2.11837	0.091626	-2.11836	1.44507	-1.37851	0.227843	-1.37851	0.111035
-2.1117	0.094224	-2.11169	1.445	-1.37017	0.232043	-1.37017	0.125514
-2.10503	0.0983	-2.10503	1.44496	-1.36184	0.224356	-1.36184	0.137532
-2.09837	0.099707	-2.09836	1.44492	-1.35351	0.22252	-1.35351	0.13672
-2.0917	0.098162	-2.0917	1.44488	-1.34518	0.227575	-1.34518	0.122466
-2.08504	0.096423	-2.08503	1.44493	-1.33685	0.22582	-1.33685	0.110241
-2.07837	0.101574	-2.07836	1.4449	-1.32851	0.217421	-1.32851	0.108106
-2.07171	0.107001	-2.0717	1.44511	-1.32018	0.209508	-1.32018	0.109888
-2.06504	0.107378	-2.06503	1.44511	-1.31185	0.202723	-1.31185	0.118293
-2.05837	0.099972	-2.05837	1.44507	-1.30352	0.202302	-1.30352	0.131092
-2.05171	0.091881	-2.0517	1.44512	-1.29519	0.201562	-1.29519	0.128347
-2.04504	0.08556	-2.04503	1.4451	-1.28685	0.199646	-1.28685	0.109882
-2.03838	0.082946	-2.03837	1.4451	-1.27852	0.201391	-1.27852	0.096449
-2.03171	0.08456	-2.0317	1.44502	-1.27019	0.211558	-1.27019	0.099742
-2.02505	0.085426	-2.02504	1.44492	-1.26186	0.222755	-1.26186	0.112711
-2.01838	0.086049	-2.01837	1.44483	-1.25353	0.232421	-1.25353	0.120669
-2.01172	0.087293	-2.01171	1.44499	-1.24519	0.250911	-1.24519	0.118588
-2.00505	0.0891	-2.00504	1.44495	-1.23686	0.258054	-1.23686	0.114164
-1.99838	0.09011	-1.99838	1.44473	-1.22853	0.254361	-1.22853	0.115871
-1.99172	0.087556	-1.99171	1.44462	-1.2202	0.255201	-1.2202	0.124308
-1.98505	0.0912	-1.98504	1.44458	-1.21186	0.252347	-1.21186	0.123707
-1.97839	0.102031	-1.97838	1.44456	-1.20353	0.236392	-1.20353	0.117965
-1.97172	0.116068	-1.97171	1.44452	-1.1952	0.222483	-1.1952	0.119966
-1.96505	0.121959	-1.96505	1.44455	-1.18687	0.228031	-1.18687	0.124573
-1.95839	0.119434	-1.95838	1.44451	-1.17854	0.229263	-1.17854	0.118133
-1.95172	0.112223	-1.95172	1.44441	-1.1702	0.213901	-1.1702	0.104184
-1.94506	0.106851	-1.94505	1.44441	-1.16187	0.214065	-1.16187	0.098593
-1.93839	0.102339	-1.93838	1.44441	-1.15354	0.223919	-1.15354	0.108748
-1.93173	0.100554	-1.93172	1.44433	-1.14521	0.221383	-1.14521	0.109938
-1.92506	0.099505	-1.92505	1.44421	-1.13688	0.212202	-1.13688	0.103313
-1.9184	0.098594	-1.91839	1.44399	-1.12854	0.211625	-1.12854	0.110174
-1.91173	0.098266	-1.91172	1.44401	-1.12021	0.216981	-1.12021	0.124489
-1.90506	0.099173	-1.90505	1.44403	-1.11188	0.218705	-1.11188	0.125821
-1.8984	0.10431	-1.89839	1.444	-1.10355	0.228185	-1.10355	0.11826
-1.89173	0.108991	-1.89172	1.44398	-1.09522	0.245449	-1.09522	0.123001
-1.88507	0.109272	-1.88506	1.44394	-1.08688	0.253543	-1.08688	0.129086
-1.8784	0.107187	-1.87839	1.444	-1.07855	0.254965	-1.07855	0.111936
-1.87173	0.10854	-1.87173	1.4441	-1.07022	0.253258	-1.07022	0.092591
-1.86507	0.108259	-1.86506	1.4441	-1.06189	0.24014	-1.06189	0.098436
-1.8584	0.108915	-1.85839	1.4441	-1.05356	0.223158	-1.05356	0.113583
-1.85174	0.108841	-1.85173	1.444	-1.04522	0.223963	-1.04522	0.116411
-1.84507	0.107968	-1.84506	1.44384	-1.03689	0.247037	-1.03689	0.110602
-1.83841	0.104429	-1.8384	1.44376	-1.02856	0.270436	-1.02856	0.11582
-1.83174	0.097666	-1.83173	1.44382	-1.02023	0.273295	-1.02023	0.131125
-1.82508	0.100345	-1.82507	1.44379	-1.01189	0.257891	-1.01189	0.139212
-1.81841	0.107363	-1.8184	1.44381	-1.00356	0.261138	-1.00356	0.126189
-1.81174	0.116007	-1.81173	1.44361	-0.995231	0.273846	-0.995231	0.117614
-1.80508	0.118942	-1.80507	1.44371	-0.986898	0.271688	-0.986898	0.133247
-1.79841	0.1153	-1.7984	1.44377	-0.978566	0.258797	-0.978566	0.155487
-1.79175	0.111214	-1.79174	1.44377	-0.970234	0.262375	-0.970234	0.154825
-1.78508	0.109222	-1.78507	1.44371	-0.961902	0.264811	-0.961902	0.137615
-1.77842	0.111318	-1.77841	1.44365	-0.95357	0.265694	-0.95357	0.129636
-1.77175	0.114631	-1.77174	1.44365	-0.945238	0.27068	-0.945238	0.140426
-1.76508	0.114973	-1.76507	1.44366	-0.936906	0.261945	-0.936906	0.15031
-1.75842	0.115242	-1.75841	1.44361	-0.928574	0.244943	-0.928574	0.131531
-1.75175	0.113186	-1.75174	1.44362	-0.920242	0.240157	-0.920242	0.10889
-1.74509	0.11006	-1.74508	1.44368	-0.91191	0.249785	-0.91191	0.111913
-1.73842	0.10784	-1.73841	1.44359	-0.903578	0.259355	-0.903578	0.126825
-1.73175	0.105966	-1.73175	1.44347	-0.895246	0.255197	-0.895246	0.130805
-1.72509	0.105343	-1.72508	1.44347	-0.886914	0.24632	-0.886914	0.125459
-1.71842	0.108151	-1.71841	1.44348	-0.878582	0.243766	-0.878582	0.123396
-1.71176	0.115825	-1.71175	1.44359	-0.870249	0.245623	-0.870249	0.125133
-1.70509	0.118796	-1.70508	1.44364	-0.861917	0.253083	-0.861917	0.123347
-1.69843	0.119328	-1.69842	1.44366	-0.853585	0.255664	-0.853585	0.118566
-1.69176	0.121236	-1.69175	1.44371	-0.845253	0.252434	-0.845253	0.120711
-1.6851	0.127014	-1.68508	1.44373	-0.836921	0.246389	-0.836921	0.125419
-1.67843	0.129634	-1.67842	1.44363	-0.828589	0.24229	-0.828589	0.136681
-1.67176	0.125364	-1.67175	1.44359	-0.820257	0.241684	-0.820257	0.153607
-1.6651	0.123814	-1.66509	1.4435	-0.811925	0.253069	-0.811925	0.16717
-1.65843	0.124228	-1.65842	1.44343	-0.803593	0.261455	-0.803593	0.166154
-1.65177	0.126144	-1.65176	1.44329	-0.795261	0.255857	-0.795261	0.161483
-1.6451	0.126889	-1.64509	1.44326	-0.786929	0.256808	-0.786929	0.148743
-1.63844	0.132148	-1.63843	1.44332	-0.778597	0.258178	-0.778597	0.140851
-1.63177	0.139386	-1.63176	1.44327	-0.770265	0.259682	-0.770265	0.140369
-1.6251	0.14324	-1.62509	1.44312	-0.761932	0.264683	-0.761932	0.14063
-1.61844	0.139215	-1.61843	1.44326	-0.753601	0.274659	-0.753601	0.141646
-1.61177	0.133765	-1.61176	1.4434	-0.745268	0.279947	-0.745268	0.143865
-1.60511	0.130361	-1.6051	1.4434	-0.736936	0.282504	-0.736936	0.144708
-1.59844	0.129956	-1.59843	1.44342	-0.728604	0.277326	-0.728604	0.148082
-1.59177	0.128915	-1.59177	1.44343	-0.720272	0.278751	-0.720272	0.151854
-1.58511	0.131158	-1.5851	1.44342	-0.71194	0.285799	-0.71194	0.155522
-1.57844	0.136781	-1.57843	1.44337	-0.703608	0.276915	-0.703608	0.162043
-1.57178	0.139134	-1.57177	1.44331	-0.695276	0.255681	-0.695276	0.163491
-1.56511	0.135751	-1.5651	1.44339	-0.686944	0.245011	-0.686944	0.165306
-1.55845	0.127657	-1.55844	1.44341	-0.678612	0.251056	-0.678612	0.177468
-1.55178	0.12428	-1.55177	1.44324	-0.67028	0.262154	-0.67028	0.190683
-1.54512	0.123503	-1.5451	1.44319	-0.661948	0.267056	-0.661948	0.19107
-1.53845	0.12704	-1.53844	1.44316	-0.653615	0.266205	-0.653615	0.177965
-1.53178	0.132258	-1.53177	1.44303	-0.645284	0.265142	-0.645284	0.163821
-1.52512	0.135318	-1.52511	1.44297	-0.636951	0.267556	-0.636951	0.151502
-1.51845	0.134824	-1.51844	1.44295	-0.628619	0.275689	-0.628619	0.148214
-1.51179	0.130381	-1.51178	1.44293	-0.620287	0.276291	-0.620287	0.160633
-1.50512	0.13063	-1.50511	1.44291	-0.611955	0.273561	-0.611955	0.17781
-1.49846	0.137285	-1.49845	1.44289	-0.603623	0.280072	-0.603623	0.184007
-1.49179	0.145474	-1.49178	1.44282	-0.595291	0.29482	-0.595291	0.178447
-1.48512	0.150337	-1.48511	1.4428	-0.586959	0.284305	-0.586959	0.172051
-1.47846	0.151133	-1.47845	1.44278	-0.578627	0.257907	-0.578627	0.173765
-1.47179	0.148337	-1.47178	1.44278	-0.570295	0.261979	-0.570295	0.179753
-1.46513	0.145516	-1.46512	1.44287	-0.561963	0.283144	-0.561963	0.188375
-1.45846	0.141996	-1.45845	1.44297	-0.553631	0.289851	-0.553631	0.189857
-1.45179	0.140671	-1.45178	1.44288	-0.545299	0.286349	-0.545299	0.172348
-1.44513	0.141838	-1.44512	1.44281	-0.536967	0.291273	-0.536967	0.16318
-1.43846	0.141427	-1.43845	1.44275	-0.528635	0.302809	-0.528635	0.17178
-1.4318	0.138739	-1.43179	1.44263	-0.520302	0.303855	-0.520302	0.176662
-1.42513	0.137766	-1.42512	1.44265	-0.511971	0.294721	-0.511971	0.164356
-1.41847	0.139394	-1.41846	1.44257	-0.503638	0.28778	-0.503638	0.152434
-1.4118	0.138914	-1.41179	1.4426	-0.495306	0.280534	-0.495306	0.156174
-1.40514	0.135284	-1.40512	1.44279	-0.486974	0.276583	-0.486974	0.166939
-1.39847	0.132395	-1.39846	1.44279	-0.478642	0.284799	-0.478642	0.175883
-1.3918	0.138581	-1.39179	1.44277	-0.47031	0.290539	-0.47031	0.182438
-1.38514	0.14568	-1.38513	1.44278	-0.461978	0.280181	-0.461978	0.187836
-1.37847	0.151763	-1.37846	1.44261	-0.453646	0.263956	-0.453646	0.191584
-1.37181	0.153965	-1.3718	1.44261	-0.445314	0.266045	-0.445314	0.18965
-1.36514	0.156803	-1.36513	1.44253	-0.436982	0.277894	-0.436982	0.183099
-1.35848	0.156308	-1.35846	1.4425	-0.42865	0.285781	-0.42865	0.181482
-1.35181	0.151894	-1.3518	1.44259	-0.420318	0.303147	-0.420318	0.193136
-1.34514	0.149321	-1.34513	1.44254	-0.411985	0.315299	-0.411985	0.197443
-1.33848	0.149133	-1.33847	1.44254	-0.403654	0.30664	-0.403654	0.183878
-1.33181	0.15042	-1.3318	1.44256	-0.395321	0.29279	-0.395321	0.175325
-1.32515	0.14812	-1.32513	1.44259	-0.38699	0.28938	-0.38699	0.176185
-1.31848	0.143466	-1.31847	1.44259	-0.378657	0.297954	-0.378657	0.181521
-1.31181	0.141434	-1.3118	1.44268	-0.370325	0.309548	-0.370325	0.190427
-1.30515	0.143222	-1.30514	1.44262	-0.361993	0.314655	-0.361993	0.196929
-1.29848	0.146785	-1.29847	1.44258	-0.353661	0.310724	-0.353661	0.190432
-1.29182	0.151331	-1.29181	1.44258	-0.345329	0.313411	-0.345329	0.183677
-1.28515	0.151231	-1.28514	1.44261	-0.336997	0.325947	-0.336997	0.195813
-1.27849	0.147447	-1.27848	1.44255	-0.328665	0.335892	-0.328665	0.207682
-1.27182	0.145417	-1.27181	1.44265	-0.320333	0.328901	-0.320333	0.209867
-1.26516	0.148245	-1.26514	1.44259	-0.312001	0.311795	-0.312001	0.213395
-1.25849	0.15771	-1.25848	1.44252	-0.303668	0.299244	-0.303668	0.208256
-1.25182	0.160753	-1.25181	1.4424	-0.295337	0.298314	-0.295337	0.190351
-1.24516	0.159952	-1.24515	1.44243	-0.287004	0.298817	-0.287004	0.172013
-1.23849	0.157434	-1.23848	1.44252	-0.278673	0.302613	-0.278673	0.171087
-1.23183	0.156427	-1.23182	1.44254	-0.27034	0.301717	-0.27034	0.184506
-1.22516	0.154169	-1.22515	1.44247	-0.262008	0.288206	-0.262008	0.196612
-1.2185	0.154138	-1.21848	1.44243	-0.253676	0.284712	-0.253676	0.205878
-1.21183	0.156767	-1.21182	1.44239	-0.245344	0.304417	-0.245344	0.220062
-1.20516	0.156147	-1.20515	1.44237	-0.237012	0.33173	-0.237012	0.23018
-1.1985	0.155251	-1.19849	1.44229	-0.22868	0.346368	-0.22868	0.230721
-1.19183	0.151868	-1.19182	1.44222	-0.220348	0.344053	-0.220348	0.224926
-1.18517	0.150017	-1.18515	1.44189	-0.212016	0.33033	-0.212016	0.214135
-1.1785	0.14873	-1.17849	1.44173	-0.203684	0.307343	-0.203684	0.19755
-1.17183	0.148176	-1.17182	1.44162	-0.195352	0.296518	-0.195352	0.187956
-1.16517	0.152898	-1.16516	1.44163	-0.18702	0.297042	-0.18702	0.18999
-1.1585	0.157436	-1.15849	1.44155	-0.178688	0.298208	-0.178688	0.193668
-1.15184	0.158945	-1.15183	1.44129	-0.170356	0.309043	-0.170356	0.190368
-1.14517	0.158572	-1.14516	1.4413	-0.162024	0.328338	-0.162024	0.177838
-1.13851	0.160818	-1.1385	1.44117	-0.153691	0.336215	-0.153691	0.168276
-1.13184	0.162405	-1.13183	1.44121	-0.14536	0.322768	-0.14536	0.17002
-1.12518	0.163494	-1.12516	1.44121	-0.137027	0.314997	-0.137027	0.18167
-1.11851	0.162861	-1.1185	1.44128	-0.128695	0.32401	-0.128695	0.195244
-1.11184	0.16308	-1.11183	1.44121	-0.120363	0.323076	-0.120363	0.208237
-1.10518	0.160515	-1.10517	1.44118	-0.112031	0.301896	-0.112031	0.216842
-1.09851	0.153855	-1.0985	1.44119	-0.103699	0.286388	-0.103699	0.216254
-1.09185	0.150375	-1.09184	1.44111	-0.095367	0.295965	-0.095367	0.216436
-1.08518	0.154694	-1.08517	1.44108	-0.087035	0.323862	-0.087035	0.223978
-1.07851	0.162903	-1.0785	1.4412	-0.078703	0.346958	-0.078703	0.232523
-1.07185	0.163458	-1.07184	1.44103	-0.070371	0.352902	-0.070371	0.232673
-1.06518	0.159525	-1.06517	1.44097	-0.062039	0.350253	-0.062039	0.22207
-1.05852	0.156029	-1.05851	1.44085	-0.053707	0.342231	-0.053707	0.209868
-1.05185	0.159182	-1.05184	1.4408	-0.045374	0.321341	-0.045374	0.210227
-1.04519	0.161267	-1.04517	1.441	-0.037043	0.310526	-0.037043	0.213982
-1.03852	0.163233	-1.03851	1.44109	-0.02871	0.316667	-0.02871	0.207941
-1.03185	0.16456	-1.03184	1.44096	-0.020379	0.328152	-0.020379	0.207831
-1.02519	0.167104	-1.02518	1.44078	-0.012046	0.03556	-0.012046	0.021024
-1.01852	0.169478	-1.01851	1.44063	-0.003714	-0.007323	-0.003714	-0.004373
-1.01186	0.168491	-1.01185	1.4407	0.004618	-0.017608	0.004618	0.008915
-1.00519	0.165557	-1.00518	1.44065	0.01295	-0.01182	0.01295	0.02576
-0.998527	0.166522	-0.998515	1.44065	0.021282	-0.002873	0.021282	0.026358
-0.991861	0.174807	-0.991848	1.44064	0.029614	-0.006763	0.029614	0.03198
-0.985195	0.185985	-0.985183	1.4406	0.037946	-0.001644	0.037946	0.037704
-0.978529	0.186013	-0.978517	1.4405	0.046278	0.00724	0.046278	0.023329
-0.971864	0.183951	-0.971851	1.44054	0.05461	0.022861	0.05461	0.017838
-0.965198	0.180274	-0.965186	1.44046	0.062943	0.018455	0.062943	0.011755
-0.958532	0.182657	-0.95852	1.44042	0.071274	0.00067	0.071274	0.004012
-0.951867	0.186604	-0.951854	1.44035	0.079607	-0.01663	0.079607	0.001947
-0.9452	0.189404	-0.945189	1.44029	0.087938	0.005599	0.087938	0.009668
-0.938535	0.193152	-0.938523	1.44048	0.096271	0.024091	0.096271	0.013481
-0.931869	0.194042	-0.931857	1.44056	0.104603	0.007018	0.104603	0.010259
-0.925203	0.194036	-0.925191	1.4406	0.112935	-0.025709	0.112935	0.013173
-0.918538	0.194593	-0.918526	1.44049	0.121267	-0.034413	0.121267	0.023779
-0.911872	0.193267	-0.91186	1.44039	0.129599	-0.012733	0.129599	0.022948
-0.905206	0.191852	-0.905194	1.44014	0.137931	0.019273	0.137931	0.015801
-0.89854	0.193829	-0.898529	1.44014	0.146263	0.038461	0.146263	0.002062
-0.891875	0.19572	-0.891863	1.43999	0.154595	0.038574	0.154595	0.00311
-0.885209	0.190484	-0.885197	1.43989	0.162927	0.022936	0.162927	0.013885
-0.878543	0.184575	-0.878531	1.43984	0.171259	-0.00088	0.171259	0.027391
-0.871878	0.179878	-0.871865	1.43981	0.179591	-0.021597	0.179591	0.025187
-0.865212	0.183181	-0.8652	1.43973	0.187923	-0.017548	0.187923	0.032486
-0.858546	0.188388	-0.858534	1.43974	0.196255	0.002546	0.196255	0.035442
-0.851881	0.193108	-0.851868	1.43962	0.204587	0.02821	0.204587	0.024075
-0.845215	0.198913	-0.845202	1.43966	0.21292	0.03463	0.21292	0.014306
-0.838549	0.202598	-0.838537	1.43967	0.221251	0.020805	0.221251	0.009351
-0.831883	0.200686	-0.831871	1.43947	0.229584	0.001197	0.229584	0.013763
-0.825218	0.192297	-0.825205	1.43963	0.237916	0.011662	0.237916	0.02116
-0.818552	0.181638	-0.81854	1.43978	0.246248	0.033372	0.246248	0.02767
-0.811886	0.178154	-0.811874	1.4398	0.25458	0.029609	0.25458	0.022105
-0.805221	0.182341	-0.805208	1.43976	0.262912	0.02654	0.262912	0.018218
-0.798555	0.190313	-0.798542	1.43943	0.271244	0.035928	0.271244	0.025064
-0.791889	0.196118	-0.791877	1.43921	0.279576	0.04353	0.279576	0.026712
-0.785223	0.198877	-0.785211	1.43918	0.287908	0.042818	0.287908	0.014648
-0.778558	0.198796	-0.778545	1.43922	0.29624	0.044435	0.29624	0.014387
-0.771892	0.195982	-0.77188	1.43912	0.304572	0.043193	0.304572	0.0256
-0.765226	0.193878	-0.765213	1.43908	0.312904	0.023452	0.312904	0.034544
-0.758561	0.191688	-0.758548	1.43888	0.321237	0.017569	0.321237	0.02758
-0.751895	0.188795	-0.751882	1.43875	0.329568	0.02866	0.329568	0.025809
-0.745229	0.185225	-0.745216	1.43862	0.337901	0.039804	0.337901	0.020198
-0.738564	0.183737	-0.738551	1.43855	0.346233	0.044174	0.346233	0.023233
-0.731898	0.186562	-0.731885	1.43847	0.354565	0.048506	0.354565	0.030752
-0.725232	0.190735	-0.725219	1.43852	0.362897	0.042631	0.362897	0.023423
-0.718566	0.194105	-0.718554	1.43853	0.371229	0.028483	0.371229	0.026296
-0.711901	0.193155	-0.711888	1.43858	0.379561	0.013022	0.379561	0.032228
-0.705235	0.188459	-0.705222	1.43862	0.387893	0.017615	0.387893	0.028083
-0.698569	0.186298	-0.698556	1.43861	0.396225	0.028904	0.396225	0.007369
-0.691904	0.185152	-0.691891	1.43843	0.404557	0.048368	0.404557	0.015567
-0.685238	0.186539	-0.685225	1.4383	0.412889	0.060977	0.412889	0.035022
-0.678572	0.187513	-0.678559	1.43825	0.421221	0.051965	0.421221	0.044818
-0.671906	0.191068	-0.671894	1.4381	0.429554	0.038961	0.429554	0.041768
-0.665241	0.199798	-0.665228	1.43804	0.437885	0.037057	0.437885	0.02926
-0.658575	0.207214	-0.658562	1.43803	0.446218	0.048697	0.446218	0.019122
-0.651909	0.206049	-0.651896	1.43796	0.45455	0.056096	0.45455	0.023523
-0.645244	0.202346	-0.64523	1.4379	0.462882	0.051712	0.462882	0.039624
-0.638578	0.198183	-0.638565	1.43773	0.471214	0.028372	0.471214	0.04893
-0.631912	0.200672	-0.631899	1.43788	0.479546	0.024939	0.479546	0.044569
-0.625247	0.209199	-0.625233	1.43793	0.487878	0.050864	0.487878	0.049621
-0.618581	0.215357	-0.618567	1.43795	0.49621	0.073391	0.49621	0.049021
-0.611915	0.218238	-0.611902	1.43804	0.504542	0.070235	0.504542	0.040968
-0.605249	0.221015	-0.605236	1.43792	0.512874	0.041851	0.512874	0.041922
-0.598584	0.221747	-0.59857	1.43786	0.521206	0.010719	0.521206	0.045317
-0.591918	0.223379	-0.591905	1.43787	0.529538	-0.00068	0.529538	0.043252
-0.585252	0.217992	-0.585239	1.43783	0.53787	0.013589	0.53787	0.037807
-0.578586	0.215058	-0.578573	1.43768	0.546202	0.027173	0.546202	0.043397
-0.57192	0.214525	-0.571908	1.43755	0.554534	0.030978	0.554534	0.049963
-0.565255	0.211143	-0.565242	1.43747	0.562867	0.03439	0.562867	0.044983
-0.558589	0.208745	-0.558576	1.43727	0.571198	0.037201	0.571198	0.054916
-0.551923	0.206078	-0.55191	1.43735	0.579531	0.037919	0.579531	0.073156
-0.545258	0.210359	-0.545244	1.43742	0.587862	0.039539	0.587862	0.074312
-0.538592	0.21844	-0.538579	1.43743	0.596195	0.047971	0.596195	0.063058
-0.531926	0.226969	-0.531913	1.43734	0.604527	0.064569	0.604527	0.053358
-0.52526	0.236096	-0.525247	1.43742	0.612859	0.082493	0.612859	0.05225
-0.518595	0.238271	-0.518581	1.43741	0.621191	0.085584	0.621191	0.051868
-0.511929	0.235294	-0.511916	1.4373	0.629523	0.072261	0.629523	0.051938
-0.505263	0.232111	-0.50525	1.43719	0.637855	0.061163	0.637855	0.052747
-0.498598	0.230454	-0.498584	1.43726	0.646187	0.054825	0.646187	0.057251
-0.491932	0.231878	-0.491919	1.43732	0.654519	0.053116	0.654519	0.045792
-0.485266	0.232493	-0.485253	1.43733	0.662851	0.061652	0.662851	0.035592
-0.478601	0.230378	-0.478587	1.43731	0.671184	0.065273	0.671184	0.038449
-0.471935	0.229569	-0.471921	1.43731	0.679515	0.048919	0.679515	0.053747
-0.465269	0.228978	-0.465256	1.43735	0.687848	0.02439	0.687848	0.062691
-0.458603	0.228844	-0.45859	1.43718	0.696179	0.027921	0.696179	0.05933
-0.451938	0.228958	-0.451924	1.43705	0.704512	0.04407	0.704512	0.048652
-0.445272	0.231216	-0.445259	1.43692	0.712844	0.070818	0.712844	0.044316
-0.438606	0.231203	-0.438593	1.43699	0.721176	0.079227	0.721176	0.044744
-0.431941	0.227923	-0.431927	1.43698	0.729508	0.078065	0.729508	0.045992
-0.425275	0.224178	-0.425261	1.43687	0.73784	0.074946	0.73784	0.04425
-0.418609	0.221228	-0.418595	1.43676	0.746172	0.080804	0.746172	0.042761
-0.411943	0.221459	-0.41193	1.43668	0.754504	0.073267	0.754504	0.049071
-0.405278	0.223083	-0.405264	1.43673	0.762836	0.057905	0.762836	0.057442
-0.398612	0.226241	-0.398598	1.43666	0.771168	0.046525	0.771168	0.055887
-0.391946	0.22555	-0.391932	1.43672	0.7795	0.048953	0.7795	0.052126
-0.385281	0.221293	-0.385267	1.43655	0.787832	0.04675	0.787832	0.0727
-0.378615	0.2212	-0.378601	1.43657	0.796165	0.050223	0.796165	0.076244
-0.371949	0.219018	-0.371935	1.43653	0.804496	0.062692	0.804496	0.071603
-0.365283	0.21833	-0.36527	1.43663	0.812829	0.074767	0.812829	0.072969
-0.358618	0.218276	-0.358604	1.43665	0.821161	0.082949	0.821161	0.083508
-0.351952	0.223026	-0.351938	1.43679	0.829493	0.093318	0.829493	0.085928
-0.345286	0.229081	-0.345273	1.43678	0.837825	0.100182	0.837825	0.083563
-0.338621	0.231082	-0.338607	1.43684	0.846157	0.090386	0.846157	0.078311
-0.331955	0.238202	-0.331941	1.43683	0.854489	0.081886	0.854489	0.080292
-0.325289	0.242491	-0.325275	1.43695	0.862821	0.071893	0.862821	0.079852
-0.318624	0.24561	-0.318609	1.43691	0.871153	0.071189	0.871153	0.074493
-0.311958	0.244379	-0.311944	1.4369	0.879485	0.083111	0.879485	0.054409
-0.305292	0.23734	-0.305278	1.43682	0.887817	0.095267	0.887817	0.056754
-0.298626	0.231552	-0.298612	1.43669	0.896149	0.085605	0.896149	0.069082
-0.291961	0.225786	-0.291946	1.43665	0.904481	0.066117	0.904481	0.076352
-0.285295	0.226987	-0.285281	1.4366	0.912813	0.071116	0.912813	0.067455
-0.278629	0.232535	-0.278615	1.43653	0.921145	0.077422	0.921145	0.06886
-0.271964	0.236996	-0.271949	1.43644	0.929478	0.068254	0.929478	0.063148
-0.265298	0.243496	-0.265284	1.43642	0.937809	0.069569	0.937809	0.048801
-0.258632	0.249483	-0.258618	1.43638	0.946142	0.084993	0.946142	0.047398
-0.251966	0.252864	-0.251952	1.43623	0.954473	0.093645	0.954473	0.055857
-0.245301	0.253721	-0.245286	1.43604	0.962806	0.095747	0.962806	0.061626
-0.238635	0.250604	-0.238621	1.43588	0.971138	0.097392	0.971138	0.053473
-0.231969	0.247617	-0.231955	1.43582	0.97947	0.100363	0.97947	0.04733
-0.225303	0.246582	-0.225289	1.43588	0.987802	0.089329	0.987802	0.053649
-0.218637	0.247261	-0.218624	1.43579	0.996134	0.09652	0.996134	0.068458
-0.211972	0.248765	-0.211958	1.43576	1.00447	0.103152	1.00447	0.069422
-0.205306	0.250035	-0.205292	1.43574	1.0128	0.08505	1.0128	0.071329
-0.19864	0.249973	-0.198626	1.43577	1.02113	0.063884	1.02113	0.079659
-0.191975	0.246024	-0.19196	1.43573	1.02946	0.068239	1.02946	0.084449
-0.185309	0.24428	-0.185295	1.43579	1.0378	0.078905	1.0378	0.090854
-0.178643	0.24409	-0.178629	1.4358	1.04613	0.072103	1.04613	0.097579
-0.171978	0.241494	-0.171963	1.43563	1.05446	0.055339	1.05446	0.10526
-0.165312	0.238516	-0.165298	1.43557	1.06279	0.058086	1.06279	0.101211
-0.158646	0.236825	-0.158632	1.43552	1.07112	0.058868	1.07112	0.090826
-0.15198	0.242398	-0.151966	1.4355	1.07946	0.081085	1.07946	0.077589
-0.145315	0.246309	-0.1453	1.43543	1.08779	0.091559	1.08779	0.065952
-0.138649	0.245602	-0.138635	1.43535	1.09612	0.090073	1.09612	0.071344
-0.131983	0.240144	-0.131969	1.43525	1.10445	0.075393	1.10445	0.087976
-0.125318	0.234606	-0.125303	1.43517	1.11278	0.072412	1.11278	0.097167
-0.118652	0.231088	-0.118638	1.43527	1.12112	0.082928	1.12112	0.098915
-0.111986	0.230884	-0.111972	1.43514	1.12945	0.103833	1.12945	0.100867
-0.10532	0.233611	-0.105306	1.4352	1.13778	0.09901	1.13778	0.098573
-0.098655	0.238383	-0.09864	1.43516	1.14611	0.104041	1.14611	0.084129
-0.091989	0.238487	-0.091974	1.43525	1.15444	0.100267	1.15444	0.0784
-0.085323	0.234746	-0.085309	1.43521	1.16278	0.085826	1.16278	0.08333
-0.078658	0.236026	-0.078643	1.43505	1.17111	0.061263	1.17111	0.072752
-0.071992	0.241214	-0.071977	1.4351	1.17944	0.058469	1.17944	0.073643
-0.065326	0.247386	-0.065311	1.43497	1.18777	0.070782	1.18777	0.081401
-0.058661	0.242693	-0.058646	1.43484	1.1961	0.084919	1.1961	0.081029
-0.051995	0.235685	-0.05198	1.43504	1.20444	0.075101	1.20444	0.075781
-0.045329	0.231274	-0.045314	1.43502	1.21277	0.079117	1.21277	0.080648
-0.038663	0.234845	-0.038649	1.43495	1.2211	0.09772	1.2211	0.089277
-0.031998	0.242425	-0.031983	1.43469	1.22943	0.127608	1.22943	0.08447
-0.025332	0.247602	-0.025317	1.4347	1.23776	0.133887	1.23776	0.086059
-0.018666	0.172179	-0.018651	1.43467	1.2461	0.116222	1.2461	0.074908
-0.012001	-0.001235	-0.011986	1.43473	1.25443	0.100595	1.25443	0.068893
-0.005335	2.1e-05	-0.00532	1.43588	1.26276	0.106173	1.26276	0.072628
0.001331	0.001594	0.001346	1.43691	1.27109	0.117918	1.27109	0.083286
0.007997	0.003079	0.008011	1.43755	1.27942	0.111955	1.27942	0.088397
0.014662	0.002483	0.014678	1.43685	1.28776	0.094692	1.28776	0.088455
0.021328	-0.003838	0.021343	1.43556	1.29609	0.093476	1.29609	0.084734
0.027994	-0.007877	0.028009	1.43503	1.30442	0.101156	1.30442	0.08598
0.034659	-0.009079	0.034675	1.43499	1.31275	0.084702	1.31275	0.090181
0.041325	-0.007844	0.04134	1.43482	1.32108	0.084039	1.32108	0.091564
0.047991	-0.005669	0.048006	1.43489	1.32942	0.098568	1.32942	0.085995
0.054657	-0.002489	0.054672	1.4347	1.33775	0.114573	1.33775	0.086849
0.061322	-0.000109	0.061337	1.43445	1.34608	0.10522	1.34608	0.091156
0.067988	-3.4e-05	0.068003	1.43453	1.35441	0.092269	1.35441	0.094046
0.074654	-0.002586	0.074669	1.43457	1.36275	0.070133	1.36275	0.085816
0.081319	0.00593	0.081335	1.43456	1.37108	0.061142	1.37108	0.079105
0.087985	0.016845	0.088	1.43453	1.37941	0.058973	1.37941	0.076312
0.094651	0.021271	0.094666	1.43436	1.38774	0.05588	1.38774	0.075661
0.101316	0.015221	0.101332	1.43446	1.39607	0.07473	1.39607	0.086006
0.107982	0.000916	0.107997	1.43442	1.40441	0.101636	1.40441	0.084612
0.114648	-0.006104	0.114663	1.43432	1.41274	0.118017	1.41274	0.067593
0.121314	-0.005812	0.121329	1.43427	1.42107	0.113844	1.42107	0.060265
0.127979	0.002412	0.127995	1.43417	1.4294	0.118994	1.4294	0.070454
0.134645	0.014075	0.134661	1.43414	1.43773	0.121482	1.43773	0.08101
0.141311	0.01576	0.141326	1.43413	1.44607	0.106117	1.44607	0.079729
0.147977	0.015464	0.147992	1.4341	1.4544	0.088427	1.4544	0.091181
0.154643	0.011715	0.154658	1.43408	1.46273	0.069223	1.46273	0.093335
0.161308	0.010734	0.161324	1.43407	1.47106	0.044213	1.47106	0.093985
0.167974	0.013167	0.167989	1.43387	1.47939	0.026718	1.47939	0.093809
0.17464	0.018285	0.174655	1.43372	1.48773	0.033564	1.48773	0.086082
0.181305	0.025042	0.181321	1.4335	1.49606	0.063851	1.49606	0.082086
0.187971	0.024137	0.187986	1.43353	1.50439	0.097476	1.50439	0.09305
0.194637	0.021131	0.194652	1.43331	1.51272	0.123983	1.51272	0.10985
0.201303	0.015526	0.201318	1.4332	1.52105	0.127809	1.52105	0.108576
0.207968	0.00988	0.207983	1.43309	1.52939	0.118502	1.52939	0.093658
0.214634	0.004671	0.214649	1.43306	1.53772	0.109625	1.53772	0.077464
0.2213	0.003095	0.221315	1.43282	1.54605	0.102737	1.54605	0.067141
0.227965	0.006571	0.227981	1.4328	1.55438	0.083837	1.55438	0.066776
0.234631	0.011739	0.234646	1.43278	1.56272	0.065673	1.56272	0.077656
0.241297	0.01622	0.241313	1.43299	1.57105	0.059966	1.57105	0.092405
0.247962	0.018498	0.247978	1.43312	1.57938	0.068942	1.57938	0.09936
0.254628	0.017758	0.254644	1.43317	1.58771	0.076104	1.58771	0.083083
0.261294	0.01653	0.26131	1.43315	1.59604	0.097382	1.59604	0.052833
0.26796	0.015441	0.267975	1.43305	1.60438	0.086569	1.60438	0.043517
0.274625	0.016165	0.274641	1.43307	1.61271	0.070112	1.61271	0.056837
0.281291	0.018716	0.281307	1.43314	1.62104	0.073092	1.62104	0.061213
0.287957	0.019835	0.287972	1.4332	1.62937	0.08966	1.62937	0.063845
0.294622	0.021345	0.294638	1.4332	1.6377	0.093065	1.6377	0.064398
0.301288	0.023052	0.301304	1.43315	1.64603	0.08086	1.64603	0.060852
0.307954	0.026442	0.30797	1.43307	1.65437	0.067013	1.65437	0.05183
0.31462	0.026703	0.314635	1.43301	1.6627	0.063524	1.6627	0.054028
0.321285	0.022353	0.321301	1.43306	1.67103	0.081546	1.67103	0.07091
0.327951	0.02033	0.327967	1.43288	1.67936	0.093842	1.67936	0.080518
0.334617	0.020906	0.334632	1.43271	1.6877	0.095102	1.6877	0.066328
0.341282	0.027193	0.341298	1.4327	1.69603	0.082644	1.69603	0.053726
0.347948	0.035495	0.347964	1.43253	1.70436	0.07207	1.70436	0.056304
0.354614	0.040487	0.35463	1.43264	1.71269	0.066077	1.71269	0.076413
0.361279	0.040021	0.361296	1.43264	1.72102	0.07081	1.72102	0.093055
0.367945	0.032423	0.367961	1.43253	1.72936	0.077291	1.72936	0.092623
0.374611	0.031215	0.374627	1.43235	1.73769	0.087982	1.73769	0.075654
0.381277	0.034196	0.381293	1.43224	1.74602	0.081248	1.74602	0.059315
0.387942	0.041927	0.387959	1.43225	1.75435	0.083162	1.75435	0.04388
0.394608	0.04724	0.394624	1.43216	1.76268	0.088202	1.76268	0.045526
0.401274	0.040674	0.40129	1.43219	1.77102	0.098483	1.77102	0.063882
0.407939	0.035074	0.407956	1.4321	1.77935	0.102799	1.77935	0.079158
0.414605	0.031948	0.414621	1.43204	1.78768	0.102311	1.78768	0.077862
0.421271	0.032219	0.421287	1.43214	1.79601	0.088237	1.79601	0.064248
0.427937	0.03119	0.427953	1.43216	1.80435	0.081265	1.80435	0.057721
0.434602	0.024748	0.434618	1.43207	1.81268	0.089673	1.81268	0.067445
0.441268	0.028229	0.441284	1.43196	1.82101	0.10136	1.82101	0.081502
0.447934	0.037017	0.44795	1.43192	1.82934	0.095521	1.82934	0.085393
0.454599	0.039743	0.454616	1.432	1.83767	0.091626	1.83767	0.087525
0.461265	0.032265	0.461282	1.43199	1.846	0.0821	1.846	0.080367
0.467931	0.030339	0.467947	1.43205	1.85434	0.076061	1.85434	0.073249
0.474597	0.033082	0.474613	1.43194	1.86267	0.07044	1.86267	0.07491
0.481262	0.042523	0.481279	1.43189	1.871	0.078129	1.871	0.077548
0.487928	0.040466	0.487945	1.43188	1.87933	0.082425	1.87933	0.072329
0.494594	0.03795	0.49461	1.43192	1.88766	0.093512	1.88766	0.063148
0.50126	0.033385	0.501276	1.43195	1.896	0.097279	1.896	0.062526
0.507926	0.02965	0.507942	1.43183	1.90433	0.095944	1.90433	0.068458
0.514591	0.029813	0.514607	1.43167	1.91266	0.080893	1.91266	0.085515
0.521257	0.033477	0.521273	1.43172	1.92099	0.069207	1.92099	0.086054
0.527923	0.041439	0.527939	1.43169	1.92933	0.068306	1.92933	0.077776
0.534588	0.041688	0.534605	1.43166	1.93766	0.086635	1.93766	0.07175
0.541254	0.038457	0.54127	1.43166	1.94599	0.097182	1.94599	0.072423
0.54792	0.034206	0.547936	1.43169	1.95432	0.089005	1.95432	0.071513
0.554585	0.034117	0.554602	1.4316	1.96265	0.074298	1.96265	0.077729
0.561251	0.038738	0.561267	1.43158	1.97099	0.078184	1.97099	0.091908
0.567917	0.045842	0.567933	1.43156	1.97932	0.08133	1.97932	0.089699
0.574583	0.052946	0.574599	1.43154	1.98765	0.069315	1.98765	0.086249
0.581248	0.054608	0.581265	1.43145	1.99598	0.068222	1.99598	0.091532
0.587914	0.048764	0.587931	1.43146	2.00431	0.077595	2.00431	0.090231
0.59458	0.042305	0.594596	1.43145	2.01265	0.0907	2.01265	0.073946
0.601245	0.042531	0.601262	1.43155	2.02098	0.084027	2.02098	0.061274
0.607911	0.045889	0.607928	1.4315	2.02931	0.09826	2.02931	0.059142
0.614577	0.042979	0.614594	1.43151	2.03764	0.117252	2.03764	0.064405
0.621243	0.030675	0.621259	1.43142	2.04597	0.093443	2.04597	0.062704
0.627908	0.029147	0.627925	1.4314	2.05431	0.06347	2.05431	0.064587
0.634574	0.03586	0.634591	1.43148	2.06264	0.059475	2.06264	0.07543
0.64124	0.050826	0.641256	1.43139	2.07097	0.06387	2.07097	0.077306
0.647905	0.057661	0.647922	1.43148	2.0793	0.064463	2.0793	0.076252
0.654571	0.057885	0.654588	1.43146	2.08764	0.07322	2.08764	0.071863
0.661237	0.057278	0.661253	1.43144	2.09597	0.09174	2.09597	0.069799
0.667902	0.056633	0.667919	1.43142	2.1043	0.07487	2.1043	0.060685
0.674568	0.059179	0.674585	1.4313	2.11263	0.076918	2.11263	0.053823
0.681234	0.059491	0.681251	1.43139	2.12096	0.100764	2.12096	0.050774
0.6879	0.055298	0.687917	1.43131	2.12929	0.098337	2.12929	0.050447
0.694565	0.050883	0.694582	1.43137	2.13763	0.08324	2.13763	0.056391
0.701231	0.053251	0.701248	1.43126	2.14596	0.07408	2.14596	0.049456
0.707897	0.056967	0.707914	1.43132	2.15429	0.070862	2.15429	0.05502
0.714562	0.060712	0.71458	1.43132	2.16262	0.063543	2.16262	0.064655
0.721228	0.061269	0.721245	1.43124	2.17096	0.058997	2.17096	0.077618
0.727894	0.05874	0.727911	1.43117	2.17929	0.063336	2.17929	0.07271
0.73456	0.057466	0.734577	1.43106	2.18762	0.075425	2.18762	0.062863
0.741225	0.057567	0.741242	1.43101	2.19595	0.074916	2.19595	0.041586
0.747891	0.063952	0.747908	1.43107	2.20428	0.072059	2.20428	0.037231
0.754557	0.068079	0.754574	1.43112	2.21262	0.077531	2.21262	0.042945
0.761222	0.064708	0.76124	1.43099	2.22095	0.081711	2.22095	0.050748
0.767888	0.059744	0.767905	1.43118	2.22928	0.075533	2.22928	0.061321
0.774554	0.057433	0.774571	1.43122	2.23761	0.068296	2.23761	0.072237
0.781219	0.060898	0.781237	1.4312	2.24594	0.075633	2.24594	0.084095
0.787885	0.061661	0.787902	1.43126	2.25428	0.083659	2.25428	0.091257
0.794551	0.060806	0.794568	1.43126	2.26261	0.078809	2.26261	0.084129
0.801217	0.057899	0.801234	1.43127	2.27094	0.067154	2.27094	0.059228
0.807882	0.054273	0.8079	1.43137	2.27927	0.050991	2.27927	0.046678
0.814548	0.053587	0.814566	1.43132	2.28761	0.054057	2.28761	0.055502
0.821214	0.056446	0.821231	1.43111	2.29594	0.068975	2.29594	0.054599
0.827879	0.061277	0.827897	1.43116	2.30427	0.084263	2.30427	0.045942
0.834545	0.060681	0.834563	1.43111	2.3126	0.080167	2.3126	0.039477
0.841211	0.05675	0.841228	1.43089	2.32093	0.075439	2.32093	0.047529
0.847877	0.055624	0.847894	1.43094	2.32926	0.069772	2.32926	0.056834
0.854543	0.063528	0.85456	1.43087	2.3376	0.066321	2.3376	0.061422
0.861208	0.068841	0.861226	1.43083	2.34593	0.082074	2.34593	0.055413
0.867874	0.071507	0.867891	1.43096	2.35426	0.087914	2.35426	0.044336
0.87454	0.068472	0.874557	1.43099	2.36259	0.082608	2.36259	0.046549
0.881206	0.068727	0.881223	1.431	2.37093	0.075995	2.37093	0.050647
0.887871	0.063544	0.887888	1.43114	2.37926	0.086382	2.37926	0.053116
0.894537	0.055149	0.894554	1.43121	2.38759	0.09354	2.38759	0.052567
0.901203	0.048079	0.90122	1.43102	2.39592	0.08246	2.39592	0.054567
0.907868	0.052479	0.907886	1.4311	2.40425	0.059018	2.40425	0.054681
0.914534	0.060329	0.914552	1.43101	2.41259	0.051163	2.41259	0.05257
0.9212	0.065636	0.921217	1.43107	2.42092	0.054005	2.42092	0.041838
0.927866	0.065657	0.927883	1.43119	2.42925	0.062499	2.42925	0.035528
0.934531	0.068644	0.934549	1.43113	2.43758	0.078205	2.43758	0.039928
0.941197	0.072768	0.941215	1.43106	2.44591	0.086135	2.44591	0.044165
0.947863	0.072147	0.94788	1.43089	2.45425	0.07169	2.45425	0.04154
0.954528	0.072044	0.954546	1.43092	2.46258	0.04443	2.46258	0.044174
0.961194	0.068399	0.961212	1.43083	2.47091	0.044935	2.47091	0.057915
0.96786	0.066206	0.967877	1.43081	2.47924	0.060298	2.47924	0.067828
0.974525	0.059439	0.974543	1.4307	2.48758	0.066131	2.48758	0.054355
0.981191	0.056584	0.981209	1.43082	2.49591	0.06265	2.49591	0.047645
0.987857	0.059524	0.987875	1.43098	2.50424	0.059185	2.50424	0.038635
0.994523	0.061676	0.99454	1.43105	2.51257	0.054419	2.51257	0.03121
1.00119	0.065098	1.00121	1.43102	2.5209	0.05337	2.5209	0.04363
1.00785	0.065719	1.00787	1.43112	2.52923	0.048906	2.52923	0.06014
1.01452	0.065751	1.01454	1.43109	2.53757	0.042055	2.53757	0.059472
1.02119	0.063754	1.0212	1.4312	2.5459	0.042908	2.5459	0.04348
1.02785	0.064534	1.02787	1.43119	2.55423	0.073984	2.55423	0.038731
1.03452	0.071761	1.03453	1.4311	2.56256	0.08102	2.56256	0.048423
1.04118	0.080951	1.0412	1.43115	2.5709	0.042714	2.5709	0.046928
1.04785	0.084401	1.04787	1.43109	2.57923	0.02545	2.57923	0.034672
1.05451	0.082622	1.05453	1.43105	2.58756	0.043233	2.58756	0.037063
1.06118	0.077106	1.0612	1.43119	2.59589	0.073224	2.59589	0.051568
1.06784	0.077473	1.06786	1.43115	2.60422	0.075602	2.60422	0.060069
1.07451	0.078462	1.07453	1.43121	2.61256	0.072889	2.61256	0.056875
1.08118	0.077716	1.08119	1.43136	2.62089	0.066906	2.62089	0.051442
1.08784	0.073024	1.08786	1.43132	2.62922	0.052591	2.62922	0.0562
1.09451	0.069413	1.09453	1.43132	2.63755	0.047352	2.63755	0.059032
1.10117	0.068599	1.10119	1.43121	2.64588	0.048593	2.64588	0.044962
1.10784	0.070002	1.10786	1.43114	2.65422	0.055944	2.65422	0.032081
1.11451	0.071773	1.11452	1.43116	2.66255	0.063698	2.66255	0.026967
1.12117	0.071768	1.12119	1.43105	2.67088	0.063851	2.67088	0.03799
1.12784	0.069847	1.12786	1.43108	2.67921	0.057096	2.67921	0.047832
1.1345	0.068505	1.13452	1.43125	2.68754	0.058214	2.68754	0.04937
1.14117	0.068051	1.14119	1.43115	2.69588	0.061514	2.69588	0.042
1.14783	0.068563	1.14785	1.43115	2.70421	0.055613	2.70421	0.046835
1.1545	0.067737	1.15452	1.43104	2.71254	0.046043	2.71254	0.044631
1.16117	0.068692	1.16118	1.43112	2.72087	0.039205	2.72087	0.029571
1.16783	0.069818	1.16785	1.4312	2.7292	0.039203	2.7292	0.023338
1.1745	0.070015	1.17451	1.43126	2.73754	0.049516	2.73754	0.024476
1.18116	0.065187	1.18118	1.43127	2.74587	0.053086	2.74587	0.026793
1.18783	0.060946	1.18785	1.4311	2.7542	0.039791	2.7542	0.022265
1.19449	0.061729	1.19451	1.43098	2.76253	0.024562	2.76253	0.021034
1.20116	0.071809	1.20118	1.43106	2.77087	0.043735	2.77087	0.029159
1.20782	0.078057	1.20784	1.43107	2.7792	0.066427	2.7792	0.038468
1.21449	0.079025	1.21451	1.431	2.78753	0.064703	2.78753	0.029875
1.22116	0.071883	1.22117	1.43104	2.79586	0.048575	2.79586	0.040383
1.22782	0.07131	1.22784	1.43109	2.80419	0.034163	2.80419	0.035071
1.23449	0.070303	1.23451	1.43096	2.81252	0.0282	2.81252	0.020578
1.24115	0.069999	1.24117	1.43083	2.82086	0.027614	2.82086	0.014459
1.24782	0.069745	1.24784	1.43089	2.82919	0.032531	2.82919	0.031399
1.25449	0.075979	1.2545	1.43081	2.83752	0.039922	2.83752	0.046619
1.26115	0.083018	1.26117	1.43097	2.84585	0.034628	2.84585	0.049239
1.26782	0.084276	1.26784	1.43095	2.85419	0.020767	2.85419	0.042377
1.27448	0.078924	1.2745	1.43086	2.86252	0.029437	2.86252	0.043671
1.28115	0.069426	1.28117	1.4309	2.87085	0.048015	2.87085	0.041995
1.28781	0.060242	1.28783	1.43089	2.87918	0.052641	2.87918	0.039759
1.29448	0.054197	1.2945	1.4308	2.88751	0.037275	2.88751	0.039671
1.30115	0.058411	1.30116	1.4309	2.89585	0.025201	2.89585	0.034098
1.30781	0.066484	1.30783	1.43088	2.90418	0.026642	2.90418	0.021751
1.31448	0.071325	1.3145	1.43107	2.91251	0.032651	2.91251	0.018644
1.32114	0.063758	1.32116	1.43102	2.92084	0.054235	2.92084	0.033501
1.32781	0.060538	1.32783	1.43098	2.92917	0.069826	2.92917	0.043801
1.33447	0.065129	1.33449	1.43107	2.93751	0.043304	2.93751	0.028407
1.34114	0.076308	1.34116	1.43099	2.94584	0.026396	2.94584	0.018908
1.34781	0.084149	1.34782	1.43084	2.95417	0.017585	2.95417	0.029398
1.35447	0.084669	1.35449	1.43093	2.9625	0.016719	2.9625	0.038024
1.36114	0.081614	1.36116	1.43083	2.97083	0.013878	2.97083	0.035593
1.3678	0.076257	1.36782	1.43087	2.97917	0.027817	2.97917	0.030984
1.37447	0.07723	1.37449	1.43082	2.9875	0.024774	2.9875	0.038332
1.38113	0.083493	1.38115	1.43094	2.99583	0.014491	2.99583	0.062075
1.3878	0.084719	1.38782	1.43094	3.00416	0.01187	3.00416	0.093569
1.39447	0.090392	1.39448	1.4308	3.01249	0.018347	3.01249	0.100575
1.40113	0.088471	1.40115	1.43096	3.02083	0.026807	3.02083	0.073446
1.4078	0.083363	1.40782	1.431	3.02916	0.014372	3.02916	0.074866
1.41446	0.076167	1.41448	1.43115	3.03749	-0.013741	3.03749	0.088816
1.42113	0.075327	1.42115	1.43119	3.04582	-0.02771	3.04582	0.094259
1.42779	0.090538	1.42781	1.43109	3.05416	0.004113	3.05416	0.091844
1.43446	0.092588	1.43448	1.43117	3.06249	0.040034	3.06249	0.106709
1.44112	0.090695	1.44114	1.43108	3.07082	0.033798	3.07082	0.129404
1.44779	0.084338	1.44781	1.43113	3.07915	0.024452	3.07915	0.13769
1.45446	0.084706	1.45448	1.43118	3.08748	0.027247	3.08748	0.137295
1.46112	0.085662	1.46114	1.431	3.09581	0.037627	3.09581	0.12301
1.46779	0.082788	1.46781	1.43091	3.10415	0.040981	3.10415	0.114852
1.47445	0.078396	1.47447	1.43094	3.11248	0.042247	3.11248	0.121891
1.48112	0.072633	1.48114	1.43096	3.12081	0.039304	3.12081	0.140074
1.48778	0.069561	1.48781	1.43104	3.12914	0.035345	3.12914	0.161294
1.49445	0.07177	1.49447	1.43116	3.13747	0.028164	3.13747	0.18186
1.50112	0.077257	1.50114	1.43112	3.14581	0.013113	3.14581	0.191493
1.50778	0.091702	1.5078	1.43115	3.15414	-0.010761	3.15414	0.187987
1.51445	0.105576	1.51447	1.43112	3.16247	-0.006842	3.16247	0.195315
1.52111	0.111279	1.52113	1.4311	3.17081	0.017493	3.17081	0.198707
1.52778	0.098268	1.5278	1.43122	3.17914	0.038058	3.17914	0.192917
1.53445	0.085424	1.53446	1.43123	3.18747	0.047531	3.18747	0.188886
1.54111	0.079829	1.54113	1.43121	3.1958	0.054343	3.1958	0.206469
1.54778	0.085668	1.5478	1.43122	3.20413	0.060199	3.20413	0.231353
1.55444	0.08487	1.55446	1.43129	3.21246	0.063762	3.21246	0.240864
1.56111	0.079311	1.56113	1.43131	3.2208	0.069546	3.2208	0.230139
1.56777	0.07015	1.56779	1.43114	3.22913	0.050495	3.22913	0.241471
1.57444	0.062393	1.57446	1.43115	3.23746	0.036002	3.23746	0.261688
1.58111	0.064779	1.58112	1.43124	3.24579	0.046726	3.24579	0.279462
1.58777	0.072204	1.58779	1.43119	3.25413	0.063525	3.25413	0.293917
1.59444	0.078598	1.59446	1.43111	3.26246	0.07241	3.26246	0.294474
1.6011	0.075206	1.60112	1.43103	3.27079	0.075406	3.27079	0.289814
1.60777	0.068144	1.60779	1.43096	3.27912	0.082213	3.27912	0.28799
1.61443	0.071519	1.61445	1.431	3.28745	0.070051	3.28745	0.302099
1.6211	0.077676	1.62112	1.43107	3.29578	0.057834	3.29578	0.321619
1.62777	0.079985	1.62779	1.43112	3.30412	0.054804	3.30412	0.33498
1.63443	0.074949	1.63445	1.43143	3.31245	0.063575	3.31245	0.336131
1.6411	0.074683	1.64112	1.4314	3.32078	0.053917	3.32078	0.347185
1.64776	0.080822	1.64778	1.43149	3.32911	0.036288	3.32911	0.351867
1.65443	0.088416	1.65445	1.4315	3.33745	0.034479	3.33745	0.3643
1.66109	0.086767	1.66111	1.43156	3.34578	0.057102	3.34578	0.388088
1.66776	0.075052	1.66778	1.43167	3.35411	0.066064	3.35411	0.412904
1.67443	0.069132	1.67444	1.43166	3.36244	0.055224	3.36244	0.423032
1.68109	0.071818	1.68111	1.4315	3.37077	0.048865	3.37077	0.425911
1.68776	0.071526	1.68778	1.43148	3.37911	0.065089	3.37911	0.430921
1.69442	0.066237	1.69444	1.43137	3.38744	0.085985	3.38744	0.432832
1.70109	0.055463	1.70111	1.43145	3.39577	0.086803	3.39577	0.432044
1.70775	0.055913	1.70777	1.43145	3.4041	0.076063	3.4041	0.430981
1.71442	0.061805	1.71444	1.43139	3.41243	0.063904	3.41243	0.442643
1.72109	0.069856	1.72111	1.43143	3.42077	0.060731	3.42077	0.461395
1.72775	0.076923	1.72777	1.43147	3.4291	0.070551	3.4291	0.490258
1.73442	0.078615	1.73444	1.43154	3.43743	0.106787	3.43743	0.509815
1.74108	0.075358	1.7411	1.43153	3.44576	0.124718	3.44576	0.515654
1.74775	0.069902	1.74777	1.43142	3.45409	0.114925	3.45409	0.516849
1.75441	0.067678	1.75443	1.43135	3.46243	0.109692	3.46243	0.534444
1.76108	0.067355	1.7611	1.43134	3.47076	0.112898	3.47076	0.534579
1.76774	0.066346	1.76777	1.43138	3.47909	0.106205	3.47909	0.549962
1.77441	0.061594	1.77443	1.4314	3.48742	0.090201	3.48742	0.572555
1.78108	0.061654	1.7811	1.43145	3.49575	0.085531	3.49575	0.578474
1.78774	0.064769	1.78776	1.43153	3.50409	0.097154	3.50409	0.575166
1.79441	0.069787	1.79443	1.43145	3.51242	0.095933	3.51242	0.58516
1.80107	0.06876	1.80109	1.43148	3.52075	0.097085	3.52075	0.611065
1.80774	0.073097	1.80776	1.43146	3.52908	0.08518	3.52908	0.623571
1.81441	0.076885	1.81443	1.43149	3.53742	0.087911	3.53742	0.637855
1.82107	0.079276	1.82109	1.43156	3.54575	0.095907	3.54575	0.64805
1.82774	0.071976	1.82776	1.43165	3.55408	0.114166	3.55408	0.670047
1.8344	0.066199	1.83442	1.43164	3.56241	0.119601	3.56241	0.692854
1.84107	0.066258	1.84109	1.43171	3.57074	0.119535	3.57074	0.705683
1.84773	0.066852	1.84775	1.43168	3.57908	0.113642	3.57908	0.703913
1.8544	0.069572	1.85442	1.4316	3.58741	0.140985	3.58741	0.705522
1.86106	0.072847	1.86109	1.43162	3.59574	0.150694	3.59574	0.714173
1.86773	0.080296	1.86775	1.4317	3.60407	0.145995	3.60407	0.723109
1.8744	0.079412	1.87442	1.43183	3.6124	0.145587	3.6124	0.739053
1.88106	0.075023	1.88108	1.43182	3.62074	0.147487	3.62074	0.753567
1.88773	0.069286	1.88775	1.43172	3.62907	0.141873	3.62907	0.764332
1.89439	0.068282	1.89441	1.43174	3.6374	0.139252	3.6374	0.771265
1.90106	0.069257	1.90108	1.4318	3.64573	0.14795	3.64573	0.779233
1.90772	0.070218	1.90775	1.43185	3.65406	0.154745	3.65406	0.784553
1.91439	0.071616	1.91441	1.4319	3.6624	0.140034	3.6624	0.792853
1.92106	0.078438	1.92108	1.43183	3.67073	0.130951	3.67073	0.805773
1.92772	0.08242	1.92774	1.43183	3.67906	0.135333	3.67906	0.815304
1.93439	0.083253	1.93441	1.43184	3.68739	0.148946	3.68739	0.80918
1.94105	0.080041	1.94108	1.4318	3.69572	0.155608	3.69572	0.80306
1.94772	0.078585	1.94774	1.43177	3.70406	0.157057	3.70406	0.797422
1.95439	0.080461	1.95441	1.43186	3.71239	0.156438	3.71239	0.797966
1.96105	0.078859	1.96107	1.43197	3.72072	0.160153	3.72072	0.81301
1.96772	0.070798	1.96774	1.43205	3.72905	0.149667	3.72905	0.838489
1.97438	0.065858	1.9744	1.43199	3.73738	0.127799	3.73738	0.855878
1.98105	0.068462	1.98107	1.43192	3.74572	0.134575	3.74572	0.853858
1.98771	0.075344	1.98774	1.43186	3.75405	0.147994	3.75405	0.842068
1.99438	0.083617	1.9944	1.43186	3.76238	0.155144	3.76238	0.843316
2.00105	0.085526	2.00107	1.43176	3.77071	0.158188	3.77071	0.864879
2.00771	0.084237	2.00773	1.43181	3.77904	0.167331	3.77904	0.876605
2.01438	0.082318	2.0144	1.43184	3.78738	0.165844	3.78738	0.875095
2.02104	0.080732	2.02106	1.43186	3.79571	0.145159	3.79571	0.874876
2.02771	0.08531	2.02773	1.43193	3.80404	0.127996	3.80404	0.885478
2.03437	0.084804	2.03439	1.43185	3.81237	0.131002	3.81237	0.893727
2.04104	0.082458	2.04106	1.43183	3.82071	0.116149	3.82071	0.903743
2.04771	0.077152	2.04773	1.43176	3.82904	0.114832	3.82904	0.9122
2.05437	0.070867	2.05439	1.43172	3.83737	0.117741	3.83737	0.904154
2.06104	0.065427	2.06106	1.43184	3.8457	0.128442	3.8457	0.897665
2.0677	0.057986	2.06772	1.43188	3.85403	0.133396	3.85403	0.885837
2.07437	0.052241	2.07439	1.43176	3.86237	0.145371	3.86237	0.87732
2.08103	0.052402	2.08106	1.43171	3.8707	0.143835	3.8707	0.885336
2.0877	0.056966	2.08772	1.43174	3.87903	0.13665	3.87903	0.910173
2.09437	0.067131	2.09439	1.43167	3.88736	0.131838	3.88736	0.918542
2.10103	0.070597	2.10105	1.43181	3.89569	0.11883	3.89569	0.900802
2.1077	0.069253	2.10772	1.43175	3.90403	0.110399	3.90403	0.886412
2.11436	0.066479	2.11438	1.43171	3.91236	0.116592	3.91236	0.885289
2.12103	0.066006	2.12105	1.43171	3.92069	0.126441	3.92069	0.887807
2.12769	0.065143	2.12771	1.43183	3.92902	0.127759	3.92902	0.891348
2.13436	0.068208	2.13438	1.43186	3.93736	0.124793	3.93736	0.902566
2.14103	0.072795	2.14105	1.43185	3.94569	0.134232	3.94569	0.921481
2.14769	0.078037	2.14771	1.43184	3.95402	0.145146	3.95402	0.929023
2.15436	0.080244	2.15438	1.43196	3.96235	0.135418	3.96235	0.915778
2.16102	0.076229	2.16104	1.43192	3.97068	0.12174	3.97068	0.909208
2.16769	0.069928	2.16771	1.43209	3.97901	0.114814	3.97901	0.913237
2.17435	0.065414	2.17438	1.43199	3.98735	0.119077	3.98735	0.917216
2.18102	0.062932	2.18104	1.43188	3.99568	0.126361	3.99568	0.912337
2.18769	0.064851	2.18771	1.43203	4.00401	0.136341	4.00401	0.91316
2.19435	0.064706	2.19437	1.43205	4.01234	0.141662	4.01234	0.919218
2.20102	0.061281	2.20104	1.43215	4.02067	0.143326	4.02067	0.923909
2.20768	0.056845	2.2077	1.43216	4.02901	0.13813	4.02901	0.908885
2.21435	0.054814	2.21437	1.43208	4.03734	0.127879	4.03734	0.884416
2.22101	0.056243	2.22104	1.43213	4.04567	0.112576	4.04567	0.867876
2.22768	0.055938	2.2277	1.4323	4.054	0.105719	4.054	0.862247
2.23434	0.050446	2.23437	1.43239	4.06234	0.108192	4.06234	0.857196
2.24101	0.052104	2.24103	1.43247	4.07067	0.124602	4.07067	0.865919
2.24768	0.052522	2.2477	1.43241	4.079	0.150327	4.079	0.877769
2.25434	0.056659	2.25436	1.43238	4.08733	0.16843	4.08733	0.884102
2.26101	0.058351	2.26103	1.43241	4.09566	0.152711	4.09566	0.881104
2.26767	0.056765	2.2677	1.43239	4.104	0.130945	4.104	0.880429
2.27434	0.057753	2.27436	1.43238	4.11233	0.132166	4.11233	0.879736
2.281	0.055629	2.28103	1.43243	4.12066	0.124212	4.12066	0.875049
2.28767	0.056334	2.28769	1.43266	4.12899	0.120672	4.12899	0.86403
2.29434	0.057887	2.29436	1.43272	4.13732	0.131605	4.13732	0.856791
2.301	0.056576	2.30102	1.43276	4.14566	0.14636	4.14566	0.857733
2.30767	0.059273	2.30769	1.43271	4.15399	0.14151	4.15399	0.851384
2.31433	0.06047	2.31436	1.43267	4.16232	0.124655	4.16232	0.831864
2.321	0.059352	2.32102	1.43273	4.17065	0.121354	4.17065	0.814338
2.32767	0.053959	2.32769	1.43284	4.17898	0.132269	4.17898	0.816285
2.33433	0.050955	2.33435	1.43281	4.18732	0.134293	4.18732	0.828408
2.341	0.054019	2.34102	1.4328	4.19565	0.122813	4.19565	0.823335
2.34766	0.062748	2.34768	1.43284	4.20398	0.10299	4.20398	0.804154
2.35433	0.066405	2.35435	1.43286	4.21231	0.082826	4.21231	0.771775
2.36099	0.064245	2.36102	1.43298	4.22064	0.079631	4.22064	0.765045
2.36766	0.057955	2.36768	1.43302	4.22898	0.080312	4.22898	0.775829
2.37433	0.059638	2.37435	1.43309	4.23731	0.083194	4.23731	0.795008
2.38099	0.059581	2.38101	1.43318	4.24564	0.088661	4.24564	0.797319
2.38766	0.059261	2.38768	1.43334	4.25397	0.094272	4.25397	0.792633
2.39432	0.05474	2.39434	1.43332	4.2623	0.081932	4.2623	0.781027
2.40099	0.054057	2.40101	1.43325	4.27064	0.07955	4.27064	0.788986
2.40765	0.053632	2.40768	1.43312	4.27897	0.066272	4.27897	0.808298
2.41432	0.050924	2.41434	1.43301	4.2873	0.053241	4.2873	0.813562
2.42099	0.045904	2.42101	1.43297	4.29563	0.049473	4.29563	0.828567
2.42765	0.041227	2.42767	1.43297	4.30396	0.060699	4.30396	0.840529
2.43432	0.041567	2.43434	1.433	4.3123	0.070619	4.3123	0.861274
2.44098	0.048888	2.44101	1.43306	4.32063	0.087806	4.32063	0.879304
2.44765	0.054597	2.44767	1.433	4.32896	0.090076	4.32896	0.907815
2.45431	0.054267	2.45434	1.43317	4.33729	0.072242	4.33729	0.926155
2.46098	0.046751	2.461	1.43325	4.34563	0.063569	4.34563	0.955854
2.46765	0.044242	2.46767	1.43326	4.35396	0.082469	4.35396	0.991018
2.47431	0.04604	2.47433	1.43319	4.36229	0.087408	4.36229	1.02709
2.48098	0.048672	2.481	1.43335	4.37062	0.080334	4.37062	1.06116
2.48764	0.044941	2.48766	1.43336	4.37895	0.070313	4.37895	1.10631
2.49431	0.04313	2.49433	1.43343	4.38729	0.07976	4.38729	1.17385
2.50097	0.045608	2.501	1.43347	4.39562	0.077249	4.39562	1.25604
2.50764	0.054058	2.50766	1.43344	4.40395	0.104064	4.40395	1.33725
2.51431	0.059157	2.51433	1.43349	4.41228	0.132006	4.41228	1.41523
2.52097	0.061722	2.52099	1.43362	4.42061	0.123845	4.42061	1.50379
2.52764	0.058593	2.52766	1.4336	4.42895	0.110952	4.42895	1.58574
2.5343	0.050721	2.53432	1.43361	4.43728	0.121184	4.43728	1.67896
2.54097	0.042903	2.54099	1.43382	4.44561	0.14353	4.44561	1.77962
2.54763	0.03718	2.54766	1.43399	4.45394	0.14986	4.45394	1.88468
2.5543	0.03816	2.55432	1.4339	4.46227	0.137959	4.46227	1.99875
2.56097	0.038873	2.56099	1.43389	4.47061	0.141237	4.47061	2.12752
2.56763	0.043008	2.56765	1.43392	4.47894	0.171236	4.47894	2.25776
2.5743	0.049424	2.57432	1.4339	4.48727	0.196572	4.48727	2.38061
2.58096	0.056466	2.58099	1.43403	4.4956	0.208789	4.4956	2.51009
2.58763	0.058679	2.58765	1.43421	4.50394	0.211031	4.50394	2.63766
2.59429	0.054574	2.59432	1.43416	4.51227	0.208964	4.51227	2.76741
2.60096	0.045613	2.60098	1.43419	4.5206	0.202765	4.5206	2.90709
2.60763	0.036916	2.60765	1.43413	4.52893	0.18937	4.52893	3.05345
2.61429	0.033283	2.61431	1.43421	4.53726	0.178704	4.53726	3.1947
2.62096	0.036482	2.62098	1.43435	4.5456	0.193881	4.5456	3.31396
2.62762	0.041858	2.62764	1.43441	4.55393	0.218803	4.55393	3.42624
2.63429	0.041822	2.63431	1.43433	4.56226	0.212215	4.56226	3.55303
2.64095	0.038851	2.64098	1.43421	4.57059	0.215505	4.57059	3.68203
2.64762	0.035206	2.64764	1.43435	4.57892	0.248774	4.57892	3.80389
2.65429	0.036411	2.65431	1.43469	4.58726	0.276005	4.58726	3.92757
2.66095	0.042092	2.66097	1.43486	4.59559	0.267879	4.59559	4.05004
2.66762	0.047288	2.66764	1.43487	4.60392	0.236737	4.60392	4.17802
2.67428	0.04474	2.6743	1.43476	4.61225	0.236303	4.61225	4.31504
2.68095	0.042445	2.68097	1.43469	4.62058	0.270619	4.62058	4.44374
2.68761	0.040508	2.68764	1.43464	4.62892	0.286075	4.62892	4.55379
2.69428	0.047812	2.6943	1.43469	4.63725	0.283197	4.63725	4.66007
2.70095	0.055205	2.70097	1.43482	4.64558	0.281696	4.64558	4.78132
2.70761	0.060025	2.70763	1.4348	4.65391	0.296327	4.65391	4.89738
2.71428	0.062772	2.7143	1.43485	4.66224	0.316898	4.66224	5.01365
2.72094	0.06738	2.72097	1.43482	4.67058	0.328399	4.67058	5.11873
2.72761	0.070348	2.72763	1.43488	4.67891	0.31964	4.67891	5.22044
2.73427	0.072375	2.7343	1.43487	4.68724	0.301643	4.68724	5.31972
2.74094	0.07106	2.74096	1.43494	4.69557	0.285468	4.69557	5.41536
2.74761	0.077331	2.74763	1.43497	4.7039	0.279242	4.7039	5.50303
2.75427	0.087072	2.75429	1.43498	4.71224	0.290808	4.71224	5.60741
2.76094	0.095707	2.76096	1.435	4.72057	0.296055	4.72057	5.73708
2.7676	0.09092	2.76763	1.43507	4.7289	0.296954	4.7289	5.86781
2.77427	0.089708	2.77429	1.43509	4.73723	0.303467	4.73723	5.98826
2.78093	0.093927	2.78096	1.43517	4.74557	0.305154	4.74557	6.08684
2.7876	0.10594	2.78762	1.43519	4.7539	0.30755	4.7539	6.19314
2.79427	0.11425	2.79429	1.4352	4.76223	0.319661	4.76223	6.30148
2.80093	0.11835	2.80095	1.43526	4.77056	0.338916	4.77056	6.40145
2.8076	0.126195	2.80762	1.43542	4.77889	0.333098	4.77889	6.47207
2.81426	0.146758	2.81429	1.43545	4.78723	0.334103	4.78723	6.54306
2.82093	0.163055	2.82095	1.43541	4.79556	0.320369	4.79556	6.62933
2.82759	0.174039	2.82762	1.43543	4.80389	0.318807	4.80389	6.74036
2.83426	0.178315	2.83428	1.4355	4.81222	0.322605	4.81222	6.83523
2.84093	0.178264	2.84095	1.43561	4.82055	0.338691	4.82055	6.90674
2.84759	0.183012	2.84761	1.43558	4.82889	0.355481	4.82889	6.97393
2.85426	0.189155	2.85428	1.43564	4.83722	0.384855	4.83722	7.06385
2.86092	0.206936	2.86095	1.43563	4.84555	0.394449	4.84555	7.16929
2.86759	0.226035	2.86761	1.43567	4.85388	0.390826	4.85388	7.26509
2.87425	0.23858	2.87428	1.43567	4.86221	0.372919	4.86221	7.33359
2.88092	0.248878	2.88094	1.43561	4.87055	0.358656	4.87055	7.39484
2.88759	0.265808	2.88761	1.43572	4.87888	0.371749	4.87888	7.44704
2.89425	0.285312	2.89427	1.43581	4.88721	0.393472	4.88721	7.49779
2.90092	0.302714	2.90094	1.43586	4.89554	0.397722	4.89554	7.53983
2.90758	0.313239	2.90761	1.43592	4.90388	0.370887	4.90388	7.57321
2.91425	0.322414	2.91427	1.43595	4.91221	0.348897	4.91221	7.60006
2.92091	0.335906	2.92094	1.43589	4.92054	0.362504	4.92054	7.63666
2.92758	0.359976	2.9276	1.43587	4.92887	0.387571	4.92887	7.69332
2.93425	0.385965	2.93427	1.43583	4.9372	0.394219	4.9372	7.7659
2.94091	0.409797	2.94094	1.43597	4.94553	0.385848	4.94553	7.81988
2.94758	0.426974	2.9476	1.43601	4.95387	0.393483	4.95387	7.85757
2.95424	0.444295	2.95427	1.43598	4.9622	0.385981	4.9622	7.86803
2.96091	0.465143	2.96093	1.43603	4.97053	0.364984	4.97053	7.86602
2.96758	0.492278	2.9676	1.43601	4.97886	0.335355	4.97886	7.87964
2.97424	0.532794	2.97426	1.43617	4.98719	0.337713	4.98719	7.92074
2.98091	0.564301	2.98093	1.43616	4.99553	0.330435	4.99553	7.95983
2.98757	0.5846	2.98759	1.43636	5.00386	0.309329	5.00386	7.9338
2.99424	0.594448	2.99426	1.43634	5.01219	0.281564	5.01219	7.84343
3.0009	0.61709	3.00093	1.43631	5.02052	0.281626	5.02052	7.84364
3.00757	0.649736	3.00759	1.4363	5.02886	0.284587	5.02886	7.91967
3.01423	0.685995	3.01426	1.43641	5.03719	0.282575	5.03719	7.91071
3.0209	0.727554	3.02092	1.4363	5.04552	0.286517	5.04552	7.76616
3.02757	0.767943	3.02759	1.43626	5.05385	0.298787	5.05385	7.65174
3.03423	0.804153	3.03426	1.43629	5.06218	0.300093	5.06218	7.66775
3.0409	0.83726	3.04092	1.43637	5.07052	0.297879	5.07052	7.80317
3.04756	0.87635	3.04759	1.43636	5.07885	0.30549	5.07885	7.86314
3.05423	0.912972	3.05425	1.43635	5.08718	0.308455	5.08718	7.83172
3.06089	0.944179	3.06092	1.43637	5.09551	0.301076	5.09551	7.8817
3.06756	0.976428	3.06758	1.43638	5.10384	0.30433	5.10384	7.97285
3.07423	1.00964	3.07425	1.43658	5.11218	0.299959	5.11218	7.97021
3.08089	1.04663	3.08092	1.43644	5.12051	0.295449	5.12051	7.8905
3.08756	1.08847	3.08758	1.43641	5.12884	0.289894	5.12884	7.79714
3.09422	1.13484	3.09425	1.43651	5.13717	0.301544	5.13717	7.72131
3.10089	1.18062	3.10091	1.43645	5.1455	0.292406	5.1455	7.65751
3.10755	1.22083	3.10758	1.43648	5.15384	0.282586	5.15384	7.585
3.11422	1.27214	3.11424	1.43658	5.16217	0.281167	5.16217	7.5141
3.12088	1.32295	3.12091	1.43654	5.1705	0.268015	5.1705	7.46949
3.12755	1.36993	3.12758	1.4364	5.17883	0.257707	5.17883	7.44025
3.13422	1.41552	3.13424	1.43661	5.18717	0.25379	5.18717	7.41231
3.14088	1.46698	3.14091	1.43657	5.1955	0.248835	5.1955	7.37209
3.14755	1.51677	3.14757	1.43656	5.20383	0.23502	5.20383	7.32772
3.15421	1.55706	3.15424	1.43663	5.21216	0.224071	5.21216	7.27214
3.16088	1.61312	3.1609	1.43663	5.22049	0.216626	5.22049	7.20808
3.16755	1.66856	3.16757	1.43663	5.22882	0.202007	5.22882	7.13842
3.17421	1.72594	3.17424	1.43659	5.23716	0.189376	5.23716	7.08124
3.18088	1.78011	3.1809	1.43655	5.24549	0.189481	5.24549	7.00911
3.18754	1.833	3.18757	1.43663	5.25382	0.195049	5.25382	6.93258
3.19421	1.88793	3.19423	1.43657	5.26215	0.19959	5.26215	6.86825
3.20087	1.93759	3.2009	1.43671	5.27048	0.188937	5.27048	6.81978
3.20754	2.00208	3.20757	1.43682	5.27882	0.169391	5.27882	6.76662
3.21421	2.06633	3.21423	1.43686	5.28715	0.151159	5.28715	6.69213
3.22087	2.12393	3.2209	1.4368	5.29548	0.15142	5.29548	6.59625
3.22754	2.18498	3.22756	1.43672	5.30381	0.155995	5.30381	6.5002
3.2342	2.25002	3.23423	1.43669	5.31215	0.157564	5.31215	6.42946
3.24087	2.31555	3.24089	1.43673	5.32048	0.150834	5.32048	6.39336
3.24753	2.37152	3.24756	1.43666	5.32881	0.130648	5.32881	6.35712
3.2542	2.43522	3.25422	1.43665	5.33714	0.127196	5.33714	6.29134
3.26087	2.49916	3.26089	1.43657	5.34547	0.131173	5.34547	6.20904
3.26753	2.56395	3.26756	1.43674	5.35381	0.144074	5.35381	6.12148
3.2742	2.62897	3.27422	1.43693	5.36214	0.146229	5.36214	6.0376
3.28086	2.68859	3.28089	1.43687	5.37047	0.14259	5.37047	5.9613
3.28753	2.74327	3.28755	1.43682	5.3788	0.101855	5.3788	5.89044
3.2942	2.7983	3.29422	1.43675	5.38713	0.107183	5.38713	5.80989
3.30086	2.85959	3.30089	1.43671	5.39547	0.124628	5.39547	5.7285
3.30753	2.92072	3.30755	1.43674	5.4038	0.135273	5.4038	5.67022
3.31419	2.97605	3.31422	1.43687	5.41213	0.124901	5.41213	5.62106
3.32086	3.04393	3.32088	1.4369	5.42046	0.107599	5.42046	5.55974
3.32752	3.11506	3.32755	1.43695	5.42879	0.090887	5.42879	5.50599
3.33419	3.18539	3.33421	1.43673	5.43713	0.099272	5.43713	5.4638
3.34085	3.25437	3.34088	1.43683	5.44546	0.101837	5.44546	5.42725
3.34752	3.3247	3.34755	1.4368	5.45379	0.092836	5.45379	5.37701
3.35419	3.39124	3.35421	1.43689	5.46212	0.090333	5.46212	5.34614
3.36085	3.44828	3.36088	1.43689	5.47046	0.09063	5.47046	5.28343
3.36752	3.51068	3.36754	1.43691	5.47879	0.091693	5.47879	5.22487
3.37418	3.57432	3.37421	1.43694	5.48712	0.081113	5.48712	5.20493
3.38085	3.63365	3.38087	1.43688	5.49545	0.068067	5.49545	5.18687
3.38752	3.68901	3.38754	1.4369	5.50378	0.066779	5.50378	5.18076
3.39418	3.74589	3.3942	1.43687	5.51211	0.07676	5.51211	5.20092
3.40085	3.80018	3.40087	1.43687	5.52045	0.048082	5.52045	5.25212
3.40751	3.85531	3.40754	1.43684	5.52878	0.037603	5.52878	5.29508
3.41418	3.92092	3.4142	1.4369	5.53711	0.060789	5.53711	5.3678
3.42084	3.98487	3.42087	1.43693	5.54544	0.08109	5.54544	5.44641
3.42751	4.04576	3.42753	1.43689	5.55378	0.093811	5.55378	5.53224
3.43417	4.11155	3.4342	1.43677	5.56211	0.097927	5.56211	5.62344
3.44084	4.17437	3.44087	1.43681	5.57044	0.101918	5.57044	5.73071
3.44751	4.23354	3.44753	1.43691	5.57877	0.100124	5.57877	5.84777
3.45417	4.28355	3.4542	1.43704	5.5871	0.100954	5.5871	5.9817
3.46084	4.34467	3.46086	1.43696	5.59544	0.090601	5.59544	6.1398
3.4675	4.40252	3.46753	1.43706	5.60377	0.084804	5.60377	6.33034
3.47417	4.44815	3.47419	1.43695	5.6121	0.077759	5.6121	6.52925
3.48083	4.49269	3.48086	1.43683	5.62043	0.077419	5.62043	6.75618
3.4875	4.5378	3.48753	1.43698	5.62876	0.102583	5.62876	6.98373
3.49417	4.58498	3.49419	1.43684	5.6371	0.140914	5.6371	7.23179
3.50083	4.63178	3.50086	1.43681	5.64543	0.153717	5.64543	7.522
3.5075	4.68196	3.50752	1.43679	5.65376	0.132574	5.65376	7.83079
3.51416	4.72896	3.51419	1.43661	5.66209	0.118823	5.66209	8.1299
3.52083	4.76639	3.52085	1.43656	5.67042	0.124716	5.67042	8.42554
3.52749	4.80764	3.52752	1.43648	5.67876	0.143652	5.67876	8.73532
3.53416	4.85375	3.53418	1.4365	5.68709	0.174699	5.68709	9.03491
3.54082	4.90003	3.54085	1.43646	5.69542	0.198816	5.69542	9.35915
3.54749	4.94294	3.54752	1.43641	5.70375	0.209898	5.70375	9.72375
3.55416	4.99023	3.55418	1.43628	5.71209	0.21932	5.71209	10.0871
3.56082	5.03209	3.56085	1.43623	5.72042	0.224379	5.72042	10.4781
3.56749	5.06951	3.56751	1.43621	5.72875	0.232701	5.72875	10.9049
3.57415	5.10425	3.57418	1.43619	5.73708	0.247203	5.73708	11.38
3.58082	5.13912	3.58085	1.43613	5.74541	0.266124	5.74541	11.8394
3.58749	5.17622	3.58751	1.43613	5.75375	0.287739	5.75375	12.2369
3.59415	5.21357	3.59418	1.43606	5.76208	0.322231	5.76208	12.5903
3.60082	5.24226	3.60084	1.43603	5.77041	0.350633	5.77041	13.0262
3.60748	5.26641	3.60751	1.43583	5.77874	0.361283	5.77874	13.461
3.61415	5.28994	3.61417	1.43563	5.78707	0.357374	5.78707	13.9655
3.62081	5.32198	3.62084	1.43552	5.79541	0.360257	5.79541	14.4854
3.62748	5.35479	3.62751	1.43535	5.80374	0.37479	5.80374	14.972
3.63415	5.37998	3.63417	1.43531	5.81207	0.385065	5.81207	15.4425
3.64081	5.40513	3.64084	1.43497	5.8204	0.384621	5.8204	15.9761
3.64748	5.42532	3.6475	1.4348	5.82873	0.431186	5.82873	16.5199
3.65414	5.44228	3.65417	1.43456	5.83707	0.478605	5.83707	17.0313
3.66081	5.46112	3.66084	1.43438	5.8454	0.516294	5.8454	17.595
3.66747	5.48878	3.6675	1.43413	5.85373	0.54373	5.85373	18.1581
3.67414	5.51727	3.67417	1.4339	5.86206	0.568797	5.86206	18.7307
3.68081	5.53682	3.68083	1.43362	5.87039	0.586289	5.87039	19.3132
3.68747	5.54588	3.6875	1.43338	5.87873	0.600624	5.87873	19.9006
3.69414	5.5519	3.69416	1.43298	5.88706	0.610668	5.88706	20.461
3.7008	5.55504	3.70083	1.43265	5.89539	0.634215	5.89539	21.0087
3.70747	5.5573	3.70749	1.43247	5.90372	0.669388	5.90372	21.5671
3.71414	5.56621	3.71416	1.43211	5.91205	0.707152	5.91205	22.1416
3.7208	5.57775	3.72083	1.43162	5.92039	0.743556	5.92039	22.8352
3.72747	5.59545	3.72749	1.43133	5.92872	0.764963	5.92872	23.5185
3.73413	5.61227	3.73416	1.43099	5.93705	0.77573	5.93705	24.1471
3.7408	5.61944	3.74082	1.43066	5.94538	0.794251	5.94538	24.757
3.74746	5.62115	3.74749	1.43026	5.95371	0.837592	5.95371	25.3624
3.75413	5.62502	3.75415	1.42977	5.96205	0.88773	5.96205	25.9358
3.76079	5.63139	3.76082	1.42928	5.97038	0.921959	5.97038	26.5374
3.76746	5.641	3.76749	1.42875	5.97871	0.931726	5.97871	27.2591
3.77413	5.64146	3.77415	1.42824	5.98704	0.945184	5.98704	27.9683
3.78079	5.64203	3.78082	1.42773	5.99538	0.976378	5.99538	28.5617
3.78746	5.64437	3.78748	1.42717	6.00371	1.02475	6.00371	29.2044
3.79412	5.64602	3.79415	1.42647	6.01204	1.07428	6.01204	29.8648
3.80079	5.63836	3.80082	1.42569	6.02037	1.10917	6.02037	30.4842
3.80746	5.63593	3.80748	1.42494	6.0287	1.12903	6.0287	31.0924
3.81412	5.63106	3.81415	1.42429	6.03704	1.16385	6.03704	31.784
3.82079	5.62597	3.82081	1.42337	6.04537	1.22318	6.04537	32.5089
3.82745	5.61673	3.82748	1.42248	6.0537	1.27622	6.0537	33.1471
3.83412	5.60459	3.83414	1.4216	6.06203	1.31203	6.06203	33.8135
3.84078	5.60118	3.84081	1.42055	6.07036	1.32565	6.07036	34.4639
3.84745	5.59444	3.84748	1.41958	6.0787	1.32005	6.0787	35.0362
3.85411	5.59143	3.85414	1.41854	6.08703	1.32263	6.08703	35.5967
3.86078	5.59114	3.86081	1.41732	6.09536	1.36227	6.09536	36.2265
3.86745	5.58871	3.86747	1.41613	6.10369	1.43943	6.10369	36.9135
3.87411	5.57516	3.87414	1.41483	6.11203	1.50795	6.11203	37.638
3.88078	5.55532	3.8808	1.41359	6.12036	1.54878	6.12036	38.3402
3.88744	5.53707	3.88747	1.41244	6.12869	1.56373	6.12869	38.9471
3.89411	5.53403	3.89413	1.41079	6.13702	1.58468	6.13702	39.5181
3.90077	5.53203	3.9008	1.40919	6.14535	1.61477	6.14535	40.1708
3.90744	5.52717	3.90747	1.40755	6.15369	1.65626	6.15369	40.7681
3.91411	5.5045	3.91413	1.40587	6.16202	1.69607	6.16202	41.3309
3.92077	5.48062	3.9208	1.40391	6.17035	1.7219	6.17035	41.9401
3.92744	5.45741	3.92746	1.40183	6.17868	1.72535	6.17868	42.5472
3.9341	5.43878	3.93413	1.3998	6.18701	1.75061	6.18701	43.0869
3.94077	5.41341	3.9408	1.39774	6.19534	1.80945	6.19534	43.5808
3.94744	5.39071	3.94746	1.39527	6.20368	1.85288	6.20368	44.1219
3.9541	5.37051	3.95413	1.39296	6.21201	1.88912	6.21201	44.5492
3.96077	5.34165	3.96079	1.39062	6.22034	1.9288	6.22034	45.1558
3.96743	5.30882	3.96746	1.38787	6.22867	1.9701	6.22867	45.8777
3.9741	5.2789	3.97412	1.38522	6.23701	2.01478	6.23701	46.497
3.98076	5.26706	3.98079	1.38256	6.24534	2.06323	6.24534	47.0259
3.98743	5.24544	3.98746	1.37962	6.25367	2.10415	6.25367	47.5598
3.99409	5.22091	3.99412	1.37664	6.262	2.11875	6.262	48.0829
4.00076	5.19322	4.00079	1.37331	6.27033	2.13396	6.27033	48.4711
4.00743	5.17556	4.00745	1.37003	6.27867	2.1427	6.27867	48.8313
4.01409	5.14939	4.01412	1.36648	6.287	2.15316	6.287	49.2485
4.02076	5.11862	4.02078	1.36302	6.29533	2.18753	6.29533	49.6368
4.02742	5.08426	4.02745	1.3594	6.30366	2.23924	6.30366	50.0372
4.03409	5.05646	4.03411	1.35572	6.31199	2.28206	6.31199	50.5147
4.04075	5.0294	4.04078	1.35192	6.32033	2.30322	6.32033	51.0018
4.04742	5.00007	4.04745	1.34804	6.32866	2.3299	6.32866	51.4624
4.05409	4.96748	4.05411	1.34396	6.33699	2.37738	6.33699	51.8751
4.06075	4.93063	4.06078	1.34014	6.34532	2.40842	6.34532	52.2938
4.06742	4.89616	4.06744	1.33621	6.35365	2.41832	6.35365	52.6808
4.07408	4.85961	4.07411	1.33215	6.36199	2.43548	6.36199	53.0951
4.08075	4.819	4.08078	1.32783	6.37032	2.44335	6.37032	53.3119
4.08741	4.78177	4.08744	1.32372	6.37865	2.45293	6.37865	53.4897
4.09408	4.74557	4.09411	1.31956	6.38698	2.46954	6.38698	53.7028
4.10075	4.69882	4.10077	1.31523	6.39532	2.49889	6.39532	53.9038
4.10741	4.6567	4.10744	1.31089	6.40365	2.51246	6.40365	54.0788
4.11408	4.61673	4.11411	1.30644	6.41198	2.52945	6.41198	54.2911
4.12074	4.58551	4.12077	1.30191	6.42031	2.56466	6.42031	54.5267
4.12741	4.5483	4.12744	1.29727	6.42864	2.5799	6.42864	54.6949
4.13408	4.51104	4.1341	1.29264	6.43698	2.58487	6.43698	55.0181
4.14074	4.48344	4.14077	1.28825	6.44531	2.60754	6.44531	55.3646
4.14741	4.45038	4.14743	1.28384	6.45364	2.63923	6.45364	55.5701
4.15407	4.41825	4.1541	1.27946	6.46197	2.64368	6.46197	55.7302
4.16074	4.38658	4.16076	1.27489	6.4703	2.62284	6.4703	55.8807
4.1674	4.35674	4.16743	1.27053	6.47863	2.62479	6.47863	55.9651
4.17407	4.3175	4.1741	1.26638	6.48697	2.66649	6.48697	55.9603
4.18073	4.27494	4.18076	1.26189	6.4953	2.69517	6.4953	55.9809
4.1874	4.23725	4.18743	1.2574	6.50363	2.72108	6.50363	56.0932
4.19407	4.21148	4.19409	1.25298	6.51196	2.71096	6.51196	56.1446
4.20073	4.18181	4.20076	1.24867	6.5203	2.70375	6.5203	56.1311
4.2074	4.14836	4.20742	1.24453	6.52863	2.71721	6.52863	56.1646
4.21406	4.10334	4.21409	1.2403	6.53696	2.749	6.53696	56.1911
4.22073	4.06784	4.22076	1.23601	6.54529	2.75915	6.54529	56.2116
4.22739	4.03959	4.22742	1.23188	6.55362	2.75418	6.55362	56.2229
4.23406	4.01175	4.23409	1.22768	6.56196	2.74799	6.56196	56.2506
4.24073	3.98017	4.24075	1.22357	6.57029	2.74815	6.57029	56.2604
4.24739	3.94931	4.24742	1.21946	6.57862	2.75495	6.57862	56.2693
4.25406	3.92915	4.25408	1.21538	6.58695	2.7606	6.58695	56.1688
4.26072	3.91337	4.26075	1.21135	6.59528	2.74779	6.59528	56.0178
4.26739	3.90427	4.26742	1.20726	6.60362	2.74122	6.60362	55.9356
4.27405	3.90617	4.27408	1.20324	6.61195	2.73639	6.61195	55.801
4.28072	3.91961	4.28075	1.19973	6.62028	2.7373	6.62028	55.6333
4.28739	3.95597	4.28741	1.19594	6.62861	2.72941	6.62861	55.4907
4.29405	4.01686	4.29408	1.19217	6.63694	2.73607	6.63694	55.4289
4.30072	4.10449	4.30075	1.18845	6.64528	2.73816	6.64528	55.3586
4.30738	4.25636	4.30741	1.18495	6.65361	2.737	6.65361	55.3461
4.31405	4.45123	4.31408	1.18139	6.66194	2.73087	6.66194	55.3189
4.32071	4.68263	4.32074	1.17779	6.67027	2.74156	6.67027	55.0868
4.32738	4.94013	4.32741	1.1741	6.67861	2.76333	6.67861	54.9263
4.33405	5.27602	4.33407	1.1706	6.68694	2.76637	6.68694	54.839
4.34071	5.662	4.34074	1.16698	6.69527	2.73953	6.69527	54.7481
4.34738	6.0665	4.34741	1.16357	6.7036	2.71727	6.7036	54.5499
4.35404	6.5512	4.35407	1.16027	6.71193	2.69816	6.71193	54.331
4.36071	7.07589	4.36074	1.15721	6.72027	2.67376	6.72027	54.0855
4.36738	7.60838	4.3674	1.15393	6.7286	2.67641	6.7286	53.8136
4.37404	8.16498	4.37407	1.15074	6.73693	2.68589	6.73693	53.6166
4.38071	8.77089	4.38073	1.14768	6.74526	2.69017	6.74526	53.5089
4.38737	9.38795	4.3874	1.14474	6.75359	2.69055	6.75359	53.3583
4.39404	9.98158	4.39407	1.14203	6.76193	2.6879	6.76193	53.1484
4.4007	10.7136	4.40073	1.13895	6.77026	2.67849	6.77026	52.9285
4.40737	11.4569	4.4074	1.13624	6.77859	2.67169	6.77859	52.698
4.41403	12.1652	4.41406	1.1336	6.78692	2.67161	6.78692	52.4245
4.4207	12.8841	4.42073	1.13065	6.79525	2.65972	6.79525	52.1352
4.42737	13.6398	4.42739	1.12785	6.80359	2.63726	6.80359	51.8607
4.43403	14.3885	4.43406	1.12507	6.81192	2.60514	6.81192	51.5701
4.4407	15.0342	4.44073	1.12242	6.82025	2.58652	6.82025	51.405
4.44736	15.7702	4.44739	1.12007	6.82858	2.5867	6.82858	51.1826
4.45403	16.4991	4.45406	1.11736	6.83692	2.58085	6.83692	50.9068
4.4607	17.2036	4.46072	1.11481	6.84525	2.55279	6.84525	50.6203
4.46736	18.0372	4.46739	1.11242	6.85358	2.53586	6.85358	50.3352
4.47403	18.9395	4.47405	1.11021	6.86191	2.54521	6.86191	49.9834
4.48069	19.8213	4.48072	1.10797	6.87024	2.5417	6.87024	49.6714
4.48736	20.5048	4.48738	1.10579	6.87857	2.55148	6.87857	49.4617
4.49402	21.2822	4.49405	1.10344	6.88691	2.54244	6.88691	49.1111
4.50069	22.0454	4.50072	1.10129	6.89524	2.50819	6.89524	48.7728
4.50735	22.7569	4.50738	1.09922	6.90357	2.46667	6.90357	48.4696
4.51402	23.4342	4.51405	1.0971	6.9119	2.44086	6.9119	48.1334
4.52069	24.1825	4.52071	1.0952	6.92023	2.42522	6.92023	47.7308
4.52735	24.9424	4.52738	1.09325	6.92857	2.4165	6.92857	47.3824
4.53402	25.6789	4.53405	1.09133	6.9369	2.40625	6.9369	47.1025
4.54068	26.4261	4.54071	1.089	6.94523	2.39357	6.94523	46.7734
4.54735	27.1388	4.54738	1.08701	6.95356	2.40907	6.95356	46.3398
4.55401	27.7802	4.55404	1.08511	6.9619	2.39812	6.9619	46.0405
4.56068	28.4504	4.56071	1.08313	6.97023	2.36337	6.97023	45.5878
4.56735	29.0457	4.56738	1.08132	6.97856	2.31802	6.97856	45.0525
4.57401	29.5333	4.57404	1.07962	6.98689	2.28597	6.98689	44.558
4.58068	29.9157	4.58071	1.07791	6.99522	2.26271	6.99522	44.13
4.58734	30.4165	4.58737	1.07594	7.00356	2.2618	7.00356	43.6984
4.59401	30.9335	4.59404	1.0743	7.01189	2.23391	7.01189	43.2588
4.60067	31.4358	4.6007	1.07282	7.02022	2.1868	7.02022	42.8274
4.60734	32.0019	4.60737	1.0714	7.02855	2.14901	7.02855	42.3696
4.61401	32.6318	4.61403	1.06999	7.03688	2.1419	7.03688	42.0186
4.62067	33.2644	4.6207	1.06845	7.04522	2.13265	7.04522	41.5974
4.62734	33.7593	4.62737	1.06699	7.05355	2.11582	7.05355	41.0895
4.634	34.1958	4.63403	1.06564	7.06188	2.09153	7.06188	40.595
4.64067	34.6471	4.6407	1.06425	7.07021	2.0849	7.07021	40.1176
4.64733	35.1491	4.64736	1.06289	7.07854	2.05723	7.07854	39.5926
4.654	35.6909	4.65403	1.06129	7.08688	2.00867	7.08688	39.0403
4.66067	36.1702	4.66069	1.05994	7.09521	1.9869	7.09521	38.544
4.66733	36.5292	4.66736	1.05884	7.10354	1.96674	7.10354	37.9274
4.674	36.9067	4.67403	1.05772	7.11187	1.94486	7.11187	37.3526
4.68066	37.3891	4.68069	1.05649	7.1202	1.91292	7.1202	36.9496
4.68733	37.8648	4.68736	1.0554	7.12854	1.88821	7.12854	36.5347
4.694	38.2788	4.69402	1.05416	7.13687	1.86152	7.13687	36.0673
4.70066	38.7564	4.70069	1.0532	7.1452	1.84008	7.1452	35.582
4.70733	39.2018	4.70735	1.05251	7.15353	1.82462	7.15353	35.0868
4.71399	39.6412	4.71402	1.05166	7.16186	1.80859	7.16186	34.545
4.72066	40.0517	4.72069	1.05072	7.1702	1.77109	7.1702	34.0375
4.72732	40.5206	4.72735	1.0499	7.17853	1.71593	7.17853	33.5304
4.73399	40.978	4.73402	1.04899	7.18686	1.67579	7.18686	32.8853
4.74065	41.307	4.74068	1.0481	7.19519	1.65148	7.19519	32.2569
4.74732	41.5864	4.74735	1.04749	7.20352	1.63319	7.20352	31.7165
4.75399	41.9095	4.75401	1.04691	7.21186	1.59494	7.21186	31.1988
4.76065	42.2645	4.76068	1.04617	7.22019	1.55579	7.22019	30.6372
4.76732	42.6208	4.76735	1.04561	7.22852	1.53002	7.22852	30.0542
4.77398	42.8864	4.77401	1.04507	7.23685	1.49531	7.23685	29.4998
4.78065	43.0506	4.78068	1.04467	7.24519	1.46147	7.24519	28.9391
4.78732	43.1984	4.78734	1.04442	7.25352	1.44684	7.25352	28.5023
4.79398	43.4539	4.79401	1.04409	7.26185	1.41545	7.26185	28.0543
4.80065	43.7366	4.80068	1.0437	7.27018	1.37364	7.27018	27.5433
4.80731	43.9938	4.80734	1.04342	7.27851	1.34438	7.27851	27.0615
4.81398	44.1331	4.81401	1.04316	7.28685	1.34138	7.28685	26.518
4.82064	44.2581	4.82067	1.04304	7.29518	1.31516	7.29518	25.9063
4.82731	44.414	4.82734	1.04287	7.30351	1.26675	7.30351	25.2877
4.83397	44.6968	4.834	1.04299	7.31184	1.23584	7.31184	24.7753
4.84064	45.0117	4.84067	1.04315	7.32017	1.2029	7.32017	24.1841
4.84731	45.2788	4.84734	1.04323	7.32851	1.17034	7.32851	23.6316
4.85397	45.4173	4.854	1.04344	7.33684	1.14948	7.33684	23.2139
4.86064	45.5023	4.86067	1.04376	7.34517	1.1313	7.34517	22.8287
4.8673	45.6017	4.86733	1.04414	7.3535	1.10681	7.3535	22.3847
4.87397	45.7143	4.874	1.04464	7.36184	1.07528	7.36184	21.9412
4.88063	45.8455	4.88066	1.04509	7.37017	1.04938	7.37017	21.4963
4.8873	45.9502	4.88733	1.04546	7.3785	1.01981	7.3785	21.0426
4.89397	46.0093	4.894	1.04592	7.38683	0.98453	7.38683	20.556
4.90063	46.0288	4.90066	1.0465	7.39516	0.969263	7.39516	20.1256
4.9073	46.0856	4.90733	1.04725	7.4035	0.965134	7.4035	19.6272
4.91396	46.182	4.91399	1.04804	7.41183	0.948981	7.41183	19.1217
4.92063	46.3119	4.92066	1.04892	7.42016	0.89977	7.42016	18.5839
4.92729	46.4141	4.92732	1.04982	7.42849	0.854384	7.42849	18.0937
4.93396	46.4729	4.93399	1.05107	7.43682	0.83927	7.43682	17.6815
4.94063	46.5066	4.94065	1.05195	7.44516	0.847732	7.44516	17.3376
4.94729	46.5408	4.94732	1.0531	7.45349	0.812575	7.45349	16.9871
4.95396	46.6232	4.95399	1.05448	7.46182	0.773212	7.46182	16.6683
4.96062	46.6451	4.96065	1.05579	7.47015	0.752419	7.47015	16.3913
4.96729	46.5946	4.96732	1.05744	7.47848	0.733676	7.47848	16.0114
4.97396	46.4707	4.97398	1.0589	7.48682	0.718163	7.48682	15.589
4.98062	46.3914	4.98065	1.06053	7.49515	0.69601	7.49515	15.2121
4.98729	46.3703	4.98732	1.06203	7.50348	0.667336	7.50348	14.7777
4.99395	46.323	4.99398	1.06393	7.51181	0.63886	7.51181	14.3629
5.00062	45.7564	5.00065	1.06574	7.52014	0.625557	7.52014	14.0269
5.00728	45.177	5.00731	1.06694	7.52848	0.601973	7.52848	13.7491
5.01395	44.8056	5.01398	1.07066	7.53681	0.551007	7.53681	13.3808
5.02062	45.3473	5.02065	1.07192	7.54514	0.522996	7.54514	13.0085
5.02728	45.6005	5.02731	1.0729	7.55347	0.518339	7.55347	12.7288
5.03395	45.557	5.03398	1.0755	7.5618	0.524618	7.5618	12.4289
5.04061	44.8233	5.04064	1.07761	7.57014	0.513548	7.57014	12.1278
5.04728	44.1952	5.04731	1.07926	7.57847	0.483229	7.57847	11.8532
5.05394	43.7372	5.05397	1.08099	7.5868	0.444966	7.5868	11.5846
5.06061	43.4647	5.06064	1.08166	7.59513	0.437273	7.59513	11.2947
5.06728	43.582	5.0673	1.08289	7.60346	0.459293	7.60346	11.006
5.07394	43.8722	5.07397	1.08565	7.6118	0.446393	7.6118	10.7268
5.08061	44.091	5.08064	1.08898	7.62013	0.417599	7.62013	10.4075
5.08727	43.8867	5.0873	1.09207	7.62846	0.374587	7.62846	10.0888
5.09394	43.8051	5.09397	1.09517	7.63679	0.369705	7.63679	9.80429
5.1006	43.7626	5.10063	1.09804	7.64513	0.37721	7.64513	9.51247
5.10727	43.8995	5.1073	1.10115	7.65346	0.388076	7.65346	9.24219
5.11393	43.7311	5.11397	1.10444	7.66179	0.358468	7.66179	9.00007
5.1206	43.3841	5.12063	1.10753	7.67012	0.332661	7.67012	8.77385
5.12727	42.9664	5.1273	1.11041	7.67845	0.311384	7.67845	8.55468
5.13393	42.5554	5.13396	1.11343	7.68679	0.293753	7.68679	8.36543
5.1406	42.0915	5.14063	1.11652	7.69512	0.262205	7.69512	8.1682
5.14726	41.6225	5.14729	1.11976	7.70345	0.241837	7.70345	7.93595
5.15393	41.1761	5.15396	1.12324	7.71178	0.250706	7.71178	7.79018
5.16059	40.7644	5.16062	1.12636	7.72011	0.238232	7.72011	7.53109
5.16726	40.3543	5.16729	1.12988	7.72845	0.206509	7.72845	7.22783
5.17393	39.986	5.17396	1.1334	7.73678	0.170522	7.73678	6.98438
5.18059	39.6481	5.18062	1.13676	7.74511	0.169993	7.74511	6.8328
5.18726	39.3759	5.18729	1.14028	7.75344	0.155031	7.75344	6.63152
5.19392	39.1906	5.19395	1.14384	7.76178	0.145824	7.76178	6.3894
5.20059	39.0679	5.20062	1.14741	7.77011	0.138202	7.77011	6.2214
5.20725	38.8275	5.20728	1.15095	7.77844	0.138888	7.77844	6.05515
5.21392	38.4918	5.21395	1.15452	7.78677	0.147559	7.78677	5.87462
5.22059	38.0902	5.22062	1.15803	7.7951	0.125435	7.7951	5.73379
5.22725	37.7316	5.22728	1.16169	7.80344	0.086188	7.80344	5.58371
5.23392	37.3287	5.23395	1.16521	7.81177	0.055286	7.81177	5.41197
5.24058	36.9406	5.24061	1.16875	7.8201	0.0715	7.8201	5.2509
5.24725	36.5791	5.24728	1.17243	7.82843	0.084131	7.82843	5.11312
5.25391	36.2237	5.25394	1.17619	7.83676	0.071357	7.83676	4.94205
5.26058	35.8933	5.26061	1.17995	7.84509	0.03601	7.84509	4.7436
5.26725	35.5795	5.26728	1.1835	7.85343	0.006675	7.85343	4.57364
5.27391	35.2431	5.27394	1.18721	7.86176	-0.001763	7.86176	4.39519
5.28058	34.8939	5.28061	1.19085	7.87009	0.005874	7.87009	4.26754
5.28724	34.5289	5.28727	1.19468	7.87842	0.024973	7.87842	4.15339
5.29391	34.193	5.29394	1.19842	7.88675	0.036517	7.88675	4.0165
5.30058	33.7127	5.30061	1.20211	7.89509	0.029213	7.89509	3.88241
5.30724	33.2334	5.30727	1.20579	7.90342	0.004287	7.90342	3.77738
5.31391	32.8475	5.31394	1.20969	7.91175	-0.027566	7.91175	3.67578
5.32057	32.6278	5.3206	1.21348	7.92008	-0.036042	7.92008	3.54674
5.32724	32.3414	5.32727	1.21713	7.92842	-0.039552	7.92842	3.47516
5.3339	32.0301	5.33393	1.22088	7.93675	-0.065102	7.93675	3.33666
5.34057	31.6427	5.3406	1.22472	7.94508	-0.0886	7.94508	3.17458
5.34724	31.2602	5.34727	1.22842	7.95341	-0.084819	7.95341	3.04751
5.3539	30.8244	5.35393	1.23208	7.96174	-0.065046	7.96174	2.95937
5.36057	30.3358	5.3606	1.23598	7.97008	-0.070775	7.97008	2.85839
5.36723	29.7932	5.36726	1.23991	7.97841	-0.091382	7.97841	2.73571
5.3739	29.26	5.37393	1.24364	7.98674	-0.116782	7.98674	2.61264
5.38056	28.7778	5.38059	1.24746	7.99507	-0.121593	7.99507	2.52333
5.38723	28.3366	5.38726	1.25113	8.00341	-0.106465	8.00341	2.46074
5.39389	27.8514	5.39393	1.25486	8.01174	-0.127684	8.01174	2.39588
5.40056	27.3957	5.40059	1.25874	8.02007	-0.145972	8.02007	2.30863
5.40723	27.0127	5.40726	1.26257	8.0284	-0.13412	8.0284	2.22959
5.41389	26.5653	5.41392	1.26638	8.03673	-0.102224	8.03673	2.16712
5.42056	26.147	5.42059	1.27008	8.04506	-0.126847	8.04506	2.08958
5.42722	25.7545	5.42725	1.27378	8.0534	-0.164333	8.0534	1.98818
5.43389	25.3905	5.43392	1.27744	8.06173	-0.151603	8.06173	1.89094
5.44055	24.9162	5.44059	1.28124	8.07006	-0.136463	8.07006	1.82762
5.44722	24.4221	5.44725	1.28489	8.07839	-0.137833	8.07839	1.75103
5.45389	23.9923	5.45392	1.28861	8.08672	-0.148566	8.08672	1.69128
5.46055	23.4284	5.46058	1.29197	8.09506	-0.148863	8.09506	1.6391
5.46722	22.8466	5.46725	1.29557	8.10339	-0.140943	8.10339	1.58345
5.47388	22.2879	5.47391	1.29944	8.11172	-0.136979	8.11172	1.5317
5.48055	21.8653	5.48058	1.30313	8.12005	-0.152415	8.12005	1.47843
5.48721	21.3271	5.48725	1.30688	8.12839	-0.168881	8.12839	1.42627
5.49388	20.7804	5.49391	1.31048	8.13672	-0.162135	8.13672	1.38413
5.50055	20.2573	5.50058	1.31407	8.14505	-0.16025	8.14505	1.36429
5.50721	19.8062	5.50724	1.31761	8.15338	-0.165217	8.15338	1.31859
5.51388	19.3939	5.51391	1.32122	8.16171	-0.169621	8.16171	1.26959
5.52054	18.9721	5.52057	1.32469	8.17005	-0.180636	8.17005	1.20705
5.52721	18.5066	5.52724	1.32814	8.17838	-0.195191	8.17838	1.14216
5.53388	18.0658	5.53391	1.33159	8.18671	-0.209568	8.18671	1.08784
5.54054	17.6433	5.54057	1.33514	8.19504	-0.212212	8.19504	1.05417
5.54721	17.2482	5.54724	1.33846	8.20337	-0.207171	8.20337	1.0215
5.55387	16.7535	5.5539	1.34165	8.21171	-0.201546	8.21171	0.99074
5.56054	16.2957	5.56057	1.34494	8.22004	-0.213578	8.22004	0.966875
5.5672	15.9381	5.56724	1.3481	8.22837	-0.236069	8.22837	0.940039
5.57387	15.4697	5.5739	1.35143	8.2367	-0.243596	8.2367	0.900355
5.58053	14.9446	5.58057	1.35479	8.24503	-0.237079	8.24503	0.872918
5.5872	14.4009	5.58723	1.35813	8.25337	-0.221514	8.25337	0.823113
5.59387	14.0185	5.5939	1.36133	8.2617	-0.212201	8.2617	0.786692
5.60053	13.6093	5.60056	1.36447	8.27003	-0.210495	8.27003	0.764992
5.6072	13.2261	5.60723	1.36766	8.27836	-0.222818	8.27836	0.76054
5.61386	12.8791	5.6139	1.37081	8.28669	-0.224777	8.28669	0.735946
5.62053	12.5212	5.62056	1.37388	8.29503	-0.224301	8.29503	0.715358
5.6272	12.1737	5.62723	1.37692	8.30336	-0.237932	8.30336	0.673726
5.63386	11.8583	5.63389	1.37993	8.31169	-0.2437	8.31169	0.640051
5.64053	11.6132	5.64056	1.38292	8.32002	-0.248349	8.32002	0.636285
5.64719	11.3182	5.64722	1.38578	8.32835	-0.239211	8.32835	0.635587
5.65386	11.0149	5.65389	1.38869	8.33669	-0.231877	8.33669	0.621599
5.66052	10.7191	5.66055	1.39143	8.34502	-0.230475	8.34502	0.587083
5.66719	10.452	5.66722	1.39434	8.35335	-0.257324	8.35335	0.549326
5.67385	10.1703	5.67389	1.39701	8.36168	-0.258484	8.36168	0.52345
5.68052	9.90037	5.68055	1.39966	8.37001	-0.248599	8.37001	0.520112
5.68719	9.63089	5.68722	1.40246	8.37835	-0.240447	8.37835	0.513263
5.69385	9.39143	5.69388	1.40497	8.38668	-0.237093	8.38668	0.501865
5.70052	9.19126	5.70055	1.40761	8.39501	-0.234435	8.39501	0.492192
5.70718	9.02328	5.70721	1.41027	8.40334	-0.223661	8.40334	0.471567
5.71385	8.80336	5.71388	1.41277	8.41168	-0.207499	8.41168	0.456571
5.72051	8.6025	5.72055	1.41535	8.42001	-0.190912	8.42001	0.44097
5.72718	8.43432	5.72721	1.41784	8.42834	-0.184549	8.42834	0.423192
5.73385	8.32225	5.73388	1.42043	8.43667	-0.199845	8.43667	0.400263
5.74051	8.2035	5.74054	1.423	8.445	-0.235277	8.445	0.400644
5.74718	8.09342	5.74721	1.42542	8.45334	-0.235621	8.45334	0.406238
5.75384	8.00409	5.75387	1.42768	8.46167	-0.21762	8.46167	0.408951
5.76051	7.88334	5.76054	1.42995	8.47	-0.20681	8.47	0.413773
5.76717	7.7703	5.76721	1.43223	8.47833	-0.213791	8.47833	0.409275
5.77384	7.67544	5.77387	1.43446	8.48666	-0.21674	8.48666	0.390313
5.78051	7.63442	5.78054	1.43668	8.495	-0.211409	8.495	0.374375
5.78717	7.55941	5.7872	1.43877	8.50333	-0.207594	8.50333	0.355674
5.79384	7.47167	5.79387	1.44096	8.51166	-0.214167	8.51166	0.340767
5.8005	7.37307	5.80054	1.44311	8.51999	-0.21898	8.51999	0.331925
5.80717	7.32965	5.8072	1.44511	8.52832	-0.232136	8.52832	0.333909
5.81384	7.2954	5.81387	1.44706	8.53666	-0.217496	8.53666	0.315122
5.8205	7.26095	5.82053	1.44911	8.54499	-0.196778	8.54499	0.327377
5.82717	7.21497	5.8272	1.45117	8.55332	-0.190007	8.55332	0.330336
5.83383	7.19266	5.83386	1.45303	8.56165	-0.213386	8.56165	0.319174
5.8405	7.19704	5.84053	1.45482	8.56998	-0.233844	8.56998	0.306341
5.84716	7.20658	5.8472	1.45669	8.57832	-0.240942	8.57832	0.307004
5.85383	7.21106	5.85386	1.45874	8.58665	-0.232828	8.58665	0.307911
5.8605	7.22269	5.86053	1.46045	8.59498	-0.215709	8.59498	0.306884
5.86716	7.24552	5.86719	1.46211	8.60331	-0.206762	8.60331	0.302675
5.87383	7.27386	5.87386	1.46401	8.61164	-0.193661	8.61164	0.291312
5.88049	7.30422	5.88052	1.46567	8.61998	-0.190822	8.61998	0.286935
5.88716	7.32602	5.88719	1.46737	8.62831	-0.199395	8.62831	0.276039
5.89382	7.34312	5.89386	1.46901	8.63664	-0.215919	8.63664	0.277521
5.90049	7.37719	5.90052	1.47072	8.64497	-0.215195	8.64497	0.29689
5.90716	7.41734	5.90719	1.47232	8.6533	-0.208468	8.6533	0.315229
5.91382	7.46717	5.91385	1.47382	8.66164	-0.225143	8.66164	0.307568
5.92049	7.50947	5.92052	1.47532	8.66997	-0.255392	8.66997	0.293197
5.92715	7.55635	5.92718	1.47689	8.6783	-0.248563	8.6783	0.296823
5.93382	7.61205	5.93385	1.47851	8.68663	-0.218248	8.68663	0.279147
5.94048	7.68415	5.94052	1.48	8.69496	-0.207595	8.69496	0.262904
5.94715	7.75378	5.94718	1.48134	8.7033	-0.216563	8.7033	0.253888
5.95381	7.81634	5.95385	1.48276	8.71163	-0.217469	8.71163	0.259749
5.96048	7.86355	5.96051	1.48429	8.71996	-0.196639	8.71996	0.252205
5.96715	7.9525	5.96718	1.48568	8.72829	-0.201587	8.72829	0.232612
5.97381	8.04848	5.97384	1.48709	8.73663	-0.221504	8.73663	0.21088
5.98048	8.14289	5.98051	1.48838	8.74496	-0.22	8.74496	0.22753
5.98714	8.21291	5.98717	1.48956	8.75329	-0.225069	8.75329	0.240213
5.99381	8.29167	5.99384	1.49086	8.76162	-0.243025	8.76162	0.243825
6.00047	8.36731	6.00051	1.49236	8.76995	-0.244976	8.76995	0.254229
6.00714	8.43021	6.00717	1.49372	8.77829	-0.227856	8.77829	0.260823
6.01381	8.48825	6.01384	1.49496	8.78662	-0.207835	8.78662	0.249462
6.02047	8.559	6.0205	1.49613	8.79495	-0.205031	8.79495	0.240457
6.02714	8.64895	6.02717	1.49739	8.80328	-0.190998	8.80328	0.245126
6.0338	8.75542	6.03384	1.49898	8.81161	-0.175344	8.81161	0.252267
6.04047	8.856	6.0405	1.50012	8.81995	-0.168403	8.81995	0.227689
6.04713	8.94616	6.04717	1.50114	8.82828	-0.178901	8.82828	0.206822
6.0538	9.04075	6.05383	1.5023	8.83661	-0.194087	8.83661	0.213374
6.06047	9.15287	6.0605	1.50342	8.84494	-0.20087	8.84494	0.23065
6.06713	9.25038	6.06717	1.50456	8.85328	-0.184934	8.85328	0.235326
6.0738	9.3159	6.07383	1.50585	8.86161	-0.175296	8.86161	0.223528
6.08046	9.39316	6.0805	1.50701	8.86994	-0.201477	8.86994	0.216023
6.08713	9.47837	6.08716	1.50808	8.87827	-0.239675	8.87827	0.222603
6.0938	9.57275	6.09383	1.50911	8.8866	-0.224885	8.8866	0.230468
6.10046	9.65172	6.10049	1.51004	8.89494	-0.192623	8.89494	0.217858
6.10713	9.75673	6.10716	1.51098	8.90327	-0.182124	8.90327	0.213832
6.11379	9.87106	6.11383	1.51203	8.9116	-0.204603	8.9116	0.218837
6.12046	9.9825	6.12049	1.51299	8.91993	-0.229367	8.91993	0.219132
6.12712	10.0946	6.12716	1.5139	8.92826	-0.230616	8.92826	0.207731
6.13379	10.1991	6.13382	1.5149	8.9366	-0.213066	8.9366	0.199539
6.14046	10.2953	6.14049	1.51592	8.94493	-0.212457	8.94493	0.195223
6.14712	10.3846	6.14715	1.51695	8.95326	-0.224958	8.95326	0.202907
6.15379	10.4662	6.15382	1.51792	8.96159	-0.226957	8.96159	0.217941
6.16045	10.5488	6.16049	1.51902	8.96992	-0.209418	8.96992	0.236007
6.16712	10.6295	6.16715	1.51989	8.97826	-0.214586	8.97826	0.23315
6.17378	10.715	6.17382	1.52082	8.98659	-0.226108	8.98659	0.213209
6.18045	10.7976	6.18048	1.52173	8.99492	-0.212396	8.99492	0.210546
6.18712	10.868	6.18715	1.52255	9.00325	-0.174857	9.00325	0.213885
6.19378	10.9688	6.19381	1.52336	9.01159	-0.158526	9.01159	0.210566
6.20045	11.0746	6.20048	1.52432	9.01992	-0.182721	9.01992	0.201945
6.20711	11.1767	6.20714	1.52537	9.02825	-0.222097	9.02825	0.213373
6.21378	11.2511	6.21381	1.52613	9.03658	-0.236874	9.03658	0.226878
6.22044	11.3441	6.22048	1.52725	9.04491	-0.201716	9.04491	0.207982
6.22711	11.43	6.22714	1.52812	9.05325	-0.174046	9.05325	0.216007
6.23377	11.5067	6.23381	1.52894	9.06158	-0.172692	9.06158	0.222675
6.24044	11.5908	6.24047	1.52977	9.06991	-0.190469	9.06991	0.225142
6.24711	11.6837	6.24714	1.53059	9.07824	-0.200317	9.07824	0.227084
6.25377	11.7752	6.25381	1.53152	9.08657	-0.205937	9.08657	0.232471
6.26044	11.8351	6.26047	1.53259	9.09491	-0.204166	9.09491	0.220794
6.2671	11.9017	6.26714	1.53369	9.10324	-0.199831	9.10324	0.199991
6.27377	11.9729	6.2738	1.53442	9.11157	-0.207296	9.11157	0.198063
6.28043	12.0434	6.28047	1.53521	9.1199	-0.21733	9.1199	0.224672
6.2871	12.1002	6.28713	1.53604	9.12823	-0.20464	9.12823	0.218693
6.29377	12.1597	6.2938	1.53673	9.13657	-0.185483	9.13657	0.200804
6.30043	12.2156	6.30046	1.53745	9.1449	-0.174705	9.1449	0.192889
6.3071	12.2788	6.30713	1.53826	9.15323	-0.185879	9.15323	0.201692
6.31376	12.3371	6.3138	1.53911	9.16156	-0.198086	9.16156	0.201007
6.32043	12.4082	6.32046	1.54007	9.16989	-0.203122	9.16989	0.189718
6.32709	12.4902	6.32713	1.54078	9.17823	-0.184262	9.17823	0.178915
6.33376	12.5809	6.33379	1.54166	9.18656	-0.169935	9.18656	0.189701
6.34043	12.6518	6.34046	1.54258	9.19489	-0.171311	9.19489	0.197351
6.34709	12.6989	6.34713	1.54349	9.20322	-0.186184	9.20322	0.207793
6.35376	12.7394	6.35379	1.54441	9.21155	-0.215556	9.21155	0.213433
6.36042	12.786	6.36046	1.54522	9.21989	-0.241349	9.21989	0.199109
6.36709	12.8324	6.36712	1.54598	9.22822	-0.246067	9.22822	0.188058
6.37376	12.8694	6.37379	1.54696	9.23655	-0.21929	9.23655	0.190366
6.38042	12.9117	6.38046	1.54811	9.24488	-0.19784	9.24488	0.206689
6.38709	12.9412	6.38712	1.54892	9.25321	-0.195808	9.25321	0.212077
6.39375	12.9604	6.39379	1.54971	9.26155	-0.182467	9.26155	0.22418
6.40042	12.9737	6.40045	1.55049	9.26988	-0.18256	9.26988	0.244999
6.40708	13.0058	6.40712	1.55118	9.27821	-0.174848	9.27821	0.246091
6.41375	13.0447	6.41378	1.55204	9.28654	-0.163374	9.28654	0.219792
6.42042	13.0794	6.42045	1.55294	9.29487	-0.150006	9.29487	0.196353
6.42708	13.1195	6.42711	1.55368	9.30321	-0.165052	9.30321	0.199491
6.43375	13.1594	6.43378	1.55459	9.31154	-0.180474	9.31154	0.215046
6.44041	13.197	6.44045	1.5553	9.31987	-0.1885	9.31987	0.212865
6.44708	13.2191	6.44711	1.55583	9.3282	-0.195059	9.3282	0.19531
6.45374	13.2449	6.45378	1.55661	9.33653	-0.194667	9.33653	0.19891
6.46041	13.2665	6.46044	1.55748	9.34487	-0.181449	9.34487	0.204603
6.46708	13.2822	6.46711	1.55809	9.3532	-0.156605	9.3532	0.208011
6.47374	13.2746	6.47377	1.55879	9.36153	-0.156554	9.36153	0.198399
6.48041	13.2672	6.48044	1.55947	9.36986	-0.18251	9.36986	0.197058
6.48707	13.266	6.48711	1.56	9.37819	-0.205223	9.37819	0.192078
6.49374	13.2825	6.49377	1.56057	9.38653	-0.185432	9.38653	0.189362
6.5004	13.2847	6.50044	1.56111	9.39486	-0.202263	9.39486	0.182416
6.50707	13.2787	6.5071	1.56185	9.40319	-0.195998	9.40319	0.200892
6.51373	13.2666	6.51377	1.56235	9.41152	-0.182808	9.41152	0.213228
6.5204	13.2771	6.52043	1.56278	9.41986	-0.171129	9.41986	0.195518
6.52707	13.2737	6.5271	1.56331	9.42819	-0.17469	9.42819	0.177452
6.53373	13.2619	6.53377	1.564	9.43652	-0.178476	9.43652	0.183489
6.5404	13.2631	6.54043	1.5644	9.44485	-0.185308	9.44485	0.201615
6.54706	13.2827	6.5471	1.56477	9.45318	-0.176045	9.45318	0.207902
6.55373	13.3066	6.55376	1.5652	9.46152	-0.161191	9.46152	0.201409
6.56039	13.2857	6.56043	1.56556	9.46985	-0.171706	9.46985	0.200955
6.56706	13.2661	6.5671	1.56586	9.47818	-0.155699	9.47818	0.211054
6.57373	13.2469	6.57376	1.56644	9.48651	-0.148141	9.48651	0.215663
6.58039	13.2427	6.58043	1.5669	9.49484	-0.143555	9.49484	0.208601
6.58706	13.2264	6.58709	1.56733	9.50318	-0.163139	9.50318	0.198199
6.59372	13.2021	6.59376	1.56768	9.51151	-0.174865	9.51151	0.207924
6.60039	13.1784	6.60042	1.56797	9.51984	-0.176175	9.51984	0.210655
6.60705	13.1582	6.60709	1.56847	9.52817	-0.145775	9.52817	0.207261
6.61372	13.1219	6.61376	1.56875	9.53651	-0.145587	9.53651	0.200492
6.62039	13.0865	6.62042	1.56897	9.54484	-0.167874	9.54484	0.2066
6.62705	13.0504	6.62709	1.56918	9.55317	-0.19586	9.55317	0.186883
6.63372	13.0318	6.63375	1.56962	9.5615	-0.190723	9.5615	0.195672
6.64038	13.0221	6.64042	1.56989	9.56983	-0.167676	9.56983	0.221855
6.64705	13.0097	6.64708	1.57032	9.57817	-0.15445	9.57817	0.209807
6.65372	12.9806	6.65375	1.57066	9.5865	-0.162685	9.5865	0.187546
6.66038	12.9346	6.66042	1.57092	9.59483	-0.170518	9.59483	0.183221
6.66705	12.893	6.66708	1.57112	9.60316	-0.169871	9.60316	0.192575
6.67371	12.8766	6.67375	1.57127	9.61149	-0.175188	9.61149	0.200807
6.68038	12.85	6.68041	1.57143	9.61983	-0.171579	9.61983	0.207905
6.68704	12.8142	6.68708	1.57176	9.62816	-0.159748	9.62816	0.217025
6.69371	12.7689	6.69374	1.57204	9.63649	-0.185158	9.63649	0.213345
6.70038	12.7448	6.70041	1.57227	9.64482	-0.201213	9.64482	0.194764
6.70704	12.712	6.70708	1.57244	9.65315	-0.201189	9.65315	0.177416
6.71371	12.6667	6.71374	1.57264	9.66149	-0.176296	9.66149	0.179111
6.72037	12.5976	6.72041	1.57285	9.66982	-0.162171	9.66982	0.195652
6.72704	12.5441	6.72707	1.57306	9.67815	-0.147486	9.67815	0.200736
6.7337	12.5095	6.73374	1.57319	9.68648	-0.152015	9.68648	0.186377
6.74037	12.4968	6.7404	1.57338	9.69482	-0.154808	9.69482	0.175647
6.74704	12.4608	6.74707	1.57363	9.70315	-0.151138	9.70315	0.195611
6.7537	12.4148	6.75373	1.57375	9.71148	-0.160265	9.71148	0.20241
6.76037	12.365	6.7604	1.57394	9.71981	-0.163837	9.71981	0.194911
6.76703	12.3342	6.76707	1.57419	9.72814	-0.161844	9.72814	0.193424
6.7737	12.2842	6.77373	1.57426	9.73648	-0.146671	9.73648	0.190988
6.78036	12.231	6.7804	1.57456	9.74481	-0.146275	9.74481	0.186117
6.78703	12.1764	6.78706	1.57479	9.75314	-0.151689	9.75314	0.176496
6.79369	12.1252	6.79373	1.57512	9.76147	-0.143089	9.76147	0.172341
6.80036	12.0646	6.80039	1.57528	9.7698	-0.143571	9.7698	0.175717
6.80703	12.0024	6.80706	1.5754	9.77814	-0.139798	9.77814	0.190876
6.81369	11.9546	6.81373	1.5755	9.78647	-0.1339	9.78647	0.193953
6.82036	11.9146	6.82039	1.57568	9.7948	-0.116988	9.7948	0.208873
6.82702	11.8709	6.82706	1.57592	9.80313	-0.120812	9.80313	0.209674
6.83369	11.818	6.83372	1.57612	9.81146	-0.134411	9.81146	0.202483
6.84035	11.752	6.84039	1.57617	9.8198	-0.163839	9.8198	0.187003
6.84702	11.6864	6.84706	1.5762	9.82813	-0.170129	9.82813	0.184964
6.85369	11.6274	6.85372	1.57631	9.83646	-0.161446	9.83646	0.188299
6.86035	11.5699	6.86039	1.57638	9.84479	-0.167185	9.84479	0.197875
6.86702	11.5024	6.86705	1.57658	9.85312	-0.172687	9.85312	0.187132
6.87368	11.4308	6.87372	1.57675	9.86146	-0.169012	9.86146	0.17376
6.88035	11.3626	6.88038	1.57684	9.86979	-0.166876	9.86979	0.164157
6.88701	11.2937	6.88705	1.57688	9.87812	-0.174969	9.87812	0.152986
6.89368	11.2236	6.89372	1.5771	9.88645	-0.179334	9.88645	0.154851
6.90035	11.1577	6.90038	1.57723	9.89478	-0.16962	9.89478	0.167631
6.90701	11.0851	6.90705	1.57711	9.90312	-0.150624	9.90312	0.190194
6.91368	10.9935	6.91371	1.5771	9.91145	-0.148527	9.91145	0.208132
6.92034	10.913	6.92038	1.57725	9.91978	-0.154951	9.91978	0.216961
6.92701	10.8572	6.92704	1.57745	9.92811	-0.147126	9.92811	0.196619
6.93368	10.7951	6.93371	1.57751	9.93644	-0.140255	9.93644	0.199853
6.94034	10.7251	6.94038	1.57753	9.94478	-0.135476	9.94478	0.201855
6.94701	10.6459	6.94704	1.57752	9.95311	-0.137091	9.95311	0.197486
6.95367	10.593	6.95371	1.57752	9.96144	-0.150217	9.96144	0.187596
6.96034	10.496	6.96037	1.57738	9.96977	-0.162913	9.96977	0.182276
6.967	10.3939	6.96704	1.57732	9.9781	-0.144255	9.9781	0.179707
6.97367	10.2891	6.9737	1.57721	9.98644	-0.128205	9.98644	0.186125
6.98034	10.2253	6.98037	1.57739	9.99477	-0.139558	9.99477	0.193087
6.987	10.1475	6.98704	1.57747	10.0031	-0.16073	10.0031	0.193306
6.99367	10.0499	6.9937	1.57748	10.0114	-0.173374	10.0114	0.189941
7.00033	9.94768	7.00037	1.57746	10.0198	-0.174668	10.0198	0.186157
7.007	9.86195	7.00703	1.57748	10.0281	-0.152499	10.0281	0.19455
7.01366	9.79377	7.0137	1.57743	10.0364	-0.129367	10.0364	0.20468
7.02033	9.71494	7.02036	1.57731	10.0448	-0.11148	10.0448	0.207118
7.027	9.61789	7.02703	1.57714	10.0531	-0.108546	10.0531	0.206927
7.03366	9.52901	7.0337	1.57713	10.0614	-0.108467	10.0614	0.211073
7.04033	9.45456	7.04036	1.57701	10.0698	-0.121045	10.0698	0.208015
7.04699	9.36276	7.04703	1.57695	10.0781	-0.135342	10.0781	0.191198
7.05366	9.25436	7.05369	1.57686	10.0864	-0.142669	10.0864	0.19168
7.06032	9.1508	7.06036	1.57662	10.0948	-0.141477	10.0948	0.180101
7.06699	9.09786	7.06703	1.57657	10.1031	-0.125379	10.1031	0.172586
7.07365	9.00327	7.07369	1.57643	10.1114	-0.109244	10.1114	0.183483
7.08032	8.89574	7.08036	1.57625	10.1197	-0.106661	10.1197	0.200725
7.08699	8.76539	7.08702	1.57628	10.1281	-0.12199	10.1281	0.204027
7.09365	8.64716	7.09369	1.57618	10.1364	-0.131979	10.1364	0.202391
7.10032	8.53332	7.10035	1.57594	10.1447	-0.137323	10.1447	0.214291
7.10698	8.42994	7.10702	1.57586	10.1531	-0.124351	10.1531	0.205961
7.11365	8.36032	7.11369	1.57559	10.1614	-0.098227	10.1614	0.191098
7.12031	8.267	7.12035	1.57536	10.1697	-0.084532	10.1697	0.184812
7.12698	8.16941	7.12702	1.5751	10.1781	-0.092999	10.1781	0.182343
7.13365	8.06969	7.13368	1.57482	10.1864	-0.114863	10.1864	0.184063
7.14031	7.99371	7.14035	1.57446	10.1947	-0.127642	10.1947	0.192866
7.14698	7.90964	7.14701	1.57422	10.2031	-0.136515	10.2031	0.20396
7.15364	7.81995	7.15368	1.57389	10.2114	-0.139243	10.2114	0.196247
7.16031	7.71391	7.16035	1.57347	10.2197	-0.128198	10.2197	0.167173
7.16697	7.6151	7.16701	1.5732	10.2281	-0.131421	10.2281	0.170382
7.17364	7.51487	7.17368	1.57307	10.2364	-0.159561	10.2364	0.170444
7.18031	7.40426	7.18034	1.5729	10.2447	-0.175657	10.2447	0.177896
7.18697	7.27458	7.18701	1.57261	10.2531	-0.167893	10.2531	0.189138
7.19364	7.16075	7.19367	1.57231	10.2614	-0.146534	10.2614	0.205071
7.2003	7.08249	7.20034	1.57202	10.2697	-0.142199	10.2697	0.208823
7.20697	6.99442	7.207	1.5719	10.2781	-0.127369	10.2781	0.209452
7.21364	6.89009	7.21367	1.57157	10.2864	-0.106231	10.2864	0.197812
7.2203	6.77704	7.22034	1.57114	10.2947	-0.087796	10.2947	0.174206
7.22697	6.68629	7.227	1.57071	10.3031	-0.086148	10.3031	0.165017
7.23363	6.59282	7.23367	1.57037	10.3114	-0.120555	10.3114	0.183487
7.2403	6.50078	7.24033	1.56993	10.3197	-0.150302	10.3197	0.190891
7.24696	6.41517	7.247	1.56954	10.3281	-0.164778	10.3281	0.194451
7.25363	6.32274	7.25366	1.5691	10.3364	-0.148717	10.3364	0.210226
7.2603	6.22225	7.26033	1.56868	10.3447	-0.140266	10.3447	0.227682
7.26696	6.12188	7.267	1.5683	10.353	-0.147981	10.353	0.229977
7.27363	6.02969	7.27366	1.5679	10.3614	-0.174449	10.3614	0.218726
7.28029	5.93042	7.28033	1.56754	10.3697	-0.143186	10.3697	0.214404
7.28696	5.82968	7.28699	1.56708	10.378	-0.104365	10.378	0.195235
7.29362	5.73359	7.29366	1.56653	10.3864	-0.091837	10.3864	0.184213
7.30029	5.63541	7.30033	1.56611	10.3947	-0.11338	10.3947	0.192751
7.30696	5.51951	7.30699	1.56575	10.403	-0.129892	10.403	0.212934
7.31362	5.40786	7.31366	1.56524	10.4114	-0.133359	10.4114	0.209897
7.32029	5.3091	7.32032	1.56462	10.4197	-0.127958	10.4197	0.189902
7.32695	5.22422	7.32699	1.56405	10.428	-0.132082	10.428	0.177913
7.33362	5.14888	7.33365	1.56353	10.4364	-0.137486	10.4364	0.198197
7.34028	5.07037	7.34032	1.56311	10.4447	-0.16757	10.4447	0.200433
7.34695	4.98305	7.34699	1.56255	10.453	-0.160723	10.453	0.203776
7.35361	4.90716	7.35365	1.56176	10.4614	-0.130065	10.4614	0.207703
7.36028	4.8406	7.36032	1.56116	10.4697	-0.099305	10.4697	0.209189
7.36695	4.77279	7.36698	1.56049	10.478	-0.083311	10.478	0.19949
7.37361	4.6825	7.37365	1.55985	10.4864	-0.066967	10.4864	0.200424
7.38028	4.59654	7.38031	1.55928	10.4947	-0.066346	10.4947	0.20147
7.38694	4.53399	7.38698	1.55884	10.503	-0.075988	10.503	0.209343
7.39361	4.44499	7.39365	1.55833	10.5114	-0.074507	10.5114	0.209478
7.40027	4.34905	7.40031	1.55759	10.5197	-0.089642	10.5197	0.214602
7.40694	4.2483	7.40698	1.55704	10.528	-0.106929	10.528	0.204777
7.41361	4.1789	7.41364	1.55654	10.5364	-0.109515	10.5364	0.204414
7.42027	4.07537	7.42031	1.55593	10.5447	-0.101814	10.5447	0.217386
7.42694	3.97679	7.42697	1.55511	10.553	-0.107401	10.553	0.208033
7.4336	3.90008	7.43364	1.55425	10.5613	-0.12851	10.5613	0.190371
7.44027	3.85594	7.44031	1.55354	10.5697	-0.138545	10.5697	0.18163
7.44693	3.81604	7.44697	1.55283	10.578	-0.121344	10.578	0.194095
7.4536	3.76623	7.45364	1.55203	10.5863	-0.125063	10.5863	0.200884
7.46027	3.70946	7.4603	1.55123	10.5947	-0.120795	10.5947	0.215685
7.46693	3.64062	7.46697	1.55053	10.603	-0.102174	10.603	0.232244
7.4736	3.57067	7.47363	1.54995	10.6113	-0.104022	10.6113	0.222892
7.48026	3.5058	7.4803	1.5493	10.6197	-0.107648	10.6197	0.195686
7.48693	3.42191	7.48697	1.54857	10.628	-0.094818	10.628	0.1907
7.4936	3.34556	7.49363	1.54776	10.6363	-0.062609	10.6363	0.204662
7.50026	3.27533	7.5003	1.54702	10.6447	-0.058619	10.6447	0.227744
7.50693	3.21312	7.50696	1.54614	10.653	-0.079954	10.653	0.236153
7.51359	3.14725	7.51363	1.5452	10.6613	-0.106406	10.6613	0.23513
7.52026	3.08111	7.52029	1.54444	10.6697	-0.099066	10.6697	0.213433
7.52692	3.03347	7.52696	1.54363	10.678	-0.075232	10.678	0.193675
7.53359	2.97982	7.53363	1.54277	10.6863	-0.074	10.6863	0.193594
7.54026	2.9241	7.54029	1.54193	10.6947	-0.099892	10.6947	0.210614
7.54692	2.86862	7.54696	1.54094	10.703	-0.105146	10.703	0.230614
7.55359	2.80108	7.55362	1.54012	10.7113	-0.078195	10.7113	0.228696
7.56025	2.73914	7.56029	1.53933	10.7197	-0.055134	10.7197	0.206542
7.56692	2.68773	7.56696	1.53845	10.728	-0.064004	10.728	0.191199
7.57358	2.65935	7.57362	1.53775	10.7363	-0.05779	10.7363	0.20973
7.58025	2.60489	7.58029	1.53703	10.7447	-0.085909	10.7447	0.231597
7.58692	2.5494	7.58695	1.53607	10.753	-0.096455	10.753	0.226067
7.59358	2.49983	7.59362	1.53499	10.7613	-0.090112	10.7613	0.214672
7.60025	2.47411	7.60028	1.53394	10.7697	-0.083348	10.7697	0.201538
7.60691	2.43107	7.60695	1.53332	10.778	-0.094318	10.778	0.204575
7.61358	2.37367	7.61362	1.53249	10.7863	-0.096799	10.7863	0.211674
7.62024	2.30528	7.62028	1.5316	10.7946	-0.092892	10.7946	0.215697
7.62691	2.25118	7.62695	1.5308	10.803	-0.113083	10.803	0.206153
7.63358	2.20613	7.63361	1.52996	10.8113	-0.128056	10.8113	0.205326
7.64024	2.16421	7.64028	1.52919	10.8196	-0.111732	10.8196	0.214163
7.64691	2.11105	7.64694	1.52834	10.828	-0.072229	10.828	0.217864
7.65357	2.064	7.65361	1.52735	10.8363	-0.059614	10.8363	0.224592
7.66024	2.02793	7.66028	1.52653	10.8446	-0.058289	10.8446	0.229754
7.6669	1.99927	7.66694	1.52569	10.853	-0.076336	10.853	0.233488
7.67357	1.96656	7.67361	1.52479	10.8613	-0.090875	10.8613	0.235078
7.68023	1.92998	7.68027	1.52408	10.8696	-0.1187	10.8696	0.238557
7.6869	1.89466	7.68694	1.52329	10.878	-0.110012	10.878	0.24262
7.69357	1.84667	7.6936	1.52242	10.8863	-0.113035	10.8863	0.247449
7.70023	1.79991	7.70027	1.52134	10.8946	-0.092042	10.8946	0.235122
7.7069	1.75932	7.70693	1.52041	10.903	-0.086828	10.903	0.22621
7.71356	1.72646	7.7136	1.51968	10.9113	-0.089179	10.9113	0.223531
7.72023	1.68542	7.72027	1.51878	10.9196	-0.087767	10.9196	0.217519
7.72689	1.64776	7.72693	1.51801	10.928	-0.058226	10.928	0.218161
7.73356	1.62123	7.7336	1.51728	10.9363	-0.042757	10.9363	0.225989
7.74023	1.57931	7.74026	1.51645	10.9446	-0.050278	10.9446	0.224741
7.74689	1.54305	7.74693	1.51559	10.953	-0.075383	10.953	0.207061
7.75356	1.50733	7.7536	1.51459	10.9613	-0.078007	10.9613	0.207976
7.76022	1.48943	7.76026	1.51346	10.9696	-0.07397	10.9696	0.219284
7.76689	1.4683	7.76693	1.51265	10.978	-0.070607	10.978	0.218111
7.77355	1.43879	7.77359	1.5119	10.9863	-0.083967	10.9863	0.223708
7.78022	1.40703	7.78026	1.51087	10.9946	-0.101668	10.9946	0.223354
7.78689	1.37929	7.78692	1.5099	11.0029	-0.103701	11.0029	0.226638
7.79355	1.35264	7.79359	1.50907	11.0113	-0.065603	11.0113	0.231766
7.80022	1.3321	7.80026	1.50815	11.0196	-0.036441	11.0196	0.238612
7.80688	1.30491	7.80692	1.50697	11.0279	-0.06369	11.0279	0.232676
7.81355	1.28392	7.81359	1.50599	11.0363	-0.075427	11.0363	0.233658
7.82022	1.26634	7.82025	1.50521	11.0446	-0.097093	11.0446	0.229925
7.82688	1.24839	7.82692	1.50439	11.0529	-0.101299	11.0529	0.225461
7.83355	1.21223	7.83358	1.50335	11.0613	-0.080417	11.0613	0.221544
7.84021	1.17631	7.84025	1.50263	11.0696	-0.055891	11.0696	0.211583
7.84688	1.148	7.84692	1.50186	11.0779	-0.069075	11.0779	0.201398
7.85354	1.12132	7.85358	1.50094	11.0863	-0.093892	11.0863	0.21005
7.86021	1.09886	7.86025	1.49988	11.0946	-0.078395	11.0946	0.233838
7.86688	1.07345	7.86691	1.49918	11.1029	-0.070659	11.1029	0.244456
7.87354	1.05399	7.87358	1.49846	11.1113	-0.066007	11.1113	0.221649
7.88021	1.03785	7.88025	1.49758	11.1196	-0.044968	11.1196	0.215218
7.88687	1.02181	7.88691	1.4967	11.1279	-0.030172	11.1279	0.244779
7.89354	1.01386	7.89358	1.49579	11.1363	-0.039813	11.1363	0.244967
7.9002	0.999724	7.90024	1.49496	11.1446	-0.070434	11.1446	0.226148
7.90687	0.979152	7.90691	1.49397	11.1529	-0.088815	11.1529	0.220577
7.91354	0.95692	7.91357	1.49298	11.1613	-0.081861	11.1613	0.232536
7.9202	0.93147	7.92024	1.4922	11.1696	-0.075429	11.1696	0.222718
7.92687	0.907045	7.9269	1.49157	11.1779	-0.073533	11.1779	0.194124
7.93353	0.887671	7.93357	1.4907	11.1863	-0.065523	11.1863	0.217858
7.9402	0.874042	7.94024	1.4899	11.1946	-0.077024	11.1946	0.247415
7.94686	0.859451	7.9469	1.48915	11.2029	-0.080868	11.2029	0.230307
7.95353	0.852818	7.95357	1.4883	11.2112	-0.062671	11.2112	0.226077
7.96019	0.845037	7.96023	1.48737	11.2196	-0.0394	11.2196	0.233412
7.96686	0.830483	7.9669	1.48655	11.2279	-0.040584	11.2279	0.234917
7.97353	0.803825	7.97356	1.48591	11.2362	-0.040941	11.2362	0.220543
7.98019	0.776744	7.98023	1.48499	11.2446	-0.020683	11.2446	0.209555
7.98686	0.765713	7.9869	1.48412	11.2529	-0.028873	11.2529	0.19867
7.99352	0.757131	7.99356	1.48334	11.2612	-0.049573	11.2612	0.189413
8.00019	0.753115	8.00023	1.48249	11.2696	-0.063718	11.2696	0.206759
8.00685	0.746229	8.00689	1.48166	11.2779	-0.057504	11.2779	0.22535
8.01352	0.734136	8.01356	1.48065	11.2862	-0.043917	11.2862	0.230259
8.02019	0.726426	8.02023	1.47968	11.2946	-0.039658	11.2946	0.225795
8.02685	0.718212	8.02689	1.47891	11.3029	-0.055567	11.3029	0.224527
8.03352	0.718911	8.03356	1.47827	11.3112	-0.072841	11.3112	0.227522
8.04018	0.710394	8.04022	1.47752	11.3196	-0.092209	11.3196	0.231623
8.04685	0.693513	8.04689	1.47672	11.3279	-0.097501	11.3279	0.231893
8.05351	0.676015	8.05355	1.47608	11.3362	-0.091841	11.3362	0.234878
8.06018	0.661951	8.06022	1.47539	11.3446	-0.066291	11.3446	0.233943
8.06685	0.653618	8.06688	1.47462	11.3529	-0.035744	11.3529	0.228993
8.07351	0.648284	8.07355	1.47384	11.3612	-0.021263	11.3612	0.23157
8.08018	0.640112	8.08022	1.47304	11.3696	-0.035988	11.3696	0.226396
8.08684	0.632939	8.08688	1.47213	11.3779	-0.057489	11.3779	0.216645
8.09351	0.630676	8.09355	1.4715	11.3862	-0.061524	11.3862	0.207146
8.10018	0.631074	8.10021	1.47093	11.3946	-0.049914	11.3946	0.210977
8.10684	0.625113	8.10688	1.47032	11.4029	-0.04954	11.4029	0.212128
8.11351	0.621889	8.11354	1.46964	11.4112	-0.070391	11.4112	0.209366
8.12017	0.618441	8.12021	1.46895	11.4196	-0.069266	11.4196	0.217969
8.12684	0.621909	8.12688	1.46828	11.4279	-0.064602	11.4279	0.231447
8.1335	0.621513	8.13354	1.46738	11.4362	-0.052786	11.4362	0.234533
8.14017	0.617666	8.14021	1.4666	11.4445	-0.044732	11.4445	0.22907
8.14683	0.613297	8.14687	1.46592	11.4529	-0.028454	11.4529	0.233944
8.1535	0.607381	8.15354	1.46532	11.4612	-0.039072	11.4612	0.240152
8.16017	0.603719	8.16021	1.46482	11.4695	-0.037296	11.4695	0.238914
8.16683	0.599148	8.16687	1.46424	11.4779	-0.026223	11.4779	0.23294
8.1735	0.592056	8.17354	1.46381	11.4862	-0.034056	11.4862	0.25324
8.18016	0.590221	8.1802	1.46318	11.4945	-0.044747	11.4945	0.256056
8.18683	0.587396	8.18687	1.46264	11.5029	-0.078027	11.5029	0.229736
8.1935	0.588933	8.19354	1.46196	11.5112	-0.096143	11.5112	0.213991
8.20016	0.591009	8.2002	1.46132	11.5195	-0.084488	11.5195	0.215635
8.20683	0.597428	8.20687	1.46065	11.5279	-0.03409	11.5279	0.220149
8.21349	0.611071	8.21353	1.46015	11.5362	-0.014967	11.5362	0.217008
8.22016	0.624221	8.2202	1.45958	11.5445	-0.022419	11.5445	0.216418
8.22682	0.623836	8.22686	1.45914	11.5529	-0.033604	11.5529	0.226652
[truncated: 39,981 more rows]
