# Supplementary material for: Molecular dissection of the soluble photosynthetic antenna from the cryptophyte alga Hemiselmis andersenii
Source: Commun Biol. 2023 Nov 13;6:1158. doi: 10.1038/s42003-023-05508-4 (PMC10643455; doi:10.1038/s42003-023-05508-4)
Supplement: Supplementary file 5 — Dataset 2 [file 42003_2023_5508_MOESM5_ESM.xlsx]

## Sheet: Per Protein Peak
nm	220	223	226	229	232	235	238	241	244	247	250	253	256	259	262	265	268	271	274	277	280	283	286	289	292	295	298	301	304	307	310	313	316	319	322	325	328	331	334	337	340	343	346	349	352	355	358	361	364
HaPE555A	0.248	0.248	0.226	0.186	0.166	0.132	0.099	0.079	0.065	0.055	0.05	0.048	0.047	0.043	0.04	0.04	0.04	0.038	0.038	0.039	0.038	0.036	0.033	0.031	0.027	0.028	0.027	0.028	0.032	0.034	0.036	0.033	0.028	0.023	0.023	0.022	0.024	0.026	0.028	0.03	0.029	0.027	0.028	0.029	0.029	0.03	0.029	0.03	0.032
HaPE555A	0.738	0.829	0.962	0.922	0.751	0.584	0.457	0.345	0.299	0.256	0.235	0.214	0.199	0.189	0.186	0.183	0.182	0.179	0.178	0.178	0.175	0.169	0.158	0.139	0.12	0.118	0.122	0.13	0.142	0.154	0.158	0.148	0.127	0.108	0.098	0.095	0.099	0.108	0.117	0.121	0.122	0.116	0.117	0.117	0.119	0.125	0.128	0.133	0.136
HaPE555A	0.634	1.024	0.747	0.767	0.673	0.519	0.386	0.309	0.267	0.231	0.213	0.193	0.183	0.17	0.168	0.163	0.163	0.162	0.159	0.16	0.159	0.154	0.144	0.126	0.108	0.106	0.109	0.117	0.129	0.14	0.145	0.134	0.114	0.097	0.089	0.086	0.09	0.098	0.106	0.111	0.11	0.105	0.106	0.106	0.109	0.114	0.116	0.121	0.124
HaPE555A	0.597	0.705	0.753	0.718	0.65	0.492	0.382	0.295	0.247	0.21	0.193	0.178	0.165	0.157	0.153	0.152	0.149	0.148	0.145	0.147	0.144	0.139	0.13	0.112	0.095	0.094	0.098	0.105	0.117	0.125	0.13	0.12	0.103	0.086	0.079	0.076	0.081	0.089	0.096	0.101	0.098	0.094	0.095	0.097	0.099	0.102	0.105	0.109	0.113
HaPE555B	0.296	0.331	0.338	0.307	0.276	0.22	0.169	0.132	0.115	0.1	0.093	0.084	0.079	0.077	0.073	0.074	0.073	0.072	0.072	0.074	0.071	0.069	0.064	0.058	0.051	0.051	0.051	0.054	0.06	0.065	0.067	0.062	0.053	0.044	0.042	0.043	0.044	0.045	0.049	0.052	0.052	0.048	0.051	0.051	0.052	0.053	0.053	0.056	0.058
HaPE555B	0.43	0.513	0.478	0.446	0.393	0.304	0.239	0.182	0.155	0.132	0.121	0.111	0.105	0.101	0.097	0.097	0.096	0.095	0.096	0.096	0.092	0.089	0.085	0.074	0.064	0.063	0.065	0.069	0.075	0.081	0.085	0.079	0.068	0.057	0.053	0.053	0.054	0.058	0.065	0.067	0.066	0.063	0.064	0.065	0.066	0.067	0.067	0.07	0.072
HaPE555B	0.531	0.706	0.673	0.629	0.532	0.436	0.317	0.238	0.207	0.175	0.163	0.148	0.141	0.133	0.129	0.126	0.125	0.126	0.124	0.125	0.123	0.118	0.11	0.098	0.083	0.083	0.085	0.09	0.098	0.105	0.109	0.101	0.087	0.073	0.068	0.066	0.07	0.074	0.082	0.084	0.083	0.079	0.08	0.081	0.083	0.086	0.089	0.092	0.094
HaPE555B	0.564	0.597	0.621	0.622	0.558	0.406	0.313	0.238	0.21	0.178	0.164	0.151	0.137	0.132	0.129	0.128	0.125	0.125	0.124	0.125	0.121	0.115	0.11	0.095	0.083	0.081	0.083	0.089	0.098	0.105	0.11	0.103	0.087	0.073	0.068	0.066	0.069	0.075	0.082	0.085	0.083	0.079	0.08	0.082	0.083	0.085	0.087	0.092	0.094
HaPE555C	0.684	1.185	0.842	0.966	0.821	0.626	0.477	0.366	0.32	0.273	0.256	0.234	0.225	0.215	0.213	0.21	0.21	0.213	0.212	0.214	0.209	0.201	0.187	0.164	0.141	0.132	0.133	0.139	0.151	0.161	0.166	0.154	0.135	0.12	0.111	0.112	0.116	0.124	0.13	0.132	0.128	0.121	0.118	0.119	0.121	0.124	0.127	0.132	0.135
HaPE555C	1.121	0.722	0.724	0.67	0.574	0.429	0.33	0.253	0.223	0.189	0.178	0.167	0.157	0.152	0.149	0.145	0.146	0.148	0.149	0.148	0.144	0.14	0.131	0.117	0.101	0.094	0.093	0.096	0.105	0.112	0.115	0.108	0.094	0.083	0.078	0.078	0.082	0.086	0.089	0.091	0.088	0.084	0.082	0.081	0.084	0.087	0.089	0.094	0.093
HaPE555C	0.952	1.593	1.181	1.066	0.994	0.727	0.554	0.406	0.356	0.307	0.285	0.262	0.25	0.238	0.237	0.234	0.233	0.235	0.235	0.237	0.23	0.222	0.206	0.18	0.155	0.144	0.145	0.154	0.167	0.179	0.184	0.172	0.151	0.131	0.124	0.124	0.131	0.139	0.146	0.146	0.141	0.134	0.131	0.132	0.134	0.137	0.141	0.147	0.148
HaPE555C	1.105	1.052	1.009	1.105	0.97	0.693	0.538	0.418	0.357	0.308	0.286	0.258	0.246	0.242	0.239	0.234	0.236	0.236	0.238	0.236	0.232	0.224	0.21	0.183	0.157	0.146	0.149	0.156	0.168	0.18	0.187	0.174	0.151	0.133	0.124	0.126	0.132	0.14	0.146	0.146	0.143	0.135	0.133	0.132	0.136	0.14	0.144	0.149	0.15
HaPE560	0.407	0.396	0.421	0.414	0.355	0.296	0.226	0.169	0.145	0.12	0.111	0.102	0.098	0.092	0.087	0.087	0.086	0.083	0.082	0.084	0.081	0.077	0.073	0.063	0.054	0.052	0.052	0.055	0.064	0.068	0.071	0.068	0.065	0.062	0.058	0.055	0.055	0.057	0.06	0.064	0.062	0.058	0.056	0.057	0.055	0.057	0.057	0.059	0.061
HaPE560	0.193	0.258	0.267	0.243	0.215	0.173	0.133	0.101	0.086	0.073	0.068	0.064	0.062	0.055	0.053	0.054	0.052	0.05	0.05	0.051	0.049	0.046	0.043	0.038	0.032	0.031	0.031	0.033	0.038	0.041	0.044	0.042	0.04	0.038	0.036	0.035	0.035	0.035	0.038	0.04	0.039	0.037	0.036	0.036	0.035	0.036	0.035	0.037	0.037
HaPE560	0.41	0.451	0.398	0.375	0.335	0.265	0.199	0.151	0.13	0.108	0.102	0.097	0.093	0.084	0.082	0.081	0.078	0.078	0.078	0.079	0.076	0.072	0.069	0.06	0.051	0.05	0.05	0.053	0.059	0.065	0.067	0.065	0.061	0.058	0.054	0.052	0.053	0.054	0.056	0.06	0.059	0.055	0.054	0.053	0.052	0.054	0.055	0.056	0.058
HaPE560	0.384	0.474	0.409	0.433	0.389	0.301	0.23	0.176	0.151	0.129	0.121	0.11	0.106	0.097	0.094	0.092	0.092	0.09	0.09	0.091	0.089	0.085	0.08	0.071	0.06	0.058	0.057	0.063	0.069	0.074	0.077	0.075	0.071	0.066	0.063	0.059	0.06	0.061	0.065	0.068	0.067	0.063	0.062	0.062	0.059	0.061	0.061	0.063	0.065
HaPE645A	0.553	0.543	0.595	0.59	0.519	0.392	0.304	0.23	0.199	0.166	0.156	0.145	0.139	0.132	0.13	0.126	0.127	0.128	0.126	0.125	0.122	0.116	0.109	0.091	0.077	0.069	0.07	0.073	0.076	0.083	0.087	0.086	0.084	0.082	0.086	0.091	0.097	0.106	0.113	0.119	0.119	0.113	0.109	0.105	0.102	0.102	0.103	0.105	0.104
HaPE645A	0.717	0.734	0.696	0.674	0.586	0.434	0.333	0.256	0.215	0.182	0.17	0.157	0.151	0.144	0.143	0.14	0.14	0.138	0.138	0.136	0.133	0.125	0.118	0.099	0.082	0.074	0.075	0.079	0.082	0.089	0.093	0.093	0.092	0.089	0.092	0.098	0.106	0.115	0.125	0.128	0.128	0.123	0.117	0.113	0.111	0.111	0.111	0.113	0.113
HaPE645A	0.619	0.66	0.671	0.687	0.61	0.464	0.341	0.266	0.226	0.191	0.177	0.167	0.16	0.151	0.149	0.147	0.146	0.144	0.144	0.142	0.141	0.132	0.123	0.105	0.087	0.078	0.079	0.082	0.086	0.093	0.097	0.097	0.096	0.094	0.097	0.103	0.111	0.12	0.13	0.135	0.134	0.129	0.123	0.118	0.116	0.116	0.116	0.119	0.119
HaPE645B	1.095	0.67	0.642	0.687	0.611	0.464	0.347	0.272	0.232	0.195	0.184	0.17	0.162	0.155	0.154	0.15	0.148	0.147	0.146	0.144	0.14	0.131	0.123	0.103	0.087	0.077	0.077	0.081	0.084	0.092	0.098	0.097	0.094	0.092	0.097	0.103	0.111	0.12	0.131	0.135	0.134	0.129	0.123	0.118	0.116	0.116	0.117	0.116	0.117
HaPE645B	0.657	0.632	0.677	0.733	0.64	0.473	0.354	0.284	0.239	0.199	0.188	0.173	0.164	0.16	0.156	0.151	0.152	0.151	0.149	0.147	0.143	0.134	0.127	0.106	0.089	0.078	0.078	0.083	0.088	0.095	0.099	0.097	0.095	0.094	0.099	0.105	0.113	0.123	0.133	0.136	0.135	0.13	0.125	0.118	0.117	0.117	0.118	0.119	0.119
HaPE645B	0.591	0.84	0.724	0.719	0.654	0.501	0.369	0.29	0.251	0.21	0.196	0.181	0.173	0.166	0.164	0.159	0.159	0.158	0.158	0.156	0.152	0.142	0.134	0.111	0.094	0.084	0.084	0.088	0.092	0.101	0.106	0.104	0.103	0.102	0.104	0.113	0.12	0.13	0.141	0.145	0.143	0.138	0.133	0.127	0.124	0.123	0.125	0.126	0.127
HaPE645B	0.859	0.956	0.734	0.788	0.717	0.546	0.417	0.318	0.265	0.221	0.207	0.193	0.189	0.176	0.174	0.173	0.17	0.169	0.168	0.166	0.159	0.151	0.141	0.118	0.1	0.087	0.09	0.094	0.099	0.109	0.113	0.111	0.108	0.107	0.111	0.119	0.126	0.139	0.149	0.154	0.153	0.147	0.14	0.134	0.132	0.132	0.133	0.134	0.135
HaPE645C	0.243	0.199	0.189	0.171	0.153	0.125	0.099	0.079	0.068	0.062	0.061	0.058	0.055	0.051	0.049	0.048	0.047	0.048	0.044	0.044	0.044	0.042	0.04	0.034	0.03	0.028	0.027	0.029	0.029	0.031	0.031	0.031	0.029	0.03	0.031	0.032	0.031	0.033	0.036	0.035	0.035	0.035	0.032	0.032	0.032	0.031	0.032	0.032	0.032
HaPE645C	0.224	0.202	0.211	0.177	0.155	0.122	0.1	0.081	0.069	0.062	0.059	0.054	0.053	0.048	0.048	0.046	0.045	0.046	0.044	0.042	0.042	0.041	0.038	0.032	0.029	0.028	0.025	0.027	0.027	0.03	0.029	0.029	0.027	0.028	0.03	0.032	0.031	0.033	0.036	0.035	0.035	0.034	0.033	0.032	0.031	0.03	0.031	0.031	0.031
HaPE645C	0.204	0.213	0.194	0.177	0.158	0.124	0.1	0.081	0.071	0.063	0.061	0.058	0.053	0.048	0.05	0.048	0.047	0.046	0.044	0.043	0.043	0.04	0.037	0.032	0.028	0.026	0.026	0.027	0.028	0.028	0.03	0.029	0.028	0.028	0.029	0.031	0.031	0.033	0.036	0.035	0.035	0.034	0.032	0.032	0.03	0.03	0.031	0.032	0.032
HaPE645C	0.248	0.231	0.192	0.178	0.157	0.125	0.099	0.081	0.07	0.063	0.062	0.059	0.053	0.051	0.049	0.048	0.045	0.045	0.042	0.042	0.041	0.039	0.036	0.031	0.026	0.025	0.024	0.025	0.026	0.027	0.028	0.028	0.027	0.029	0.028	0.031	0.03	0.032	0.033	0.033	0.034	0.033	0.031	0.03	0.029	0.029	0.03	0.029	0.03
HaPE645D	0.449	0.466	0.425	0.42	0.359	0.281	0.211	0.167	0.143	0.124	0.118	0.109	0.104	0.099	0.098	0.098	0.095	0.094	0.093	0.09	0.088	0.084	0.078	0.066	0.054	0.051	0.05	0.052	0.055	0.059	0.061	0.061	0.059	0.059	0.062	0.066	0.07	0.074	0.081	0.081	0.079	0.077	0.074	0.072	0.07	0.068	0.069	0.072	0.072
HaPE645D	0.603	0.6	0.425	0.416	0.362	0.274	0.213	0.164	0.141	0.123	0.117	0.107	0.104	0.1	0.098	0.097	0.096	0.095	0.092	0.091	0.089	0.085	0.078	0.066	0.056	0.051	0.05	0.054	0.056	0.06	0.062	0.062	0.061	0.061	0.063	0.068	0.07	0.076	0.082	0.081	0.082	0.078	0.075	0.073	0.071	0.07	0.07	0.073	0.073
HaPE645D	0.433	0.42	0.42	0.415	0.354	0.267	0.209	0.165	0.14	0.122	0.116	0.108	0.103	0.096	0.096	0.096	0.093	0.091	0.09	0.088	0.086	0.08	0.075	0.062	0.051	0.048	0.047	0.05	0.054	0.058	0.06	0.061	0.058	0.059	0.062	0.066	0.069	0.074	0.08	0.082	0.081	0.077	0.073	0.072	0.069	0.069	0.069	0.07	0.071
HaPE645D	0.399	0.46	0.444	0.418	0.369	0.281	0.211	0.169	0.142	0.124	0.118	0.112	0.106	0.099	0.098	0.097	0.094	0.095	0.093	0.09	0.089	0.084	0.079	0.065	0.055	0.052	0.052	0.053	0.056	0.06	0.063	0.062	0.06	0.061	0.063	0.068	0.071	0.076	0.081	0.082	0.082	0.078	0.074	0.073	0.071	0.071	0.071	0.073	0.073
HaPE645E	0.296	0.315	0.301	0.277	0.24	0.189	0.148	0.114	0.099	0.088	0.084	0.077	0.075	0.073	0.072	0.069	0.069	0.07	0.068	0.066	0.064	0.062	0.058	0.047	0.041	0.039	0.038	0.039	0.041	0.043	0.045	0.045	0.043	0.044	0.045	0.049	0.05	0.052	0.057	0.056	0.056	0.055	0.053	0.052	0.05	0.049	0.051	0.051	0.052
HaPE645E	0.266	0.339	0.304	0.289	0.253	0.196	0.148	0.116	0.101	0.089	0.086	0.08	0.076	0.073	0.073	0.073	0.073	0.071	0.069	0.066	0.065	0.063	0.059	0.049	0.042	0.039	0.038	0.04	0.042	0.043	0.046	0.046	0.045	0.046	0.046	0.05	0.051	0.053	0.058	0.057	0.057	0.055	0.052	0.052	0.05	0.049	0.051	0.052	0.051
HaPE645E	0.382	0.342	0.301	0.285	0.248	0.188	0.147	0.121	0.103	0.089	0.085	0.08	0.075	0.072	0.072	0.07	0.07	0.069	0.066	0.064	0.063	0.06	0.057	0.048	0.04	0.038	0.037	0.039	0.04	0.042	0.045	0.045	0.043	0.044	0.044	0.048	0.05	0.053	0.057	0.056	0.056	0.054	0.052	0.05	0.049	0.049	0.05	0.05	0.05
HaPE645E	0.347	0.303	0.295	0.277	0.248	0.187	0.145	0.113	0.097	0.086	0.083	0.076	0.072	0.067	0.068	0.067	0.065	0.065	0.062	0.061	0.059	0.056	0.053	0.044	0.035	0.032	0.033	0.036	0.038	0.039	0.041	0.043	0.041	0.042	0.042	0.045	0.047	0.051	0.054	0.055	0.055	0.052	0.049	0.05	0.048	0.047	0.047	0.048	0.048
HaPE645I	0.89	0.697	0.743	0.742	0.668	0.502	0.396	0.317	0.271	0.233	0.22	0.203	0.193	0.184	0.182	0.176	0.175	0.175	0.171	0.167	0.163	0.158	0.147	0.126	0.107	0.097	0.097	0.101	0.106	0.112	0.115	0.116	0.112	0.112	0.113	0.121	0.128	0.137	0.146	0.148	0.146	0.143	0.136	0.131	0.127	0.125	0.128	0.13	0.131
HaPE645I	0.634	0.847	0.753	0.753	0.675	0.533	0.408	0.314	0.274	0.238	0.223	0.206	0.195	0.188	0.185	0.179	0.179	0.178	0.175	0.173	0.17	0.162	0.152	0.13	0.111	0.102	0.101	0.105	0.109	0.115	0.12	0.119	0.115	0.114	0.115	0.124	0.13	0.138	0.148	0.151	0.149	0.146	0.138	0.132	0.129	0.129	0.132	0.133	0.134
HaPE645I	0.502	0.595	0.732	0.749	0.675	0.495	0.4	0.313	0.268	0.229	0.218	0.199	0.19	0.182	0.178	0.175	0.171	0.171	0.168	0.165	0.161	0.155	0.144	0.122	0.103	0.095	0.094	0.099	0.103	0.11	0.115	0.115	0.111	0.111	0.113	0.12	0.127	0.135	0.145	0.148	0.147	0.142	0.135	0.13	0.127	0.126	0.127	0.129	0.13
HaPE645I	1.152	0.86	0.71	0.733	0.67	0.524	0.399	0.316	0.269	0.232	0.221	0.204	0.192	0.185	0.182	0.179	0.176	0.174	0.171	0.167	0.163	0.157	0.147	0.124	0.106	0.097	0.097	0.101	0.106	0.112	0.117	0.115	0.112	0.112	0.114	0.123	0.128	0.137	0.147	0.15	0.149	0.144	0.137	0.132	0.128	0.127	0.129	0.131	0.132
HaPE645H	0.261	0.247	0.204	0.183	0.158	0.12	0.098	0.079	0.07	0.06	0.058	0.053	0.05	0.048	0.048	0.047	0.047	0.047	0.046	0.044	0.043	0.041	0.038	0.033	0.03	0.028	0.026	0.028	0.028	0.029	0.03	0.03	0.029	0.03	0.031	0.032	0.031	0.033	0.035	0.034	0.034	0.034	0.032	0.031	0.029	0.03	0.03	0.032	0.031
HaPE645H	0.228	0.226	0.198	0.178	0.156	0.123	0.098	0.077	0.065	0.057	0.055	0.053	0.05	0.046	0.045	0.044	0.044	0.043	0.041	0.041	0.039	0.037	0.035	0.03	0.026	0.024	0.022	0.024	0.025	0.027	0.027	0.027	0.026	0.026	0.027	0.03	0.03	0.031	0.035	0.033	0.032	0.031	0.03	0.029	0.028	0.028	0.028	0.029	0.028
HaPE645H	0.207	0.199	0.195	0.175	0.158	0.122	0.097	0.075	0.063	0.056	0.053	0.052	0.047	0.045	0.044	0.043	0.042	0.042	0.04	0.039	0.038	0.035	0.033	0.028	0.024	0.021	0.019	0.022	0.023	0.024	0.026	0.025	0.024	0.025	0.026	0.027	0.028	0.03	0.032	0.031	0.031	0.029	0.028	0.028	0.027	0.026	0.026	0.027	0.026
HaPE645H	0.219	0.208	0.194	0.174	0.155	0.118	0.095	0.075	0.064	0.055	0.053	0.05	0.049	0.044	0.045	0.044	0.043	0.043	0.041	0.038	0.037	0.035	0.033	0.028	0.024	0.022	0.021	0.023	0.023	0.025	0.027	0.025	0.024	0.025	0.027	0.028	0.029	0.03	0.032	0.031	0.031	0.03	0.029	0.029	0.027	0.028	0.028	0.027	0.027
XA	0.369	0.395	0.371	0.336	0.294	0.232	0.185	0.157	0.137	0.124	0.118	0.108	0.104	0.096	0.094	0.092	0.089	0.088	0.086	0.083	0.081	0.079	0.075	0.066	0.06	0.058	0.056	0.059	0.06	0.061	0.062	0.062	0.058	0.057	0.058	0.059	0.06	0.061	0.063	0.062	0.061	0.059	0.055	0.056	0.053	0.052	0.053	0.054	0.055
XA	0.417	0.36	0.357	0.332	0.303	0.233	0.191	0.156	0.139	0.123	0.117	0.109	0.103	0.096	0.093	0.091	0.089	0.088	0.085	0.084	0.081	0.078	0.074	0.066	0.058	0.057	0.056	0.059	0.059	0.061	0.062	0.061	0.058	0.056	0.057	0.058	0.059	0.061	0.063	0.062	0.061	0.058	0.055	0.056	0.054	0.052	0.052	0.053	0.053
XA	0.338	0.448	0.386	0.341	0.3	0.235	0.193	0.161	0.141	0.125	0.119	0.11	0.104	0.098	0.096	0.093	0.09	0.09	0.087	0.085	0.083	0.08	0.076	0.068	0.062	0.059	0.058	0.06	0.062	0.063	0.063	0.062	0.058	0.057	0.06	0.061	0.06	0.062	0.065	0.064	0.063	0.061	0.058	0.056	0.055	0.053	0.054	0.054	0.055
XA	0.391	0.375	0.371	0.345	0.306	0.243	0.189	0.158	0.14	0.124	0.12	0.112	0.106	0.099	0.097	0.095	0.09	0.09	0.086	0.084	0.082	0.08	0.075	0.066	0.06	0.058	0.058	0.06	0.06	0.062	0.063	0.062	0.059	0.058	0.059	0.06	0.06	0.063	0.064	0.063	0.062	0.061	0.057	0.056	0.054	0.053	0.053	0.053	0.054
XB	0.561	0.613	0.486	0.517	0.457	0.367	0.301	0.257	0.236	0.211	0.202	0.192	0.186	0.178	0.176	0.176	0.173	0.172	0.169	0.165	0.162	0.156	0.149	0.137	0.128	0.124	0.123	0.123	0.122	0.123	0.124	0.121	0.116	0.113	0.112	0.115	0.115	0.116	0.117	0.113	0.11	0.108	0.104	0.101	0.097	0.094	0.095	0.094	0.093
XB	0.6	0.631	0.524	0.504	0.445	0.352	0.288	0.247	0.22	0.201	0.195	0.184	0.176	0.171	0.17	0.167	0.164	0.165	0.161	0.158	0.155	0.149	0.145	0.132	0.123	0.119	0.118	0.12	0.118	0.12	0.12	0.117	0.111	0.108	0.109	0.11	0.111	0.111	0.113	0.11	0.108	0.104	0.1	0.097	0.095	0.093	0.093	0.092	0.091
XB	0.383	0.427	0.433	0.453	0.403	0.32	0.261	0.216	0.192	0.171	0.163	0.156	0.152	0.144	0.143	0.143	0.141	0.142	0.138	0.136	0.134	0.129	0.122	0.112	0.103	0.1	0.099	0.1	0.101	0.103	0.103	0.102	0.098	0.094	0.094	0.097	0.097	0.1	0.1	0.097	0.096	0.094	0.089	0.086	0.083	0.081	0.082	0.081	0.081
XB	0.457	0.612	0.536	0.471	0.415	0.331	0.276	0.23	0.202	0.182	0.175	0.165	0.158	0.153	0.149	0.147	0.149	0.148	0.146	0.142	0.139	0.136	0.128	0.118	0.108	0.105	0.104	0.105	0.106	0.108	0.108	0.106	0.1	0.098	0.098	0.1	0.1	0.103	0.105	0.102	0.1	0.096	0.092	0.089	0.085	0.083	0.084	0.084	0.083
XC	0.881	1.164	1.972	1.582	1.407	1.078	0.831	0.746	0.642	0.577	0.547	0.525	0.506	0.493	0.483	0.48	0.477	0.473	0.47	0.471	0.463	0.446	0.427	0.392	0.364	0.353	0.352	0.352	0.356	0.365	0.367	0.358	0.339	0.325	0.322	0.326	0.332	0.338	0.341	0.334	0.323	0.308	0.295	0.287	0.28	0.277	0.278	0.279	0.277
XC	0.614	1.087	1.281	1.468	1.227	0.953	0.737	0.624	0.557	0.483	0.464	0.433	0.416	0.405	0.4	0.402	0.399	0.397	0.394	0.395	0.387	0.374	0.356	0.323	0.296	0.288	0.288	0.293	0.298	0.307	0.311	0.302	0.284	0.275	0.271	0.276	0.283	0.29	0.294	0.287	0.28	0.267	0.254	0.246	0.239	0.237	0.239	0.239	0.237
XC	0.529	0.665	1.291	1.403	1.236	0.887	0.733	0.619	0.561	0.501	0.481	0.45	0.428	0.422	0.417	0.416	0.417	0.415	0.413	0.407	0.403	0.386	0.368	0.335	0.309	0.298	0.299	0.304	0.307	0.316	0.319	0.311	0.294	0.283	0.279	0.286	0.293	0.298	0.303	0.296	0.286	0.273	0.259	0.252	0.246	0.246	0.246	0.246	0.245
XC	1.113	1.091	0.9	1.362	1.25	1.068	0.865	0.746	0.671	0.613	0.589	0.554	0.54	0.522	0.512	0.512	0.519	0.516	0.505	0.498	0.495	0.483	0.462	0.423	0.393	0.383	0.385	0.388	0.394	0.401	0.396	0.391	0.368	0.36	0.358	0.36	0.369	0.375	0.375	0.368	0.357	0.345	0.329	0.321	0.311	0.309	0.307	0.309	0.307
XC	0.495	1.081	0.85	1.433	1.236	0.882	0.779	0.682	0.589	0.518	0.491	0.462	0.453	0.434	0.43	0.434	0.426	0.423	0.422	0.419	0.412	0.401	0.381	0.349	0.32	0.311	0.31	0.315	0.322	0.33	0.333	0.322	0.305	0.291	0.288	0.295	0.301	0.308	0.314	0.308	0.296	0.282	0.271	0.263	0.257	0.255	0.256	0.256	0.256
[truncated: 128 more columns]

## Sheet: Thylakoid
Wavelength / nm	220	221	222	223	224	225	226	227	228	229	230	231	232	233	234	235	236	237	238	239	240	241	242	243	244	245	246	247	248	249	250	251	252	253	254	255	256	257	258	259	260	261	262	263	264	265	266	267	268
Thaylakoid 0.1% Triton x-100	3.5	3.5	3.5	3.5	3.5	3.5	3.5	3.5	3.5	3.5	3.5	3.5	3.5	3.5	3.5	3.5	3.5	3.5	3.5	3.5	3.5	1.7	1.146	0.978	0.895	0.827	0.801	0.766	0.75	0.743	0.736	0.732	0.73	0.742	0.777	0.825	0.853	0.955	1.079	1.18	1.476	2.341	3.5	3.5	3.5	3.5	3.5	3.5	3.5
[truncated: 632 more columns]
