# Supplementary material for: Molecular dissection of the soluble photosynthetic antenna from the cryptophyte alga Hemiselmis andersenii
Source: Commun Biol. 2023 Nov 13;6:1158. doi: 10.1038/s42003-023-05508-4 (PMC10643455; doi:10.1038/s42003-023-05508-4)
Supplement: Supplementary file 6 — Dataset 3 [file 42003_2023_5508_MOESM6_ESM.xlsx]

## Sheet: Sheet1
nm	504	504.2	504.4	504.6	504.8	505	505.2	505.4	505.6	505.8	506	506.2	506.4	506.6	506.8	507	507.2	507.4	507.6	507.8	508	508.2	508.4	508.6	508.8	509	509.2	509.4	509.6	509.8	510	510.2	510.4	510.6	510.8	511	511.2	511.4	511.6	511.8	512	512.2	512.4	512.6	512.8	513	513.2	513.4	513.6
HaPE555	-0.008241	-0.00770094	-0.00707848	-0.00654407	-0.00597709	-0.00549034	-0.00509901	-0.00475399	-0.0044886	-0.00429323	-0.0042063	-0.0040803	-0.00397218	-0.00389082	-0.00380591	-0.00367422	-0.00345839	-0.00329804	-0.00307168	-0.00289332	-0.00280907	-0.00273219	-0.00270024	-0.00275386	-0.00286784	-0.00295909	-0.00291702	-0.002849	-0.00270329	-0.00249821	-0.00222142	-0.0019371	-0.00164332	-0.00136257	-0.00110933	-0.000897827	-0.000743262	-0.000579161	-0.000508477	-0.000447245	-0.000361891	-0.000260559	-0.000165878	-9.79065e-05	-4.83305e-05	-3.92474e-05	5.29285e-05	0.000150076	0.00027062
HaPE645	-0.0122233	-0.0107867	-0.0100983	-0.0091826	-0.00774354	-0.00560669	-0.00355214	-0.00188629	-0.00042498	0.000216508	0.000345207	8.00816e-05	-0.00100974	-0.00159701	-0.00202946	-0.00205318	-0.00172538	-0.00110088	-0.000158003	0.000660382	0.0015599	0.0022003	0.00253051	0.0026028	0.00242692	0.00231789	0.00278365	0.0034997	0.00406834	0.0049914	0.00592353	0.00618932	0.00692286	0.00634677	0.00643864	0.00610256	0.00533218	0.00493558	0.00422417	0.00451774	0.00494556	0.00548909	0.00558131	0.00548593	0.00581781	0.00649231	0.00725794	0.00845558	0.00900821
[truncated: 932 more columns]
