# Supplementary material for: Molecular dissection of the soluble photosynthetic antenna from the cryptophyte alga Hemiselmis andersenii
Source: Commun Biol. 2023 Nov 13;6:1158. doi: 10.1038/s42003-023-05508-4 (PMC10643455; doi:10.1038/s42003-023-05508-4)
Supplement: Supplementary file 7 — Dataset 4 [file 42003_2023_5508_MOESM7_ESM.xlsx]

## Sheet: HaPE555
	250	252	254	256	258	260	262	264	266	268	270	272	274	276	278	280	282	284	286	288	290	292	294	296	298	300	302	304	306	308	310	312	314	316	318	320	322	324	326	328	330	332	334	336	338	340	342	344	346
500	2422.33	1163.71	295.201	199.311	192.491	184.803	174.218	163.326	152.763	139.807	129.663	120.139	112.93	106.162	101.048	99.594	96.1383	95.3092	94.0618	93.6203	91.571	88.5861	84.7313	80.3797	76.5435	71.3955	67.0411	62.1159	58.0803	53.6461	50.5866	46.2822	42.2535	38.8216	35.7323	32.0875	29.2528	26.56	24.1297	21.7538	19.8782	17.5358	16.4677	15.0065	13.6753	12.772	11.7081	10.8701	10.3404
500.2	2456.56	1241.01	315.332	199.352	192.132	183.999	173.91	163.046	152.844	140.126	129.507	120.101	112.73	105.984	100.89	99.345	95.9548	95.0404	94.2086	93.5439	91.5832	88.6097	84.5682	80.2348	76.4971	71.2408	67.0902	62.088	58.0765	53.625	50.4211	46.379	42.2583	38.8987	35.6676	32.1197	29.2671	26.4561	24.1353	21.6836	19.7114	17.5604	16.4949	14.949	13.5861	12.7348	11.6584	10.9004	10.3043
500.4	2480.42	1317.51	338.81	199.632	192.183	183.433	173.273	162.473	152.97	140.111	129.493	119.536	112.51	106.2	100.784	99.1637	96.044	94.7877	94.088	93.2261	91.6555	88.5918	84.2865	80.2118	76.5459	71.1785	67.0717	62.2282	57.7392	53.6878	50.0834	46.3145	42.193	38.8054	35.44	32.0604	29.1961	26.4158	24.2191	21.6296	19.6944	17.56	16.4906	14.892	13.6466	12.6667	11.6174	10.8759	10.2288
500.6	2497.86	1395.34	365.079	199.366	191.86	183.287	174.002	162.629	152.892	140.19	129.496	119.564	112.57	105.966	100.983	98.8846	95.9771	95.0984	93.8111	92.8936	91.71	88.4774	84.0081	80.0762	76.4397	71.1785	66.9356	62.2916	57.7542	53.5806	50.0912	46.3508	42.2138	38.7513	35.4497	32.1526	29.1782	26.39	24.1134	21.5299	19.6463	17.6426	16.4889	14.8778	13.6222	12.705	11.6295	10.8673	10.2512
500.8	2517.52	1474.92	392.926	199.261	191.713	182.611	173.933	162.161	153.047	140.155	129.177	119.898	112.62	105.805	101.092	98.8544	96.3024	95.0734	93.4781	92.5406	91.6812	88.5583	83.8346	79.9505	76.1552	70.956	66.7875	62.2949	57.8664	53.5735	49.7992	46.226	42.1616	38.6729	35.4929	32.1648	29.2167	26.3129	24.0438	21.5292	19.6334	17.5963	16.4618	14.8593	13.6185	12.6505	11.6214	10.9425	10.254
501	2525.42	1555.34	423.376	200.33	192.169	182.971	173.496	162.014	152.825	140.572	128.925	119.964	112.468	105.307	101.267	98.6639	96.2347	95.1092	93.3846	92.4547	91.4744	88.2791	83.9652	80.0272	75.9959	70.9919	66.6606	62.2197	57.7747	53.552	49.5482	46.1052	42.057	38.621	35.3841	32.1317	29.1791	26.2968	24.0176	21.5144	19.5069	17.6159	16.2801	14.8386	13.618	12.5643	11.5077	10.9045	10.2026
501.2	2527.75	1635.36	457.508	201.14	190.905	182.732	173.654	162.501	152.927	140.398	129.076	119.92	112.082	104.9	101.131	98.3657	95.9975	94.9538	93.7211	92.1208	91.1931	88.2473	84.0359	79.7977	75.8955	71.1095	66.4281	62.0025	57.7721	53.5463	49.5536	46.1126	41.9995	38.5569	35.5573	32.1218	29.0894	26.2108	24.0523	21.5276	19.3902	17.6364	16.2718	14.8505	13.5536	12.5621	11.5014	10.8453	10.1178
501.4	2520.72	1717.16	494.166	201.543	191.271	182.337	173.298	162.068	153.136	140.545	129.18	119.794	111.703	104.784	101.023	98.1757	96.1048	94.9872	93.7499	92.4878	91.0362	88.1431	83.5758	79.8041	75.9783	71.0554	66.4475	61.8672	57.7836	53.405	49.4718	46.0508	41.8666	38.5479	35.5492	32.1588	29.1612	26.2403	24.079	21.4736	19.3036	17.7261	16.1578	14.7988	13.6056	12.5237	11.4814	10.765	10.0896
501.6	2512.26	1796	532.791	202.872	191.052	181.968	173.098	161.747	152.974	140.533	129.503	119.599	111.66	104.386	101.098	98.071	96.1055	94.8282	93.6436	92.4886	91.023	88.2295	83.7961	80.1864	75.9368	70.8964	66.477	61.906	57.5431	53.4481	49.2425	45.8729	41.7737	38.4343	35.4376	32.1239	29.0776	26.1299	24.0453	21.464	19.3399	17.6946	16.1321	14.8017	13.6466	12.5296	11.5196	10.7743	10.0562
501.8	2495.85	1875.47	575.664	204.541	191.156	181.837	173.113	160.468	152.403	140.239	129.544	119.586	111.605	104.209	101.001	97.7564	96.0385	94.8755	93.564	92.2873	91.0462	88.1465	83.4822	79.9868	76.0238	70.6595	66.2036	61.8715	57.3754	53.4358	49.3392	45.687	41.6365	38.2807	35.2925	32.0825	29.1446	26.241	23.9711	21.4572	19.3457	17.718	16.1326	14.7188	13.6416	12.5152	11.5399	10.6754	10.0125
502	2476.04	1952.7	619.762	206.518	190.486	182.07	172.806	160.433	151.864	139.626	129.486	119.529	111.146	104.275	101.033	97.9859	95.8692	94.8698	93.8473	92.4655	90.963	87.8053	83.4227	79.7568	75.6013	70.7164	65.9335	61.9395	57.3971	53.3661	49.5197	45.5359	41.6737	38.3606	35.3366	32.0698	29.0367	26.2364	23.8415	21.5265	19.3654	17.6846	16.1363	14.6991	13.6031	12.5121	11.5739	10.6592	10.0086
502.2	2447.39	2027.7	668.156	211.117	190.169	181.764	172.337	160.455	151.15	139.526	129.333	119.37	110.939	104.343	100.564	97.7266	95.7543	94.7816	93.7984	92.5647	90.6033	87.4521	83.6288	79.6089	75.4727	70.5868	65.8678	61.7695	57.4669	53.3922	49.4924	45.5107	41.737	38.2188	35.3147	32.1231	28.9261	26.3584	23.7938	21.5261	19.3132	17.6302	16.1106	14.7128	13.5445	12.4696	11.5553	10.6227	10.0179
502.4	2412.27	2100.27	719.14	216.151	189.531	181.999	171.999	160.113	150.721	139.399	129.404	118.833	110.645	104.391	100.194	97.8196	95.3442	94.6214	93.7489	92.6083	90.3963	87.2681	83.6292	79.4604	75.5972	70.4608	65.8793	61.5238	57.343	53.3981	49.4569	45.5149	41.6798	38.1617	35.233	32.1239	28.9045	26.374	23.7641	21.5879	19.3147	17.6895	16.0715	14.6831	13.4883	12.3804	11.5529	10.5585	9.99054
502.6	2372.35	2170.4	774.835	222.23	189.179	181.812	172.211	159.992	150.882	139.113	129.41	118.124	109.965	104.485	100.16	97.7339	95.343	94.2256	93.7712	92.3117	90.1477	87.1329	83.647	79.5029	75.5856	70.5015	65.7605	61.5157	57.1798	53.309	49.3703	45.5621	41.7018	38.1511	35.1981	32.1166	28.8838	26.3977	23.7313	21.5589	19.3709	17.6302	16.1513	14.6422	13.3812	12.4306	11.5823	10.5189	9.97698
502.8	2325.96	2236.99	834.865	229.1	188.768	181.14	171.368	159.885	150.996	139.083	128.848	118.391	109.8	104.653	99.9595	97.6109	95.511	93.9603	93.553	92.2942	90.12	87.0293	83.5011	79.3294	75.1763	70.3622	65.894	61.5397	57.1327	53.081	49.3271	45.4596	41.5964	38.2046	35.0255	32.0847	28.8308	26.3243	23.6712	21.4773	19.3813	17.6679	16.1192	14.4962	13.3799	12.3939	11.637	10.5762	9.98819
503	2277.21	2299.65	896.764	237.74	188.756	180.854	170.835	159.433	150.727	139.106	128.375	117.718	109.637	104.85	99.7028	97.5353	95.2381	93.5955	93.1481	92.1185	90.1996	86.8742	83.3137	79.1382	75.3249	70.2905	65.8492	61.4263	56.9946	53.1101	49.0114	45.2474	41.6518	38.1551	35.0504	31.9535	28.9409	26.1862	23.6396	21.4339	19.3066	17.6173	16.183	14.3876	13.395	12.3919	11.6074	10.5648	9.98441
503.2	2220.69	2357.73	965.904	249.106	188.399	180.466	170.261	159.434	150.516	138.881	127.723	117.543	109.685	104.857	99.7203	97.2648	95.0065	93.8653	93.0559	91.7394	89.944	86.7046	83.4827	78.9243	75.0838	70.1274	65.637	61.1382	56.9132	53.181	48.9536	45.1038	41.7572	38.2461	35.0148	31.8296	28.9101	26.3065	23.6127	21.3771	19.2533	17.548	16.2285	14.38	13.3524	12.4476	11.5074	10.5461	9.99995
503.4	2160.54	2412.07	1037.5	262.072	188.536	180.172	170.365	159.502	150.179	138.885	127.471	117.369	109.683	105.22	99.5496	96.952	95.3975	93.6472	93.0001	91.4306	89.5304	86.5761	83.3945	78.6553	74.6507	70.2043	65.6916	61.0758	56.8852	53.0924	49.0137	45.0258	41.8512	38.2421	34.9919	31.741	28.8322	26.3014	23.5935	21.3379	19.2097	17.5016	16.1198	14.3258	13.3391	12.3515	11.4822	10.6087	10.0012
503.6	2097.19	2459.24	1112.99	276.526	189.029	180.12	169.761	160.013	149.343	139.325	127.489	117.409	109.929	105.275	99.4414	96.7059	95.2243	93.3807	92.6369	91.4153	89.3056	86.5669	83.2104	78.5335	74.5013	69.9868	65.5983	61.0026	56.9618	53.1705	48.7602	45.0658	41.8663	38.1848	34.938	31.7454	28.8221	26.2777	23.6031	21.338	19.1974	17.5303	16.0725	14.3761	13.2847	12.321	11.4653	10.6191	9.95252
503.8	2028.92	2501.31	1190.96	293.068	189.295	180.092	169.559	159.495	148.725	139.246	127.249	117.398	109.618	104.903	99.3941	96.5103	95.6545	93.1777	92.3165	91.0778	89.1851	86.5857	83.1386	78.6944	74.4757	70.04	65.5965	60.8485	56.9637	52.9719	48.6717	45.1469	41.8899	38.1686	34.8191	31.63	28.9004	26.1322	23.5801	21.1996	19.2196	17.5208	16.0162	14.3653	13.3414	12.2719	11.4223	10.6098	9.93851
504	1961.42	2539.91	1270.6	311.889	190.021	179.498	169.322	159.748	148.316	138.454	127.085	117.483	109.605	104.695	99.4302	96.4109	95.3395	92.9274	92.1569	90.9944	89.0469	86.5337	82.8742	78.5698	74.3232	69.8848	65.5405	60.8206	56.9018	52.9084	48.6733	45.0022	41.7302	38.0967	34.8287	31.4603	28.9167	26.1818	23.5221	21.1482	19.2429	17.43	15.9917	14.3571	13.3064	12.3157	11.3697	10.5707	9.82459
504.2	1890.78	2574.15	1352.88	333.489	189.987	178.525	168.95	158.696	147.792	138.264	126.953	117.626	109.592	104.661	99.3631	96.2512	95.0289	92.7361	92.3628	91.2884	89.1534	86.3818	82.626	78.6907	74.0697	69.9047	65.2556	60.5532	56.8701	52.721	48.6521	45.0993	41.728	37.9963	34.7202	31.3273	28.9541	26.1551	23.5429	21.1565	19.2979	17.4781	15.9727	14.3958	13.3138	12.2779	11.3441	10.5614	9.78987
504.4	1816.92	2603.14	1439.15	358.747	191.286	178.871	169.401	158.845	147.646	138.401	127.014	117.369	109.834	104.455	99.1274	95.9324	95.0869	92.7227	92.1351	91.3989	89.19	86.1414	82.2345	78.7346	74.1714	69.8438	65.2505	60.6271	56.8442	52.7613	48.7254	44.9164	41.719	38.0714	34.7918	31.2874	28.8875	26.1353	23.541	21.0543	19.2138	17.4583	15.9483	14.4062	13.2647	12.2697	11.3145	10.5317	9.7548
504.6	1739.04	2622.08	1524.41	386.515	191.664	178.776	169.407	158.889	146.897	138.339	126.598	117.214	109.563	104.12	99.1787	95.4366	95.1581	93.018	92.0042	91.2577	89.0081	86.391	82.189	78.8027	74.0598	69.7361	64.9675	60.6	56.6871	52.8757	48.7306	44.9867	41.5897	37.9764	34.7606	31.2484	28.918	26.1534	23.543	21.0274	19.2177	17.3389	15.8791	14.4796	13.2117	12.2795	11.2434	10.5112	9.69697
504.8	1663.17	2637.27	1610.91	417.508	192.223	178.21	169.12	158.972	146.729	138.268	126.996	116.968	109.356	103.797	98.8929	95.5045	94.9545	92.7543	92.1994	90.9224	88.6334	86.1497	82.2462	78.6587	73.8939	69.6761	64.9143	60.5696	56.6364	52.8113	49.0979	45.0779	41.4467	37.8713	34.7013	31.345	28.8657	26.1984	23.3975	21.0469	19.1227	17.3531	15.8204	14.4794	13.2253	12.2668	11.2993	10.4888	9.69447
505	1586.66	2643.33	1696.4	452.108	192.789	178.489	168.974	158.651	146.54	138.1	126.62	117.17	109.36	103.433	98.8403	95.6072	94.695	92.4433	92.1267	91.0828	88.9576	86.1771	81.8286	78.5888	73.791	69.6326	64.8845	60.4653	56.6866	52.6238	49.1173	45.0897	41.2144	37.7425	34.7187	31.3386	28.8049	26.0158	23.3343	20.9664	19.1023	17.3174	15.8341	14.4856	13.1986	12.2562	11.2437	10.4727	9.63562
505.2	1510.72	2640.42	1780.92	488.481	193.558	178.723	168.785	158.157	147.205	138.098	126.158	116.948	108.719	102.591	98.3974	95.5153	94.3034	92.2136	92.1264	91.3531	88.8508	85.7924	81.7802	78.5513	73.615	69.5806	64.5776	60.3425	56.5176	52.5493	49.0189	45.063	41.1596	37.7983	34.7046	31.2701	28.7621	26.0175	23.2714	20.9161	19.1045	17.2517	15.8242	14.5709	13.1634	12.2333	11.2795	10.3664	9.63217
505.4	1433.5	2634.02	1862.67	528.283	194.633	178.813	168.714	157.435	147.653	137.866	126.162	116.581	108.449	102.392	98.3864	95.4516	94.3617	92.2083	92.1761	91.03	88.5312	85.5363	81.6424	78.4676	73.7742	69.5839	64.5561	60.3961	56.3264	52.4583	49.1234	45.0007	41.0284	37.7725	34.7687	31.2544	28.7568	26.0075	23.1462	20.95	18.9905	17.2485	15.8044	14.5223	13.1395	12.2463	11.2105	10.3706	9.63477
505.6	1353.26	2618.49	1943.51	569.26	196.294	178.316	168.224	156.888	147.627	138.02	125.721	116.594	108.501	102.46	98.0559	95.5126	93.8874	92.2069	92.1004	90.8517	88.5418	85.4198	81.5496	77.7914	73.722	69.2188	64.3062	60.3588	56.2067	52.2709	48.9227	44.8828	40.7725	37.5717	34.7947	31.2306	28.7086	26.0336	23.0915	20.999	18.9243	17.2729	15.7615	14.4879	13.1194	12.2367	11.1969	10.3297	9.66486
505.8	1275.82	2594.84	2021.38	615.333	198.186	178.223	168.09	156.593	147.111	138.099	125.493	116.482	108.554	102.282	97.9003	95.4645	93.7804	92.405	91.9139	90.3308	88.4318	85.3041	81.4785	77.5258	73.6	69.1275	64.3703	60.0883	55.8885	52.2337	48.7742	44.7083	40.7559	37.6215	34.7262	31.2444	28.6195	25.8538	23.0882	20.9694	18.7957	17.2224	15.7255	14.4784	13.0309	12.2019	11.2744	10.307	9.669
506	1200.56	2560.98	2098.47	664.746	201.199	177.575	167.116	156.088	146.527	138.203	125.088	116.603	108.507	102.215	97.6299	95.2056	93.486	92.3494	91.6418	89.8117	88.1816	85.1667	81.4356	77.1869	73.5965	69.042	64.2291	59.9134	55.8249	52.1049	48.4814	44.5312	40.6637	37.4551	34.6257	31.2979	28.6105	25.7898	22.9828	20.8566	18.7733	17.1463	15.6227	14.2793	13.0107	12.1889	11.2463	10.3058	9.66124
506.2	1123.96	2527.86	2173.14	719.351	205.481	177.259	167.07	155.608	145.803	137.621	125.519	116.306	108.298	101.967	97.2977	95.5095	93.2943	92.1689	91.6082	89.6545	87.9578	84.9341	81.4684	76.9369	73.5195	68.9283	64.2755	59.6246	55.788	52.0689	48.2516	44.4966	40.7666	37.4403	34.4996	31.2051	28.5275	25.754	22.9568	20.8942	18.7266	17.2195	15.5797	14.2451	12.9791	12.1475	11.2079	10.2854	9.65745
506.4	1049.46	2489.51	2242.71	775.897	211.332	177.419	166.943	155.645	145.404	137.046	125.326	115.944	108.3	101.583	97.1952	95.402	93.0611	92.1719	91.4723	89.6561	88.0821	84.5044	81.3307	76.7973	73.3536	68.7465	64.3136	59.5644	55.7394	51.767	48.0131	44.499	40.7454	37.4605	34.4839	31.1295	28.5773	25.7453	22.7941	20.9233	18.7004	17.1573	15.5775	14.1841	12.9467	12.1063	11.2318	10.2495	9.65529
506.6	976.99	2440.25	2308.37	836.828	218.009	177.446	166.505	155.364	145.464	136.903	124.874	115.668	108.731	101.601	97.0212	95.5174	93.3154	92.3226	91.2463	89.6658	87.7813	84.4452	81.2279	76.5349	73.528	68.8138	64.2202	59.4446	55.639	51.6792	47.8857	44.2649	40.7953	37.4932	34.3476	31.1042	28.6401	25.6871	22.9078	20.9296	18.6233	17.0807	15.5271	14.1692	12.8685	12.1144	11.2264	10.2407	9.62191
506.8	908.629	2393.02	2370.87	901.711	226.849	177.381	166.433	155.113	145	136.372	125.04	115.345	108.469	101.618	96.9314	95.4743	93.0571	92.3814	90.8879	89.2317	87.5783	84.1794	81.3607	76.3632	73.3774	68.7316	64.1055	59.4108	55.5467	51.7245	47.986	44.1512	40.7357	37.3881	34.2993	31.1832	28.5791	25.6755	22.7732	20.8878	18.6019	17.101	15.5061	14.1111	12.8693	12.0275	11.1402	10.2148	9.58967
507	842.664	2340.42	2430.2	971.048	236.722	176.943	165.708	154.833	144.536	135.913	124.698	115.048	108.598	101.618	97.1136	95.4904	92.884	92.2589	90.4967	89.038	87.5296	84.1388	81.3047	76.2514	73.1593	68.5294	64.0893	59.3864	55.5342	51.6214	48.0486	44.1676	40.7493	37.1714	34.2701	31.0154	28.5561	25.499	22.8144	20.8423	18.5225	17	15.453	14.0803	12.8837	12.014	11.1028	10.1756	9.51024
507.2	779.012	2284.33	2486.78	1045.23	248.658	176.223	166.073	155.341	143.256	135.501	124.969	115.016	108.918	101.72	97.322	95.3581	92.496	91.8827	90.5063	88.8514	87.2058	84.0424	81.2849	76.5159	72.908	68.1736	64.0704	59.1495	55.5314	51.6886	47.8173	44.0091	40.7719	37.1144	34.1334	30.944	28.4227	25.4111	22.8085	20.7395	18.5629	16.8835	15.4518	14.133	12.8451	12.0275	11.0702	10.2556	9.45415
507.4	717.294	2222.95	2538.23	1121.14	262.879	175.809	165.396	154.958	143.913	134.908	124.651	114.818	108.495	101.444	97.2052	95.2648	92.4014	91.4726	90.0971	88.7602	87.0594	83.7662	81.0472	76.4722	72.7056	68.0011	63.8644	59.1864	55.5744	51.8084	47.7678	44.0802	40.7665	37.2249	34.2025	30.926	28.3482	25.3189	22.8295	20.6339	18.4841	16.8598	15.4458	14.0663	12.8855	12.0055	11.0146	10.2719	9.48984
507.6	660.565	2159.14	2584.99	1200.38	279.263	176.093	165.869	154.913	143.609	134.617	124.549	114.464	108.027	101.102	97.1322	94.9604	92.2825	91.1921	89.805	88.8601	86.9912	83.8111	80.8385	76.363	72.5351	67.9101	63.8219	59.3453	55.4276	51.5716	47.7726	44.0194	40.6644	37.1594	34.0722	30.8027	28.3808	25.3664	22.883	20.6242	18.4291	16.8421	15.478	14.1544	12.8815	11.9527	10.95	10.2728	9.46935
507.8	607.497	2087.08	2623.03	1281.29	297.804	176.161	165.257	155.111	144.003	134.426	124.069	114.257	107.845	100.852	97.0264	94.6263	92.1918	90.7936	90.057	88.9254	86.682	83.8894	80.957	76.2679	72.3556	67.9738	63.6912	59.2426	55.4155	51.4811	47.6593	44.0406	40.6057	37.0925	34.1274	30.8101	28.3521	25.4188	22.9316	20.5878	18.4564	16.7683	15.4498	14.1505	12.8775	11.9546	10.9114	10.2856	9.44473
508	557.713	2012.82	2651.78	1363.94	318.56	176.646	165.032	154.856	143.694	134.445	124.246	113.985	107.865	100.709	96.9651	94.3475	92.2072	90.5588	89.7407	88.6358	86.304	84.0017	80.9192	76.2523	72.1241	67.962	63.3362	59.2018	55.2957	51.3492	47.6012	43.9169	40.5843	37.1489	33.9956	30.7061	28.2674	25.3137	22.8835	20.529	18.5027	16.6955	15.5265	14.1505	12.8588	11.9168	10.8963	10.2648	9.44637
508.2	511.82	1936.66	2679.29	1447.03	343.223	176.259	164.703	154.576	143.683	133.898	123.946	113.757	107.972	100.648	96.8257	94.0628	91.9017	90.2774	89.7648	88.5997	86.0813	83.9215	80.6156	76.2338	72.0674	67.6724	63.2445	59.2431	55.2852	51.3771	47.4476	43.7342	40.6294	37.0831	34.0122	30.6298	28.1307	25.3248	22.8835	20.3957	18.4983	16.7417	15.5246	14.1595	12.7419	11.9052	10.8341	10.2809	9.41819
508.4	469.953	1857.72	2700.81	1534.3	370.227	176.884	164.714	154.226	143.445	133.901	123.972	113.4	107.719	100.271	96.8567	93.5577	91.681	89.8078	89.5486	88.3214	85.9479	83.9603	80.1272	76.1595	71.9384	67.4261	63.1316	59.3771	55.234	51.302	47.3093	43.6147	40.6037	37.1403	33.7938	30.5403	28.0864	25.2259	22.8977	20.2616	18.5023	16.7487	15.5139	14.1489	12.7609	11.9193	10.8184	10.1696	9.42028
508.6	429.833	1773.01	2712.75	1621.43	400.189	176.435	164.221	154.527	142.879	133.436	124.123	112.836	107.872	99.8938	96.6125	93.23	91.4023	89.4236	89.2949	88.5131	85.9206	83.7223	79.8091	76.0814	71.9393	67.3142	62.9765	59.319	55.2978	51.1966	47.1013	43.7174	40.5176	37.2717	33.7477	30.5574	27.9629	25.286	22.8173	20.224	18.4974	16.7353	15.4413	14.127	12.7534	11.9065	10.77	10.1963	9.39455
508.8	394.297	1687.42	2717.76	1708.37	432.776	176.812	164.22	154.224	143.166	133.195	123.877	112.624	107.807	99.6873	96.3697	92.8167	91.4592	89.6294	89.1951	88.8328	85.8328	83.6108	79.5726	75.8052	71.8061	67.2441	63.0866	59.2669	54.9751	50.9268	46.96	43.6385	40.3625	37.248	33.6351	30.6651	27.9275	25.2423	22.8871	20.2078	18.5516	16.7407	15.3919	14.0052	12.6904	11.8525	10.8197	10.1801	9.40056
509	362.739	1603.21	2715.62	1792.69	469.398	177.86	164.41	154.065	142.913	132.741	123.641	112.271	107.271	99.3329	96.215	92.4082	91.3145	89.5938	89.3397	88.6766	85.7156	83.6312	79.5174	75.6123	71.729	67.4286	62.9973	59.0693	54.8496	50.8055	47.0808	43.3894	40.2617	37.1965	33.7372	30.5466	27.9629	25.2104	22.9149	20.1768	18.4865	16.7545	15.4122	13.9068	12.6522	11.7894	10.8227	10.0531	9.35239
509.2	334.082	1520.86	2710.64	1882.21	508.691	179.651	164.558	154.086	142.234	132.75	123.464	112.436	107.553	99.2783	96.0818	92.0472	91.0287	89.4573	89.1753	88.5886	85.6999	83.3295	79.3043	75.7305	71.611	67.1591	62.7601	58.7728	54.7147	50.6041	47.0159	43.2608	40.3554	37.1882	33.6046	30.5085	27.9305	25.0959	22.8142	20.1171	18.5549	16.6835	15.4153	13.8639	12.5948	11.7994	10.8153	10.0201	9.3182
509.4	307.433	1438.08	2695.5	1967.04	552.298	181.478	163.385	154.247	142.196	132.306	123.882	112.392	107.518	99.5109	96.0235	91.9256	90.6219	89.3401	88.7889	88.4467	85.583	83.0592	79.2438	75.6106	71.5197	67.2175	62.6203	58.7501	54.5958	50.5466	47.0122	43.1823	40.3559	37.0617	33.5656	30.3737	27.7531	25.0645	22.7303	20.0299	18.5445	16.7192	15.3382	13.7449	12.55	11.8284	10.8201	9.98946	9.28068
509.6	285.042	1355.67	2675.91	2049.4	600.948	183.794	162.862	153.847	141.793	131.83	123.472	112.292	107.224	99.6951	95.7027	91.6357	90.2826	89.2566	88.7949	88.3111	85.5515	82.6297	78.9354	75.3971	71.3822	67.0568	62.6978	58.755	54.4931	50.5147	46.865	43.2138	40.1783	36.9841	33.5169	30.3969	27.7289	25.1386	22.6777	19.9876	18.5191	16.6612	15.2542	13.6969	12.5579	11.7178	10.84	9.85991	9.26506
509.8	266.384	1274.5	2649.76	2133.43	652.451	186.412	162.89	153.127	141.468	131.938	123.513	112.556	106.813	99.5893	95.5079	91.6381	90.3179	89.1807	88.9425	88.2925	85.5787	82.4577	78.7461	75.3837	71.1605	67.0258	62.5867	58.5646	54.3346	50.4703	46.7626	43.1386	40.0626	36.8275	33.6763	30.4185	27.6348	25.01	22.6224	19.9844	18.5109	16.6592	15.0834	13.6236	12.6047	11.7149	10.8362	9.81486	9.19104
510	249.389	1194.43	2617.37	2215.09	707.24	190.138	162.413	152.577	141.279	131.994	123.16	112.474	106.01	99.4069	95.499	91.9318	90.5316	89.3296	88.5055	88.0705	85.6345	82.4451	78.6722	75.1207	70.8685	66.7603	62.4308	58.4106	54.2176	50.3669	46.6388	43.2847	39.9763	36.8097	33.5564	30.2913	27.463	24.9369	22.5659	19.998	18.6001	16.6756	15.0209	13.6057	12.6553	11.6547	10.7697	9.80182	9.22241
510.2	235.049	1116.39	2578.28	2294.62	767.087	194.729	162.149	152.213	140.566	131.951	123.197	112.596	105.828	99.3742	95.2334	91.5513	90.3139	89.3666	88.4554	88.0897	85.6763	82.1797	78.4437	74.9733	70.7652	66.6765	62.4779	58.2644	54.0555	50.4928	46.3956	43.231	40.04	36.5539	33.6602	30.2237	27.3609	24.8399	22.5148	20.0109	18.4862	16.6356	14.971	13.6306	12.6156	11.5955	10.7401	9.7999	9.24423
510.4	222.372	1044.18	2532.96	2365.12	831.248	201.543	161.848	151.97	140.173	131.618	122.834	112.836	105.317	99.099	95.0553	91.4303	89.9326	89.2451	88.4205	87.4773	85.465	81.9039	78.3195	74.8004	70.6413	66.6758	62.348	57.996	54.087	50.4945	46.4594	43.2948	40.0722	36.4968	33.6159	30.2077	27.3708	24.7628	22.4902	19.9146	18.3581	16.6217	14.8883	13.6221	12.5092	11.566	10.744	9.77651	9.23253
510.6	212.288	972.865	2480.23	2433.42	898.852	210.282	161.059	151.435	140.48	131.695	122.67	112.864	105.323	98.9363	94.9142	91.1276	89.6236	89.0463	88.02	87.3244	85.454	81.7965	78.2302	74.7134	70.4929	66.5021	62.2334	57.8333	53.9686	50.4511	46.3212	43.1175	39.9016	36.3764	33.4445	30.0974	27.3741	24.7979	22.4214	19.8813	18.3481	16.4959	14.7919	13.6906	12.5123	11.5523	10.6858	9.85846	9.19509
510.8	203.607	902.024	2421.61	2497	970.502	219.631	160.754	151.068	140.326	131.167	122.601	112.616	105.327	98.6346	94.5744	91.2738	89.7607	88.7011	88.0364	87.0314	85.2859	81.4644	78.0459	74.6257	70.4466	66.4507	62.1745	57.9056	53.915	50.2698	46.3823	43.091	39.8015	36.2554	33.4796	30.1917	27.3281	24.8067	22.3803	19.9412	18.2614	16.445	14.7635	13.7005	12.5482	11.4775	10.6538	9.88361	9.20068
511	196.144	832.884	2360.65	2555.95	1047	230.102	160.516	150.66	139.973	131.064	122.008	112.425	105.028	98.4997	94.204	91.3691	89.6832	88.5026	88.0974	86.975	85.2562	81.2705	77.8316	74.4494	70.5602	66.3277	62.1667	57.8179	53.8853	50.3477	46.2018	43.0551	39.5889	36.204	33.436	30.1942	27.2336	24.7588	22.2837	19.9604	18.226	16.3767	14.7934	13.6969	12.5206	11.4007	10.6014	9.91193	9.17668
511.2	190.946	769.616	2292.88	2611.05	1126.46	243.475	161.183	150.049	139.068	130.603	121.663	112.558	104.407	98.113	94.0105	91.0366	89.4711	88.7729	87.8509	86.6919	85.0989	81.3477	77.665	74.2193	70.1948	65.9538	62.0293	57.6404	53.8912	50.1855	46.1104	42.9047	39.4896	36.0526	33.3737	30.1422	27.2529	24.6581	22.2576	20.041	18.1362	16.3254	14.7079	13.7831	12.4937	11.3717	10.6058	9.87915	9.16703
511.4	186.075	711.193	2223.4	2656.84	1208.67	258.652	161.098	150.101	139.024	130.6	121.554	111.888	104.486	97.7098	93.9301	91.2286	89.0938	88.5969	87.5759	86.4814	84.9966	81.0579	77.834	74.0072	69.8942	65.822	61.6858	57.5955	53.7965	49.9563	46.0476	42.8953	39.4283	35.9016	33.2717	30.1221	27.376	24.5252	22.2427	20.0923	18.0587	16.3489	14.7482	13.8284	12.4982	11.3301	10.5676	9.88416	9.19713
511.6	182.796	653.608	2151.31	2693.94	1292.36	276.994	160.759	149.568	138.735	129.93	121.226	111.732	104.251	97.5992	93.3869	90.7023	88.8508	88.2505	87.0979	86.3389	84.6789	80.9636	77.7032	73.9865	69.8317	65.7962	61.5836	57.4263	53.6812	49.9389	45.9992	42.8165	39.2961	35.8251	33.1674	30.1021	27.3922	24.5771	22.2306	20.0867	18.0311	16.3143	14.7327	13.7651	12.4591	11.3207	10.5161	9.92107	9.14571
511.8	179.791	601.465	2070.41	2725.76	1379.54	298.97	160.856	149.188	137.995	130.142	120.385	111.515	103.865	97.5063	93.1229	90.537	88.6951	88.0854	86.9494	85.8961	84.2187	80.9563	77.5063	73.8576	69.6608	65.7989	61.4949	57.3855	53.539	49.8322	46.0678	42.7463	39.2275	35.8731	33.1135	30.088	27.391	24.6296	22.15	19.9873	17.961	16.2465	14.7292	13.7768	12.4383	11.2921	10.5352	9.91865	9.11193
512	176.879	551.639	1990.3	2754.49	1464.82	323.219	160.982	148.68	138.241	129.797	120.554	111.171	103.718	97.2533	92.893	90.2842	88.5897	87.9525	86.672	85.7693	84.1121	81.0713	77.5888	73.8112	69.5632	65.6473	61.2836	57.1403	53.3456	49.5026	46.0288	42.6073	39.0019	35.8493	32.9681	29.994	27.2853	24.6213	22.159	19.9897	18.0557	16.1791	14.7468	13.6847	12.4912	11.2749	10.5009	9.94648	9.09018
512.2	174.398	506.37	1907.19	2777.12	1553.63	350.299	161.648	148.218	137.958	129.237	120.324	110.661	103.842	96.954	92.6644	90.0935	88.5713	87.5855	86.85	85.2186	84.0631	81.084	77.5101	73.6929	69.5068	65.6371	61.1004	57.013	53.3783	49.2638	45.8842	42.5554	39.0108	35.7061	32.9783	29.9314	27.1646	24.5365	22.0189	19.9666	17.9728	16.1586	14.7273	13.7133	12.4853	11.2297	10.4849	9.80634	9.07064
512.4	173.149	464.777	1826.11	2792.14	1643.23	379.63	161.485	147.982	137.367	128.918	120.27	110.02	103.36	96.6479	92.3782	89.9388	88.4706	87.375	86.539	85.0578	83.8349	81.0169	77.4408	73.4072	69.3225	65.5364	60.9078	57.1245	53.3198	49.304	45.71	42.6146	39.0153	35.6892	32.891	29.8726	27.1034	24.3385	22.0707	19.9205	17.8367	16.1558	14.7971	13.6778	12.527	11.236	10.4714	9.79285	9.08253
512.6	172.762	426.881	1744.71	2798.76	1730.06	413.261	161.535	147.52	137.333	128.244	120.37	109.819	103.188	96.77	92.4489	89.7079	88.4239	87.4084	86.2803	84.5956	83.8189	81.0894	77.675	73.3329	69.1288	65.4045	60.7073	57.0129	53.1422	49.2173	45.6879	42.4492	39.0209	35.5889	32.7148	29.8515	27.0356	24.2888	21.9785	19.8954	17.8624	16.147	14.7425	13.6267	12.5	11.236	10.4551	9.73616	9.06681
512.8	172.598	392.426	1662.45	2799.78	1816.44	448.901	161.956	147.142	137.076	127.753	120.385	109.736	103.249	96.4931	92.3815	89.7327	88.6502	87.1958	85.7756	84.4799	83.609	80.8832	77.7671	73.2289	68.9723	65.3609	60.6206	56.867	53.0506	49.1927	45.762	42.3915	39.0952	35.5635	32.5668	29.7938	27.0521	24.3024	22.0569	19.8884	17.9128	16.1127	14.7594	13.6712	12.5192	11.2331	10.4619	9.66571	9.01548
513	171.976	359.919	1577.33	2790.17	1903.43	488.234	162.563	146.67	137.213	127.466	119.992	109.484	102.953	96.5209	92.4287	89.6202	88.6794	86.65	85.9606	84.079	83.4527	80.6608	77.5276	73.162	68.9003	65.2827	60.5045	56.7835	52.8629	49.0344	45.6325	42.1842	39.0614	35.5011	32.5019	29.6978	26.8908	24.3156	21.9889	19.7164	17.888	16.0425	14.7257	13.5331	12.507	11.227	10.4249	9.66967	8.99681
513.2	170.794	332.676	1490.03	2776.56	1988.56	531	164.176	146.025	137.35	126.867	119.621	109.435	102.548	96.4286	92.4938	89.2281	88.5317	86.3115	85.6332	83.7276	83.2802	80.7801	77.2372	73.0342	68.9479	65.0568	60.5439	56.6592	52.8948	48.961	45.4429	42.0533	38.9713	35.4541	32.4823	29.6997	26.7544	24.288	21.8989	19.6417	17.7357	15.9712	14.6626	13.5343	12.4543	11.2202	10.4618	9.61408	8.96135
513.4	170.166	306.875	1406.86	2752.45	2070.33	578.287	166.33	146.151	137.337	126.327	119.05	109.602	102.41	96.453	92.8012	88.9928	88.1813	86.216	85.5465	83.6238	82.9333	80.4643	77.0632	72.6018	68.5467	64.8131	60.3861	56.5177	52.846	49.0345	45.332	41.9769	38.9128	35.2365	32.2383	29.5934	26.8231	24.1388	21.7977	19.6773	17.7813	15.8914	14.6394	13.5238	12.4346	11.2448	10.4058	9.61141	8.87924
513.6	169.444	285.3	1325.02	2721.75	2153.12	629.003	168.942	146.21	136.749	125.844	118.687	109.101	102.44	95.9125	92.5629	89.0055	88.043	86.1959	85.6511	83.495	82.8612	80.2638	76.7039	72.5668	68.5358	64.713	60.3766	56.3948	52.6776	48.9486	45.2054	41.9547	38.7203	35.211	32.23	29.4991	26.8581	23.9856	21.8477	19.6389	17.7253	15.9807	14.5798	13.4764	12.4287	11.2203	10.4029	9.59084	8.80801
513.8	169.316	265.727	1241.56	2682.04	2231.57	683.133	172.819	146.289	136.21	125.395	118.117	109.351	102.438	95.9145	92.4697	89.0628	87.8015	85.9936	85.1891	83.6066	82.528	79.9269	76.3502	72.1766	68.464	64.714	60.2514	56.22	52.7118	48.9338	45.2412	41.7342	38.6827	35.2024	32.1667	29.5002	26.8291	24.0973	21.8835	19.6423	17.6618	16.0409	14.6299	13.5003	12.4347	11.2261	10.3693	9.50019	8.80962
514	169.148	248.349	1163.28	2638.72	2306.78	740.112	177.973	146.034	135.921	125.24	117.374	109.115	101.965	95.8895	92.1785	88.7619	87.6205	85.7978	84.8812	83.5056	82.3601	79.5111	76.1688	72.1738	68.1947	64.4121	60.2823	56.1012	52.4818	48.7889	45.1317	41.6933	38.7594	35.184	32.0414	29.5017	26.83	24.0339	21.8106	19.6322	17.617	16.1058	14.6119	13.4775	12.3756	11.2125	10.4193	9.49809	8.78333
514.2	168.195	233.844	1083.16	2584.97	2379.84	803.25	183.765	146.059	135.417	124.931	116.526	109.41	101.804	95.7114	92.318	88.5853	87.0608	85.505	85.0689	83.6633	82.0913	79.4727	75.9695	71.9815	68.1692	64.3435	60.2158	55.9182	52.4499	48.5575	44.9895	41.6305	38.6648	35.1739	32.1229	29.3478	26.8217	24.103	21.783	19.5813	17.6303	16.0926	14.5379	13.3836	12.3253	11.2112	10.4066	9.49513	8.7421
514.4	167.071	220.71	1005.17	2529.09	2449.5	869.799	190.459	145.594	134.895	124.446	115.889	109.23	101.56	95.7267	91.998	88.2917	86.6542	85.079	85.0482	83.2063	81.7565	79.335	75.8576	71.876	68.0148	64.2845	59.9987	55.7821	52.5233	48.495	44.7368	41.7011	38.5904	35.1744	31.998	29.342	26.6673	24.0043	21.6791	19.4766	17.5894	16.1144	14.5159	13.3827	12.2485	11.185	10.4066	9.4264	8.78332
514.6	167.11	209.937	930.758	2470.29	2515.85	940.447	199.072	145.367	134.396	124.366	115.458	109.233	101.496	95.5075	91.4697	88.2176	86.4482	85.1067	85.0388	83.2517	81.5211	79.4706	75.5028	71.8218	67.8537	64.1998	59.8502	55.7927	52.3834	48.4989	44.6447	41.5604	38.3953	35.1307	31.9417	29.3306	26.5555	23.9469	21.6248	19.4922	17.5573	16.0556	14.5267	13.339	12.1633	11.154	10.4078	9.40795	8.75767
514.8	166.606	200.591	862.133	2407.36	2575.03	1014.69	209.556	145.726	133.877	124.301	115.557	109.158	101.453	95.6353	90.9449	88.144	86.7654	85.0601	84.6483	83.2661	81.3749	79.3153	75.3872	71.5458	67.9152	64.0357	59.6438	55.6436	52.1772	48.4723	44.5338	41.3784	38.314	35.1054	31.8028	29.2127	26.5794	23.8294	21.7202	19.4934	17.574	16.0801	14.4466	13.2514	12.1133	11.2155	10.349	9.38816	8.77305
515	166.569	193.556	796.43	2338.22	2631.39	1091.15	222.041	145.639	133.441	124.183	115.793	109.022	101.546	95.0576	90.5916	87.9946	86.4335	84.9689	84.427	83.166	81.3725	79.0078	75.2816	71.491	67.7083	63.9878	59.5216	55.6747	52.1415	48.3034	44.5634	41.3574	38.2183	35.1577	32.013	29.1756	26.4162	23.7803	21.7044	19.4507	17.551	16.0674	14.5074	13.2024	12.1665	11.1506	10.3843	9.3891	8.81648
515.2	166.193	188.664	732.785	2267.27	2680.02	1170.1	236.734	145.116	133.059	124.064	115.501	108.966	101.681	95.0794	90.3471	87.6754	86.2218	84.6565	84.0393	82.8008	81.1256	78.8129	75.2055	71.292	67.6736	63.8906	59.6012	55.5638	52.2433	48.2864	44.7089	41.3102	38.1128	35.1099	31.8611	29.1342	26.2829	23.6862	21.6343	19.3613	17.5126	16.1199	14.5089	13.2055	12.1398	11.1572	10.3998	9.3591	8.81528
515.4	166.247	184.274	674.865	2194.96	2725.03	1252.34	253.335	144.18	132.534	123.518	115.587	108.581	101.287	94.8413	89.8319	87.3349	86.0555	84.1831	83.7834	82.5196	80.8399	78.3577	75.1131	71.3429	67.3983	63.7887	59.5558	55.4872	51.9463	48.2136	44.4583	41.3279	37.9511	34.9899	32.0076	29.1061	26.2653	23.5732	21.5405	19.3558	17.6085	16.0203	14.4567	13.1439	12.1243	11.1169	10.3533	9.29697	8.84216
515.6	165.913	181.777	620.211	2119.17	2762.51	1337.07	271.844	144.286	132.28	123.322	115.579	108.395	101.244	94.8174	89.7308	87.2528	85.7765	84.049	83.4992	82.4086	80.4822	78.3248	74.9189	71.2958	67.251	63.7595	59.2565	55.6149	51.7782	48.0974	44.4166	41.1321	37.7909	34.9552	31.9726	29.0389	26.269	23.5514	21.3685	19.3852	17.5718	15.8979	14.3757	13.0835	12.1364	11.0756	10.3303	9.27975	8.84137
515.8	166.477	178.956	570.384	2039.98	2793.97	1422.15	293.997	144.891	132.099	123.099	115.342	108.029	101.218	94.7132	89.5524	87.2088	85.7156	83.9486	83.0908	82.2559	80.1206	77.9272	74.7892	71.0159	66.9882	63.4857	59.1248	55.5022	51.8336	47.9668	44.4411	41.1026	37.6489	34.9102	31.9307	29.0258	26.1368	23.4833	21.2729	19.3369	17.5201	15.8473	14.3803	13.1038	12.1071	11.0779	10.2866	9.2822	8.84541
516	166.812	177.712	522.831	1960.57	2819.86	1510.62	318.199	144.263	131.48	123.061	115.516	107.586	100.911	94.6155	89.6223	86.9104	85.9783	83.8304	83.023	81.8943	80.0128	77.712	74.5099	70.7823	67.1283	63.2613	59.2161	55.3828	51.6199	47.9058	44.3525	41.011	37.5481	34.8468	31.9097	28.9261	26.1334	23.401	21.1871	19.2233	17.4926	15.7882	14.3516	13.1253	12.0872	11.0494	10.2375	9.29431	8.84298
516.2	165.936	177.102	477.969	1875.93	2835.58	1599.12	346.207	143.964	131.195	122.548	115.319	107.392	100.713	94.5107	89.4068	86.4612	85.6236	83.7892	82.6387	81.7131	79.712	77.3415	74.1707	70.5882	66.9315	63.1253	59.0336	55.0921	51.5251	47.723	44.2714	40.7588	37.3932	34.7707	32.036	28.7271	26.2211	23.3387	21.1068	19.291	17.474	15.7015	14.36	13.0395	12.076	10.9381	10.2058	9.27885	8.80755
516.4	164.993	176.425	438.514	1788.27	2846.88	1690.37	378.078	144.143	130.988	122.187	114.504	107.133	100.354	94.4253	89.166	86.359	85.1812	83.4983	82.5041	81.6913	79.56	77.0927	74.0144	70.2335	66.7009	62.9711	58.9185	55.0082	51.5108	47.6714	44.2728	40.8208	37.2962	34.8157	31.9097	28.7195	26.1748	23.3475	21.1064	19.2327	17.4855	15.6298	14.3308	13.0121	12.0038	10.9219	10.1199	9.27314	8.79163
516.6	164.498	175.859	402.223	1702.57	2850.75	1784.39	413.678	144.269	130.4	121.945	113.766	106.598	99.8951	94.0156	89.2622	86.1051	84.7565	83.1647	82.4618	81.2972	79.4736	76.9425	73.8841	70.2001	66.6692	62.6975	58.752	54.8511	51.4163	47.5597	44.2773	40.9192	37.2236	34.812	31.9002	28.6881	26.2238	23.2933	21.0559	19.2501	17.4436	15.5581	14.2829	13.0085	11.9301	10.8733	10.084	9.27453	8.80829
516.8	163.938	174.97	370.261	1616.26	2847.25	1879.45	451.999	144.883	129.982	121.386	113.328	105.982	99.6196	93.7513	89.344	85.9807	84.9878	82.8678	82.4217	81.2821	79.3839	76.7441	73.6914	70.0907	66.798	62.5998	58.6917	54.5191	51.1878	47.4895	44.1648	40.7705	37.2742	34.7534	31.754	28.6158	26.1899	23.2837	20.9843	19.2032	17.3861	15.519	14.2132	12.9504	11.8598	10.8379	9.99753	9.26735	8.71737
517	164.268	174.778	339.183	1528.82	2838.73	1972.19	494.309	146.352	130.083	121.079	112.921	106.03	98.9775	93.7194	89.5521	85.986	84.8257	82.8547	82.3498	81.1007	79.2786	76.7546	73.5122	69.7501	66.5745	62.3075	58.4231	54.3145	51.07	47.3396	43.9481	40.6454	37.3795	34.6256	31.6677	28.5145	26.2306	23.3513	20.9563	19.1637	17.3068	15.4252	14.1579	12.9234	11.7579	10.8513	9.93721	9.28085	8.68434
517.2	163.597	174.357	312.418	1443.72	2820.2	2062.67	540.464	148.135	129.963	120.822	112.852	105.46	98.8848	93.4751	89.3662	85.778	84.5776	82.8036	82.3399	80.9264	79.3338	76.9172	73.1731	69.6233	66.299	62.219	58.3734	54.1649	51.0401	47.2375	44.0013	40.4845	37.4122	34.4544	31.5438	28.4119	26.0985	23.2317	20.9115	19.0757	17.262	15.4131	14.2152	12.8545	11.7946	10.9476	9.94756	9.27089	8.661
517.4	163.078	173.578	288.734	1359.2	2795.25	2154.35	590.167	150.63	129.541	120.673	112.346	105.101	98.3004	93.1412	89.1646	85.6156	84.609	82.8792	82.1978	80.4872	79.4903	76.7488	72.9303	69.5033	66.3589	62.1539	58.2564	54.0919	50.789	47.0706	43.769	40.422	37.2939	34.3561	31.4715	28.2913	25.9737	23.2066	20.9252	19.0754	17.287	15.3233	14.2145	12.8236	11.6611	10.971	9.8749	9.26197	8.65334
517.6	162.614	173.242	268.218	1275.63	2765.69	2243.5	642.372	153.661	129.415	120.604	112.192	104.823	97.9154	92.555	88.8017	85.4935	84.3121	82.5985	81.885	80.5947	79.3713	76.5145	72.9522	69.4731	66.1377	61.8659	57.9316	54.0443	50.6946	47.1008	43.8194	40.3307	37.07	34.2718	31.3203	28.1215	25.8735	23.1658	20.8657	19.0919	17.2414	15.332	14.1528	12.7877	11.6923	10.9131	9.84826	9.18226	8.61023
517.8	162.739	172.751	251.051	1196.01	2726.9	2326.69	699.31	157.822	129.277	120.526	111.781	104.347	97.875	92.2783	88.476	85.537	83.7628	82.5971	81.7676	80.6812	79.1881	76.2968	72.7824	69.3235	65.9437	61.5922	57.724	54.0019	50.5807	46.9516	43.7446	40.2301	37.0733	34.1375	31.2156	28.1059	25.6711	23.2036	20.8285	19.0576	17.1944	15.3508	14.1775	12.7894	11.6735	10.9563	9.79477	9.1777	8.57092
518	162.931	171.78	235.589	1118.54	2679.53	2405.11	759.033	163.015	128.959	119.731	111.592	104.171	97.3936	91.6881	88.4853	85.6099	83.5887	82.4546	81.7728	80.5023	79.132	76.2342	72.6163	69.2598	65.5985	61.4626	57.6542	53.9586	50.3398	46.8619	43.5844	40.0803	37.193	34.1053	31.1192	28.11	25.548	23.2283	20.817	18.9546	17.1785	15.4366	14.1304	12.7568	11.6396	10.9469	9.86388	9.19949	8.49564
518.2	162.721	171.113	222.433	1041.94	2627.16	2481.77	821.761	169.593	129.044	120.109	111.277	104.022	97.4679	91.7926	88.1102	85.4202	83.3162	82.3164	81.5617	80.3971	78.8086	75.871	72.4065	69.0651	65.2562	61.3534	57.7535	53.773	50.2609	46.7629	43.3844	39.9139	37.1845	33.8361	30.9161	27.948	25.3907	23.1586	20.8265	18.8964	17.1205	15.4233	14.1119	12.7612	11.6565	10.912	9.76654	9.12993	8.48466
518.4	162.924	170.399	211.825	968.047	2570.43	2550.44	888.362	177.537	129.208	120.14	111.205	103.69	97.4153	91.6868	87.8259	85.0816	82.8462	82.1084	81.1415	80.157	78.5956	75.7307	72.5054	68.7834	65.1618	61.2325	57.6545	53.679	50.0476	46.6985	43.2416	39.8211	37.1233	33.6916	30.9094	27.8458	25.2707	23.1095	20.8604	18.8902	17.1488	15.3949	14.0953	12.8055	11.6925	10.9083	9.79514	9.11154	8.46222
518.6	162.376	169.999	202.354	898.403	2504.79	2614.02	958.289	186.523	129.066	119.801	111.184	103.496	97.2936	91.6614	87.4352	85.2126	82.7215	82.0955	80.7805	79.9241	78.3702	75.3508	72.2347	68.5381	64.9695	61.0302	57.5756	53.7712	49.9766	46.6291	43.0478	39.7327	37.0246	33.6373	30.8135	27.7344	25.2748	23.0521	20.847	18.8768	17.1204	15.3915	14.0235	12.8687	11.6581	10.8314	9.84049	9.06184	8.5382
518.8	161.896	169.942	194.944	830.854	2437.31	2671.68	1033.66	196.637	128.647	119.391	110.715	103.375	96.9882	91.5071	86.8762	85.1015	82.4755	81.8544	80.6324	79.865	78.2526	75.0102	72.181	68.328	65.056	61.0066	57.4064	53.4896	49.9068	46.3034	42.7743	39.7018	36.7386	33.6277	30.7533	27.7976	25.161	23.1406	20.8491	18.8252	17.124	15.4253	13.9751	12.8073	11.6644	10.7673	9.84072	9.04275	8.58313
519	161.213	168.532	188.897	765.583	2369.75	2723.44	1112.5	208.495	128.274	119.13	110.335	103.604	97.0265	91.3164	86.9457	84.6817	82.4675	81.5295	80.389	79.6569	78.1646	74.8125	72.1885	68.2818	65.16	60.6308	57.2245	53.3412	49.8454	46.1768	42.7286	39.6964	36.5621	33.6264	30.6949	27.6427	25.0837	23.1298	20.838	18.8634	17.1016	15.4272	13.9273	12.7796	11.6254	10.6508	9.87575	9.06887	8.58342
519.2	160.609	168.699	183.796	704.323	2293.82	2767.07	1194.59	223.607	128.08	118.937	110.075	103.169	96.9439	91.1319	86.6532	84.5204	82.3407	81.1666	80.3373	79.5244	78.0565	74.8715	72.0352	68.1943	64.9098	60.5155	57.0751	53.0434	49.6545	46.076	42.7087	39.5235	36.6059	33.5036	30.667	27.6993	25.115	23.0916	20.8482	18.8131	17.0879	15.4194	14.0329	12.7899	11.6152	10.5923	9.89961	9.0664	8.56697
519.4	159.58	168.104	180.359	646.216	2216.5	2808.26	1281.54	240.545	128.184	118.248	109.589	102.984	96.5993	91.3339	86.3819	84.0492	81.914	80.9308	80.2387	79.2405	77.8443	74.862	71.5558	67.9594	64.7688	60.5244	57.0944	52.9426	49.4695	45.8352	42.5951	39.4427	36.449	33.4564	30.6418	27.4968	25.1582	23.144	20.824	18.7116	17.0322	15.2968	13.8736	12.7899	11.6476	10.5798	9.87739	9.10828	8.55579
519.6	158.642	167.67	177.252	591.774	2137.51	2844.04	1369.12	259.803	128.209	117.993	109.341	102.862	96.5368	91.0965	86.3525	83.7691	81.661	81.07	79.9107	78.9126	77.6664	74.7391	71.5769	67.7332	64.8864	60.3345	57.0464	52.8559	49.4232	45.7803	42.5889	39.4376	36.4967	33.3425	30.652	27.5108	25.2798	23.0059	20.775	18.6992	16.9456	15.2262	13.8385	12.8163	11.6127	10.5357	9.88244	9.10368	8.56246
519.8	158.144	167.402	175.188	542.714	2054.42	2873.75	1459.85	281.18	127.985	117.717	108.956	102.69	96.4818	90.7693	86.2033	83.2823	81.3753	81.031	79.8389	78.6249	77.3288	74.7679	71.4214	67.5872	64.7378	60.1775	56.9438	52.799	49.2958	45.7891	42.5344	39.2787	36.4017	33.3848	30.6553	27.5526	25.348	22.9216	20.6723	18.648	16.8723	15.2367	13.7653	12.8541	11.6561	10.6256	9.87552	9.07788	8.57613
520	158.239	167.113	173.358	496.129	1974.54	2897.97	1551.34	305.927	127.832	117.338	108.806	102.337	96.1373	90.3897	86.2798	83.1811	81.5781	80.7961	79.7913	78.5657	77.2486	74.4753	71.2509	67.836	64.5571	60.1943	56.5589	52.8122	49.16	45.5207	42.5612	39.3574	36.2645	33.4991	30.5846	27.5859	25.2227	22.8578	20.6065	18.5965	16.7894	15.1601	13.7865	12.7971	11.611	10.6402	9.91589	9.12568	8.63183
520.2	157.381	166.572	171.756	454.82	1887.69	2910.52	1647.51	333.248	127.605	116.847	108.616	102.015	95.0765	90.0009	86.0358	82.9436	81.6207	80.6538	79.6279	78.4759	76.8552	74.3286	71.1192	67.8643	64.4153	59.9376	56.4913	52.715	49.2503	45.3926	42.5275	39.2504	36.2587	33.3652	30.5773	27.6055	25.183	22.8588	20.5515	18.5185	16.7199	15.0885	13.809	12.6869	11.5518	10.5999	9.85405	9.12687	8.59169
520.4	156.387	165.976	170.46	415.14	1801.12	2920.59	1742.7	364.553	127.897	116.827	108.039	101.21	94.7717	89.6935	85.6428	82.8656	81.4072	80.4212	79.3407	78.366	76.6864	74.1398	70.9095	67.7997	64.4153	59.7989	56.1761	52.6764	49.0904	45.37	42.5638	39.2087	36.1994	33.2506	30.5344	27.614	25.1216	22.7378	20.5267	18.4728	16.609	14.9633	13.8169	12.6863	11.4809	10.5836	9.81477	9.09294	8.61059
520.6	156.171	165.552	169.467	379.519	1712.68	2923.31	1838.22	399.929	128.243	116.467	107.798	100.678	94.3746	89.564	85.4569	82.3417	80.986	80.0587	79.3791	78.1787	76.2726	73.8858	70.5701	67.696	63.9237	59.6748	55.9468	52.467	49.0487	45.3949	42.4805	39.1185	36.3366	33.1754	30.4023	27.5794	25.016	22.6043	20.4162	18.3538	16.5315	14.9938	13.8155	12.7892	11.5012	10.5732	9.83606	9.11023	8.54109
520.8	156.15	164.757	169.394	347.434	1622.43	2918.49	1930.84	439.481	128.914	116.465	107.448	100.539	93.9655	89.2905	85.3283	82.2558	80.3974	79.5737	78.9784	77.9553	75.75	73.7347	70.2604	67.2502	63.6571	59.2536	55.7629	52.3233	49.025	45.3351	42.3748	39.043	36.1552	33.0104	30.3456	27.5962	25.1492	22.5153	20.3107	18.2438	16.4736	14.9956	13.6521	12.766	11.526	10.5618	9.81836	9.13129	8.56726
521	155.967	164.066	168.79	317.469	1534.68	2904.19	2022.28	482.945	129.696	116.055	107.335	100.273	93.6017	88.8426	85.046	82.2561	80.3669	79.3507	78.7249	77.7156	75.5972	73.3752	70.3538	66.9899	63.4722	59.2375	55.6502	52.3656	48.9836	45.2785	42.1235	39.0633	36.0884	33.0004	30.2447	27.4699	25.0638	22.4907	20.2795	18.1945	16.449	14.9183	13.6199	12.6992	11.406	10.5595	9.81895	9.10738	8.58652
521.2	156.029	163.805	168.379	290.868	1445.02	2881.29	2112.44	530.861	131.064	116.23	107.011	99.928	93.3686	88.5779	84.6711	82.1234	80.3116	78.9552	78.7379	77.4229	75.4127	73.3011	70.2133	66.5841	63.064	59.1372	55.3959	52.1742	48.7458	45.2056	42.0189	38.9446	35.9232	32.9491	30.029	27.5644	24.9549	22.3569	20.1308	18.1693	16.4332	14.9335	13.5868	12.6859	11.3411	10.5727	9.77268	9.08325	8.57039
521.4	156.969	163.561	168.051	269.304	1356.39	2851.52	2202.17	582.325	132.712	116.242	106.586	99.7176	92.8681	88.1604	84.5094	81.9307	80.3616	78.4542	78.6967	77.1569	75.5009	72.9092	70.1489	66.4761	62.8271	58.8993	55.0721	51.818	48.7008	45.2232	42.0344	38.9359	35.7873	32.9521	29.915	27.5527	24.8629	22.3037	20.0439	18.0786	16.4457	14.9154	13.5482	12.6306	11.3081	10.6062	9.71824	9.08209	8.58
521.6	156.434	162.433	167.401	250.233	1272.87	2813.78	2286.39	635.785	135.156	115.778	106.372	99.1327	92.7115	87.9292	84.5001	81.9095	80.1618	78.3349	78.3237	76.7241	75.2668	72.674	69.9293	66.3585	62.769	58.5985	54.9029	51.6819	48.5737	45.1705	41.9635	38.886	35.6838	32.9225	29.8118	27.3811	24.7684	22.262	20.0526	18.1477	16.4959	14.9092	13.5531	12.6116	11.2878	10.5059	9.7076	9.08445	8.57086
521.8	156.72	161.615	167.105	232.847	1188.45	2770.99	2366.39	692.18	138.721	115.512	106.365	98.6202	92.5979	88.0556	83.9665	81.5498	79.6644	78.6512	78.4328	76.2529	75.0396	72.6557	69.6831	66.069	62.4409	58.4936	54.797	51.6608	48.4069	45.2587	41.843	38.6902	35.6088	32.8162	29.6985	27.2914	24.7733	22.1546	20.0576	18.211	16.5027	14.867	13.5299	12.5994	11.3252	10.4919	9.68123	9.07769	8.51045
522	156.338	161.376	166.574	219.224	1105.91	2725.97	2442.79	752.755	143.286	115.727	105.649	98.9168	92.71	87.7522	83.9854	81.2776	79.5143	78.4763	78.4714	76.0521	75.0783	72.488	69.48	65.7752	62.1382	58.3721	54.6566	51.5349	48.1423	45.096	41.795	38.5475	35.4441	32.8518	29.6179	27.199	24.7943	22.0572	19.9261	18.1109	16.5121	14.9599	13.5136	12.6011	11.4394	10.5675	9.72517	9.09066	8.47435
522.2	156.068	160.943	165.858	207.218	1027.18	2668.21	2515.2	816.042	149.31	115.487	105.507	99.0835	92.7007	87.4947	83.6033	81.3017	79.1908	78.614	78.1233	75.5441	74.8599	72.3881	69.2812	65.5821	61.9789	58.3786	54.6756	51.2667	47.8649	45.1989	41.7067	38.3697	35.299	32.8797	29.4807	27.0629	24.6995	22.016	19.8743	18.1242	16.6477	14.8676	13.5534	12.536	11.4101	10.5398	9.69267	9.05424	8.45975
522.4	155.136	160.344	164.992	197.426	950.672	2605.94	2580.28	883.883	157.232	114.922	105.493	98.6304	92.5288	87.1941	83.463	81.1376	78.877	78.597	77.902	75.3544	74.8098	72.0352	69.0836	65.4672	61.8808	58.3355	54.6545	51.3081	47.7619	45.0235	41.6877	38.2744	35.2628	32.8336	29.4548	26.9335	24.5624	22.015	19.8604	18.1045	16.5918	14.8243	13.5116	12.5205	11.3899	10.551	9.71842	9.0265	8.46221
522.6	154.851	160.372	164.501	188.98	878.66	2538.61	2643.24	953.222	165.953	114.573	105.178	98.4146	92.4053	87.1864	83.5544	80.8041	78.9797	78.6649	77.7997	75.1911	74.6761	71.7108	68.8811	65.3282	61.7168	58.3021	54.5146	51.1389	47.5311	44.9558	41.5644	38.1766	35.2469	32.7461	29.2388	26.8378	24.4744	21.8682	19.848	18.1293	16.5521	14.8426	13.5563	12.4972	11.4392	10.5689	9.7264	9.00752	8.40552
522.8	154.103	160.087	164.272	182.887	810.536	2468.9	2700.57	1026.46	177.07	114.213	104.819	98.0997	92.1686	87.052	83.4664	80.7948	78.8705	78.4737	77.7	75.1677	74.3779	71.5826	68.8195	65.2554	61.6608	58.121	54.4864	50.9475	47.4427	44.8819	41.5293	38.0595	35.2123	32.5025	29.2016	26.7183	24.3798	21.8115	19.8176	17.9805	16.5679	14.8473	13.5625	12.492	11.4821	10.5645	9.67519	9.03839	8.3854
523	153.403	158.968	163.362	178.124	746.143	2395.68	2751.53	1103.64	189.63	113.578	104.693	97.9214	91.9292	86.8551	83.2563	80.2997	78.789	78.2395	77.4402	75.0834	74.1227	71.3069	68.5634	65.0876	61.592	57.8916	54.5786	50.9653	47.4201	44.774	41.5265	38.0215	35.0166	32.4984	29.2934	26.607	24.3499	21.7106	19.856	18.0254	16.4801	14.8509	13.6011	12.5026	11.4584	10.5653	9.68667	8.97872	8.36041
523.2	152.32	158.778	162.419	173.14	685.543	2316.57	2799.2	1185.28	204.386	113.286	104.462	97.502	91.7322	86.7584	82.9106	80.2187	78.4411	78.2202	77.2645	75.1875	73.947	70.9492	68.5347	64.8118	61.5486	57.7186	54.6006	50.7916	47.3585	44.6359	41.239	37.9823	34.9429	32.3917	29.2455	26.4402	24.4134	21.7116	19.7623	18.097	16.4492	14.8475	13.5332	12.4674	11.461	10.5487	9.66002	9.00068	8.38343
523.4	151.155	158.534	162.509	170.182	626.308	2233.2	2842.14	1273.49	220.596	112.911	104.125	97.4653	91.5522	86.4674	82.5146	80.0583	78.1055	77.6394	76.8804	75.1792	73.9089	70.5748	68.4929	64.6983	61.3219	57.7206	54.4286	50.5887	47.3035	44.6054	41.1602	37.9464	34.6658	32.1432	29.1511	26.3803	24.3002	21.7313	19.7285	17.975	16.3906	14.8756	13.4158	12.4546	11.5458	10.5274	9.6779	9.02426	8.40486
523.6	150.214	158.157	161.563	167.427	571.783	2144.87	2877.21	1364.3	239.298	112.278	103.795	97.2342	91.0378	86.0176	82.203	79.9019	77.7539	77.2479	76.7822	75.0373	73.7856	70.2866	68.4446	64.5016	61.308	57.6544	54.4548	50.4002	47.1805	44.5113	41.0998	37.9574	34.6911	32.0946	29.0281	26.2474	24.2161	21.6927	19.7237	17.9548	16.3119	14.8485	13.424	12.3883	11.4926	10.599	9.61512	9.02878	8.45545
523.8	149.704	158.264	161.215	165.187	521.419	2056.96	2906.81	1457.91	260.873	112.247	103.271	96.9434	90.3954	85.635	82.205	79.5922	77.6278	76.9792	76.67	75.0058	73.3918	70.1944	68.0731	64.5343	61.3679	57.5274	54.2879	50.3151	47.2569	44.3694	40.967	37.9356	34.6792	31.8633	28.9321	26.1945	24.1536	21.7007	19.7565	17.8521	16.2809	14.8522	13.4075	12.416	11.4692	10.5891	9.65762	9.05387	8.40575
524	149.879	157.813	161.08	164.139	475.452	1970.15	2927.11	1554.46	284.74	112.912	103.239	96.7192	90.132	85.4578	82.1915	79.3915	77.7597	76.7431	76.617	74.868	73.1811	69.9485	68.0968	64.2935	60.9445	57.516	54.2342	50.1469	47.0737	44.1052	40.8261	37.9949	34.5794	31.716	28.9414	26.1797	24.1658	21.7631	19.7831	17.9109	16.2129	14.8543	13.3658	12.3703	11.4679	10.5235	9.59631	9.13227	8.38561
524.2	149.299	157.132	160.552	163.056	433.343	1880.63	2941.9	1652.92	311.908	112.959	102.698	96.28	89.9775	85.454	81.8681	79.3372	77.513	76.5305	76.4729	74.5976	73.0893	69.7159	67.8607	64.0671	60.7166	57.3643	54.1123	49.9296	46.9577	44.1186	40.6999	37.7761	34.4732	31.6225	28.8379	26.1717	24.1176	21.82	19.7989	17.9233	16.1956	14.8244	13.3725	12.325	11.4425	10.5223	9.66568	9.1683	8.35021
524.4	148.79	156.264	159.666	162.999	395.684	1792.36	2949.42	1749.56	342.431	113.244	102.241	95.8132	89.942	85.0356	81.2688	79.1371	77.203	76.3608	75.9965	74.4816	72.9366	69.5091	67.5069	64.0957	60.7915	57.2024	53.9292	49.8497	46.8782	44.14	40.6298	37.6485	34.3276	31.7063	28.8984	26.2498	24.1219	21.8234	19.8232	17.899	16.0888	14.7505	13.3213	12.3111	11.4325	10.5423	9.67932	9.15169	8.36345
524.6	148.858	155.795	158.889	161.383	359.636	1702.74	2945.31	1843.91	376.421	113.63	102.549	95.4945	89.5432	84.8873	80.8658	78.7447	77.0761	76.3034	75.4412	74.2702	72.5867	69.3918	67.3132	64.096	60.4009	56.9718	53.8273	49.6812	46.7896	43.9014	40.5416	37.5296	34.2665	31.5431	28.8637	26.2739	24.1529	21.7778	19.7655	17.9336	16.1388	14.709	13.3137	12.2425	11.4323	10.5945	9.69855	9.15892	8.39597
524.8	148.505	155.995	158.493	160.844	328.181	1614.33	2936.72	1939.36	413.262	114.516	102.26	94.9214	88.9045	84.6418	80.7108	78.7815	76.7608	75.7845	75.4066	74.138	72.2568	69.3176	67.1401	63.902	60.3107	56.8089	53.5902	49.6238	46.7878	43.6594	40.5712	37.3164	34.2827	31.3967	28.6875	26.3129	24.1332	21.759	19.8574	17.8487	16.127	14.6417	13.3063	12.2304	11.4504	10.5734	9.67781	9.15945	8.38922
525	147.687	155.748	157.631	159.847	299.552	1525.56	2917.34	2030.36	453.47	115.191	102.064	94.8854	88.6198	84.4341	80.3533	78.4689	76.6666	75.5173	75.4984	73.9808	71.9235	69.29	66.6846	63.4366	60.1122	56.6997	53.4294	49.4558	46.7055	43.5976	40.5489	37.2343	34.2928	31.3806	28.6345	26.2479	24.0761	21.7094	19.8019	17.7801	16.0596	14.5191	13.2819	12.2097	11.3988	10.5909	9.70134	9.19224	8.37861
525.2	147.72	155.27	157.522	158.641	275.604	1440.95	2892.64	2119.83	499.205	116.85	101.849	94.3334	88.5779	84.2151	80.0924	77.8737	76.7173	75.2358	75.3515	73.5081	71.7451	69.108	66.4347	63.1933	59.7324	56.4749	53.4624	49.4299	46.7043	43.5548	40.4951	37.1894	34.1898	31.2314	28.665	26.2324	23.9479	21.6742	19.8136	17.736	16.1631	14.4572	13.372	12.1806	11.343	10.6118	9.75593	9.13813	8.41105
525.4	147.416	155.142	156.83	158.365	253.984	1353.16	2857.61	2206.85	549.529	118.817	101.81	94.0218	88.7528	84.0103	79.9242	77.753	76.7716	75.1487	75.2145	73.2257	71.5671	69.1533	66.177	62.9783	59.5852	56.3473	53.3003	49.3622	46.6407	43.389	40.3051	37.1243	34.0564	31.2278	28.6128	26.2334	23.7773	21.6174	19.8144	17.7732	16.1323	14.4135	13.3081	12.1899	11.3393	10.602	9.76222	9.10625	8.37222
525.6	146.062	154.45	156.753	157.157	235.756	1267.81	2815.31	2290.43	605.139	121.092	101.61	93.6751	88.6186	83.9812	79.7081	77.4688	76.5352	74.8968	75.076	73.1517	71.3326	69.0057	66.1645	62.5212	59.5961	56.0755	53.2005	49.2534	46.5124	43.3563	40.2563	37.0147	33.9892	31.1382	28.5318	26.1754	23.6966	21.562	19.757	17.7927	16.1741	14.3485	13.363	12.1342	11.3427	10.5916	9.78933	9.09712	8.46144
525.8	145.599	154.61	156.044	157.12	220.048	1184.03	2769.6	2367.82	664.04	124.522	101.443	93.378	88.2195	83.8572	79.7539	77.1736	76.0811	74.5379	74.79	73.1306	71.0693	68.9868	65.8857	62.5005	59.4852	55.7807	52.8799	49.2489	46.5952	43.1172	40.1047	36.9516	34.0616	31.2466	28.3856	26.0444	23.573	21.4891	19.7905	17.6832	16.146	14.4012	13.3559	12.257	11.3921	10.5885	9.77719	9.06603	8.50124
526	145.25	153.999	156.121	156.086	206.838	1103.36	2720.05	2444.73	728.029	129.368	101.542	93.1832	87.7911	83.5842	79.2667	76.9924	75.9892	74.5122	74.5525	73.0841	70.9105	68.7873	65.6682	62.2284	59.2818	55.5606	52.898	49.1427	46.6581	42.8645	40.0665	36.9393	34.0294	31.0956	28.372	26.0092	23.5064	21.4231	19.6634	17.7125	16.1589	14.3798	13.3499	12.3059	11.3877	10.6863	9.72963	9.02057	8.54946
526.2	144.235	153.744	155.866	155.899	194.746	1025.05	2662.08	2517.27	794.995	135.591	101.428	93.1491	87.5801	82.824	79.5056	76.5747	75.7656	74.2791	74.4852	72.7503	70.9792	68.5167	65.4732	62.0295	59.1591	55.4283	52.6293	49.0556	46.5989	42.61	40.0359	36.9942	34.0528	31.1339	28.2245	26.0995	23.4107	21.4024	19.6527	17.6239	16.1323	14.4126	13.3662	12.3531	11.4193	10.646	9.6964	9.01257	8.57483
526.4	143.149	153.506	155.861	155.073	185.112	947.376	2600.8	2585.75	866.742	143.039	101.081	92.9092	87.6055	82.6758	79.362	76.3775	75.771	74.247	74.3771	72.5339	71.073	68.1508	65.2749	62.2079	59.0964	55.4724	52.5922	49.1932	46.3748	42.4638	39.9082	36.9405	34.0011	31.2858	28.1089	26.0019	23.3647	21.4352	19.5044	17.6024	16.1031	14.4897	13.4018	12.3417	11.4857	10.5895	9.75394	9.03649	8.63113
526.6	142.692	152.814	155.439	154.196	177.595	873.182	2533.37	2652.89	942.472	151.483	100.794	92.6653	87.2995	82.3864	79.3099	76.2557	75.4211	74.214	74.0178	72.0271	70.9435	68.0382	65.0994	62.0637	59.0678	55.3593	52.5029	49.0358	46.1175	42.4954	39.8397	37.0049	33.9294	31.2912	28.1557	25.9001	23.3025	21.3352	19.4419	17.5884	16.1381	14.5743	13.3207	12.3454	11.4957	10.5101	9.7577	8.99673	8.70844
526.8	141.609	152.882	154.934	153.483	171.238	802.736	2462.52	2713.45	1020.48	161.945	100.534	92.5998	87.2493	82.0885	79.1783	76.2157	75.0933	74.0255	73.8461	71.62	70.768	67.9611	65.1258	62.0279	59.1814	55.2517	52.3887	48.9014	46.0874	42.2958	39.7794	36.9284	33.9037	31.2797	28.1493	25.9368	23.313	21.2456	19.3723	17.6418	16.0913	14.6586	13.328	12.3607	11.5156	10.5677	9.77006	8.97919	8.68381
527	141.304	152.529	154.477	153.661	166.076	736.837	2385.25	2770.82	1100.43	174.257	100.441	92.8502	86.9927	81.8736	78.6848	76.3576	74.9913	74.0229	73.7318	71.6898	70.6629	67.6556	64.8686	61.7445	59.1996	55.0229	52.1448	48.7458	45.9071	42.1925	39.6711	36.6958	33.8807	31.223	28.0021	25.8744	23.3643	21.2257	19.1967	17.5823	16.0243	14.5996	13.414	12.4125	11.5469	10.5456	9.77727	9.01046	8.71887
527.2	141.398	151.477	153.907	153.191	162.38	674.234	2307.54	2820.06	1181.44	188.993	100.109	92.5885	86.7493	81.3628	78.7089	76.2333	74.4977	73.813	73.2744	71.3446	70.4561	67.537	64.6946	61.5736	59.101	54.9785	51.9665	48.4829	45.7314	42.0711	39.6445	36.6446	33.8651	31.1263	27.9396	25.8554	23.3885	21.1068	19.1238	17.4803	15.9808	14.6428	13.3842	12.516	11.6257	10.5091	9.80748	9.06365	8.78355
527.4	141.286	150.712	153.258	152.283	158.871	615.514	2227.82	2865.7	1265.95	205.19	100.018	92.1944	86.5766	80.8348	78.4924	76.1151	74.2445	73.9268	72.9256	71.1658	70.2405	67.3783	64.6294	61.516	58.8846	54.6969	52.1017	48.3427	45.4945	42.1486	39.6345	36.5454	33.8183	30.9792	28.0195	25.9089	23.3608	21.1542	18.9841	17.4731	16.0052	14.6029	13.3625	12.5235	11.6539	10.5238	9.82245	9.03473	8.79072
527.6	140.989	150.751	152.907	151.651	157.013	562.151	2141.04	2904.14	1354.06	224.207	99.9652	92.0217	86.456	80.818	78.4144	76.1537	74.2181	73.5823	72.9168	70.9996	70.064	67.4466	64.423	61.2653	58.8126	54.8041	52.0745	48.1913	45.3299	42.2768	39.4425	36.5811	33.6663	31.0741	27.9502	25.8943	23.4291	21.0581	18.968	17.4419	16.0625	14.5809	13.3608	12.4786	11.6192	10.5356	9.84234	9.04837	8.76904
527.8	140.429	150.575	151.544	150.805	154.986	512.257	2049.06	2933.48	1444.41	245.962	99.9092	91.9099	86.452	80.8623	78.3387	75.9252	73.9944	73.4611	72.9651	70.8783	69.7127	67.4602	64.2601	61.1842	58.5461	54.7529	51.9434	48.2574	45.0453	42.271	39.3641	36.5211	33.5395	31.0096	27.9117	25.7598	23.438	21.0151	19.0565	17.4453	16.0105	14.546	13.3026	12.4624	11.6384	10.516	9.91491	9.11353	8.81965
528	140.526	149.455	150.806	150.517	152.919	464.694	1958.22	2959.43	1537.54	271.232	99.516	91.66	86.2179	80.6892	78.1956	75.7239	73.722	73.3354	73.0006	70.7598	69.4529	67.4563	64.0893	61.0601	58.3995	54.6633	51.7144	48.0911	45.1716	42.2877	39.4003	36.4992	33.4599	30.914	27.8727	25.5811	23.3111	20.99	19.0251	17.3761	16.0698	14.5863	13.317	12.4835	11.6056	10.5866	9.96489	9.2437	8.85427
528.2	140.332	148.582	150.302	150.011	152.109	422.599	1868.21	2973.97	1633.88	299.816	99.7889	91.5158	86.1699	80.708	77.8762	75.5439	73.7712	73.1291	72.7774	70.6893	69.2834	67.073	63.924	60.8721	58.1717	54.6881	51.6617	48.0561	45.2886	42.2356	39.4941	36.5809	33.282	30.8158	27.9296	25.6924	23.2125	21.0038	19.0229	17.4631	16.1085	14.4969	13.3593	12.5261	11.586	10.5932	9.95783	9.31362	8.89718
528.4	140.014	148.194	149.302	149.472	151.374	384.036	1775.62	2979.91	1732.22	331.042	100.178	91.2689	86.2809	80.9629	78.1003	75.3049	73.9428	72.9922	72.5762	70.7204	68.9417	66.7577	63.6662	60.7228	58.1251	54.5926	51.6223	48.2233	45.3123	42.2573	39.4073	36.567	33.2397	30.7238	27.9169	25.4618	23.2956	21.0247	19.0412	17.4861	16.1344	14.4583	13.3612	12.442	11.64	10.5972	10.0361	9.41091	8.91318
528.6	140.112	147.156	148.903	148.341	150.316	348.75	1685.37	2980.85	1833.37	366.741	100.615	91.0061	85.93	81.0763	77.8994	75.164	73.8336	72.522	72.5494	70.7759	68.4896	66.9261	63.5965	60.6056	58.0582	54.4407	51.5002	48.1472	45.2383	42.3487	39.5453	36.6268	33.3306	30.7287	27.9155	25.5595	23.2734	21.0295	19.0989	17.4	16.0651	14.4886	13.368	12.5132	11.5873	10.6615	10.0667	9.5062	8.90638
528.8	139.475	147.038	148.219	147.957	149.286	317.738	1595.37	2969.5	1935.81	404.606	101.505	90.6461	85.5748	81.0614	77.8078	75.1475	73.7416	72.4622	72.5194	70.5533	68.0721	66.5652	63.5717	60.4791	57.6561	54.3503	51.5862	48.4025	45.3166	42.3201	39.5362	36.6536	33.1756	30.9393	27.889	25.4886	23.2728	21.149	19.1258	17.4693	16.0551	14.4848	13.3272	12.5733	11.6319	10.6946	10.003	9.53747	8.98456
529	139.064	146.305	148.582	147.911	148.555	289.546	1501.39	2949.8	2035.52	447.487	102.787	90.8312	85.6325	81	77.5713	75.1048	73.5871	72.1976	72.2261	70.5016	67.9893	66.3717	63.5121	60.3791	57.6691	54.2828	51.4846	48.4705	45.1212	42.2136	39.3992	36.6542	33.0956	31.0745	27.9209	25.5424	23.2187	21.0096	19.136	17.5265	16.0258	14.4858	13.4304	12.5678	11.6289	10.7261	10.06	9.57815	8.97866
529.2	138.433	145.259	148.277	147.887	147.599	263.777	1409.88	2923.86	2131.51	494.098	103.912	90.522	85.7005	80.5504	77.7547	74.7054	73.4885	72.2221	72.0092	70.5048	67.69	66.0042	63.1887	60.4638	57.5713	54.2127	51.2155	48.4981	45.1763	42.1098	39.4052	36.5687	33.1529	30.9602	27.8823	25.3768	23.1736	21.0455	19.159	17.5229	15.9581	14.5343	13.4371	12.547	11.6627	10.7779	10.0672	9.66131	9.054
529.4	137.824	144.778	148.067	147.582	146.138	240.791	1321.76	2890.61	2227.03	544.969	105.644	90.3769	85.571	80.5662	77.6411	74.6981	73.2511	71.9351	71.5923	70.0714	67.7615	65.8253	63.0152	60.1886	57.4918	54.0197	50.9461	48.4158	45.2502	42.0827	39.4608	36.5993	33.1939	30.8481	27.8884	25.3279	23.1416	20.9535	19.0594	17.4553	15.9742	14.5733	13.5305	12.5553	11.7066	10.776	10.1452	9.70667	9.12183
529.6	138.059	143.974	148.094	146.97	145.417	221.681	1234.48	2851.12	2316.23	600.208	108.254	89.8493	85.6061	80.5188	77.3175	74.6441	73.2055	71.624	71.3512	69.8477	67.4365	65.6926	62.8711	60.086	57.2744	54.0753	50.9843	48.21	45.2819	42.0038	39.4458	36.5254	33.3288	30.9046	27.8867	25.3187	23.219	21.0258	19.0572	17.4057	15.9614	14.5609	13.5694	12.591	11.7688	10.8778	10.1605	9.7294	9.12291
529.8	137.457	143.153	147.6	146.725	144.954	205.666	1149.04	2802.62	2402.79	660.083	111.767	89.5761	85.3977	80.2931	77.3073	74.5465	73.0792	71.4781	71.0637	69.8303	67.2971	65.4519	62.7689	59.9755	57.1333	53.9142	50.9525	48.2498	45.2183	41.8954	39.3054	36.4509	33.4042	31.0099	27.9503	25.3665	23.2064	21.0114	19.0756	17.5363	15.8982	14.5635	13.5308	12.5693	11.8355	10.9494	10.1784	9.72132	9.19514
530	137.099	142.472	148.137	146.456	144.77	191.604	1066.93	2752.83	2483	723.358	115.949	89.399	84.8711	80.2336	77.315	74.6637	72.582	71.3577	70.9033	69.5812	67.3332	65.3597	62.6446	59.749	56.782	53.8437	50.9416	48.1169	44.9627	41.897	39.2754	36.4233	33.5372	30.9767	27.9426	25.277	23.1813	21.0429	19.0241	17.4875	15.8641	14.6919	13.6149	12.6703	11.8894	11.0655	10.2108	9.78272	9.21474
530.2	136.936	141.728	148.601	146.068	143.994	179.674	987.615	2690.7	2558.89	790.136	121.794	89.4381	84.5967	79.9253	77.1577	74.6859	72.3436	71.2264	70.5533	69.2739	67.3099	65.1129	62.3111	59.7612	56.6141	53.8134	50.797	48.0768	44.9161	41.6503	39.1263	36.4841	33.5643	30.9746	27.9114	25.2636	23.1073	21.0162	18.9955	17.5132	15.8224	14.7768	13.6666	12.6947	11.9854	11.0715	10.2765	9.77795	9.34945
530.4	136.162	141.1	148.039	145.272	143.777	170.837	911.079	2626.84	2630.08	861.263	128.378	89.527	84.9222	79.9488	77.1217	74.7621	72.3879	71.3933	70.1285	69.3485	67.397	64.9914	62.2923	59.7705	56.5341	53.6995	50.6601	48.1027	44.8648	41.8374	39.1869	36.3939	33.5593	30.7986	27.9477	25.2699	23.077	20.9457	19.0405	17.5421	15.917	14.9024	13.7482	12.6256	12.0003	11.1054	10.3135	9.84559	9.41893
530.6	135.941	140.948	147.298	144.663	143.618	162.853	837.928	2558.84	2698.42	937.594	137.01	89.5054	84.6729	79.9706	76.6962	74.6074	72.54	71.0539	69.9484	69.3698	67.4384	65.0226	62.1848	59.8185	56.2231	53.6734	50.6965	47.9394	44.9529	41.9332	39.1245	36.4785	33.5743	30.5454	27.9126	25.2912	23.1907	20.9642	19.0252	17.5132	15.9801	14.956	13.756	12.614	12.0534	11.1468	10.3749	9.88723	9.45284
530.8	135.895	140.106	146.573	143.52	143.74	156.929	771.009	2487.39	2762.91	1017.49	147.84	89.3665	84.2375	80.0294	76.3199	74.3807	72.1531	70.9309	69.9006	69.2821	67.4806	65.0693	62.2495	59.8658	56.2218	53.705	50.7534	47.9172	44.9382	41.927	39.1117	36.268	33.5147	30.4539	27.8929	25.2864	23.1005	21.0904	19.0555	17.6288	15.9822	15.0061	13.7392	12.693	12.1331	11.1706	10.5005	9.97997	9.54216
531	135.189	140.162	146.01	143.132	143.315	152.656	707.401	2409.58	2822.12	1101.85	160.707	89.2649	83.7904	79.9743	76.1986	74.4164	71.9921	71.0012	69.9841	68.9982	67.2885	64.9723	62.4516	59.9688	56.1506	53.6608	50.8552	47.706	44.9498	41.9401	39.2011	36.078	33.3923	30.4549	27.8127	25.2831	23.1262	21.1829	19.109	17.6657	15.9958	14.9886	13.7607	12.7443	12.1301	11.2807	10.549	10.0781	9.62223
531.2	134.659	140.1	145.443	143.291	143.085	148.45	647.061	2328.52	2875.3	1190.58	175.494	89.5168	83.8905	79.7977	76.0801	74.4567	71.783	70.8966	69.855	69.0347	67.1963	64.7846	62.3093	59.8614	56.033	53.7327	50.9269	47.6351	44.9297	41.9918	39.0805	36.0465	33.4347	30.6195	27.7815	25.3662	23.0219	21.1306	19.1761	17.7046	16.0419	15.0368	13.8191	12.8087	12.1832	11.3514	10.6116	10.1834	9.73778
531.4	134.217	140.041	145.012	142.789	143.819	145.426	589.961	2246.13	2922.7	1280.63	193.175	89.7757	83.6522	79.5641	76.0074	74.2936	71.7236	71.0541	69.746	68.6034	67.2583	64.8335	62.2394	59.6912	56.0544	53.5999	50.9167	47.4551	44.8037	42.0842	39.1089	36.0408	33.4196	30.4572	27.7737	25.3166	22.9714	21.0669	19.1927	17.7295	16.0706	15.0961	13.8843	12.8797	12.2994	11.3873	10.7554	10.252	9.82062
531.6	133.955	140.534	144.486	142.675	142.741	143.041	536.032	2161.26	2965.16	1373.73	213.704	90.2216	83.3201	79.3321	75.7728	74.0514	71.7541	70.9502	69.8041	68.2801	66.9094	64.8789	62.4091	59.6782	55.8879	53.4811	50.6333	47.2244	44.8366	42.2982	39.0878	36.1204	33.3291	30.4394	27.6429	25.3133	23.0146	20.9794	19.1905	17.6847	16.1328	15.0322	13.9942	12.9743	12.3594	11.39	10.8671	10.409	9.8669
531.8	133.866	139.648	142.948	142.076	142.383	141.857	486.575	2070.91	3001.44	1471.66	237.444	90.6475	83.025	78.8489	75.6653	74.011	71.7567	71.0743	69.6732	68.3736	66.9387	64.7069	62.1371	59.4377	55.8739	53.2806	50.5031	47.1241	44.8615	42.2663	39.2887	36.1785	33.3143	30.4321	27.5626	25.3551	23.0158	20.9756	19.2278	17.6434	16.1781	14.986	14.0978	13.0398	12.342	11.5077	10.961	10.4945	9.93764
532	133.121	139.867	142.899	141.873	141.894	140.311	439.92	1980.17	3028.64	1571.43	264.613	90.2072	82.8563	79.2617	75.6799	73.7145	71.6962	70.7576	69.8598	68.344	66.8358	64.5952	61.9243	59.266	55.8991	53.2502	50.5095	47.0078	44.9247	42.3426	39.2675	36.1813	33.3298	30.4684	27.5751	25.2853	23.0722	21.0274	19.2339	17.6093	16.1774	15.0312	14.1473	13.118	12.4812	11.533	11.0192	10.6116	10.0176
532.2	133.113	140.301	142.551	141.753	141.312	138.447	396.92	1886.08	3046.13	1672.07	294.672	90.6188	82.9258	79.0804	75.9349	73.4334	71.587	70.8246	69.7049	68.1946	66.8909	64.4076	61.7663	59.3974	55.9488	53.3297	50.3598	47.0735	44.9118	42.3124	39.3422	36.1392	33.4482	30.5067	27.5627	25.2317	23.0652	21.0346	19.2658	17.7229	16.1975	15.0907	14.1482	13.2401	12.5009	11.6159	11.1416	10.7351	10.1216
532.4	132.978	139.818	141.998	141.918	140.704	137.519	358.378	1790.17	3054.65	1771.65	328.357	90.7478	82.9685	78.9713	76.1737	73.4561	71.4734	70.9964	69.4466	68.0589	66.82	64.1566	61.596	59.1404	56.0395	53.3349	50.2866	47.1232	44.9511	42.3111	39.4151	36.1095	33.4055	30.5948	27.6007	25.3437	23.0117	21.0349	19.3168	17.6942	16.2821	15.1521	14.2783	13.3456	12.5225	11.7729	11.1204	10.721	10.2007
532.6	132.48	139.742	141.491	141.963	140.316	136.843	324.683	1693.52	3055.62	1873.64	365.252	91.6506	82.9531	79.2348	75.9694	73.6916	71.8097	71.1105	69.3378	68.3333	66.5136	63.9638	61.2516	58.8675	55.8751	53.3743	50.134	47.1974	44.9237	42.2927	39.6623	36.3537	33.5318	30.6792	27.633	25.3628	23.0518	21.0458	19.385	17.6714	16.3414	15.2717	14.3271	13.4235	12.6301	11.8329	11.2096	10.7898	10.2908
532.8	132.932	139.072	141.309	140.508	140.165	136.398	294.16	1598.21	3049.13	1973.64	405.713	92.4202	82.6396	79.0775	75.867	73.6271	71.7755	71.0094	69.3064	68.271	66.4859	63.94	61.2018	58.7249	56.0746	53.1499	50.1401	47.4704	44.9597	42.3915	39.7797	36.4643	33.7213	30.519	27.6992	25.3933	23.1642	20.9958	19.3213	17.761	16.3729	15.3931	14.4084	13.4828	12.7411	11.9053	11.3188	10.8664	10.3721
533	133.156	139.236	141.549	140.287	140.213	135.968	266.685	1504.17	3031.65	2073.65	450.266	93.576	82.4178	79.277	75.8753	73.5459	71.8187	70.6741	69.4682	68.2339	66.3707	63.6014	61.2936	58.7	56.0902	53.1016	50.132	47.5645	44.9888	42.3964	39.8195	36.4354	33.7544	30.4569	27.8788	25.3472	23.2828	21.1194	19.3566	17.7994	16.4559	15.4498	14.537	13.5205	12.8728	11.9346	11.4726	11.0319	10.4391
533.2	132.397	138.64	141.338	140.156	139.028	135.461	242.822	1409.4	3005.95	2176.94	500.374	95.0355	82.5711	78.8921	75.8725	73.6097	71.7237	70.6963	69.616	68.3983	66.2619	63.479	61.0501	58.5581	56.1339	53.0577	50.2491	47.5606	45.067	42.3931	39.9108	36.511	33.856	30.5325	28.0046	25.3902	23.3395	21.2052	19.4135	17.8478	16.5187	15.5753	14.5799	13.6584	12.9365	11.9884	11.5373	11.1497	10.5245
533.4	132.288	138.591	140.81	139.725	138.901	135.259	221.066	1315.51	2970.39	2276.76	554.632	96.9908	83.4788	79.0965	75.9882	73.5051	71.9906	70.3821	69.4572	68.341	66.0972	63.5455	61.1426	58.5214	56.2576	52.9972	50.3389	47.7948	44.9482	42.5856	39.7977	36.537	33.9734	30.6669	28.1183	25.2939	23.3185	21.26	19.5089	17.9095	16.7218	15.8039	14.6834	13.7488	13.0287	12.1354	11.7205	11.1485	10.6969
533.6	131.549	138.66	140.372	139.593	138.329	135.285	202.586	1224.3	2926.26	2376.68	614.742	99.1453	83.9217	79.0104	76.0064	73.6448	71.9957	70.4554	69.2254	68.2653	66.1442	63.5732	61.103	58.6522	56.2002	53.0961	50.4175	47.8452	44.8292	42.6851	39.8785	36.6081	33.9921	30.7379	28.194	25.3793	23.3767	21.3128	19.5406	18.0125	16.8194	15.8314	14.8266	13.9114	13.1438	12.2405	11.7616	11.2836	10.8375
533.8	131.524	137.617	139.471	139.796	137.36	135.031	187.499	1132.68	2877.29	2471.23	680.536	103.009	84.0484	78.9518	75.8811	73.6978	71.748	70.1783	69.2005	68.0757	65.8538	64.004	61.0613	58.6793	56.3533	53.0661	50.3907	47.9125	44.8812	42.7081	40.0149	36.6982	34.0361	30.8604	28.2022	25.566	23.409	21.3561	19.6508	18.0257	16.9972	15.8024	14.9374	13.9765	13.2477	12.4163	11.9231	11.3926	10.8903
534	131.254	137.088	139.194	139.401	137.232	135.251	174.517	1046.53	2818.35	2562.44	750.045	107.869	84.2538	78.9163	75.9351	73.7841	71.7249	70.0658	69.2031	68.1227	65.7241	63.9799	61.1785	58.528	56.3307	52.9806	50.5989	47.902	44.9153	42.6536	40.0789	36.691	34.1592	30.8985	28.2851	25.5094	23.5044	21.3731	19.6447	18.1231	17.1269	15.9787	14.9863	14.1421	13.4035	12.5161	12.0669	11.5821	11.0074
534.2	131.007	136.697	138.905	138.499	136.271	134.942	163.604	963.286	2754.17	2649.24	824.578	113.444	84.2714	79.1999	76.4234	73.8502	72.2431	69.9984	69.2989	68.2654	65.7848	63.8289	61.1187	58.4163	56.3443	52.9476	50.6104	47.9491	45.1315	42.8233	40.0375	36.7993	34.4595	31.0651	28.3607	25.5744	23.6212	21.49	19.6959	18.3345	17.2243	15.9468	15.0868	14.2289	13.5275	12.6072	12.247	11.7823	11.1792
534.4	131.454	136.468	139.404	138.946	135.914	134.145	155.217	885.134	2681.69	2732.01	902.931	121.177	84.6421	78.9167	76.3924	73.4218	72.2392	69.9594	69.5228	68.0718	65.855	63.8687	61.0991	58.3519	56.2614	52.9735	50.5558	47.9764	45.1358	42.8721	40.0917	36.8049	34.4463	31.1539	28.4993	25.6532	23.621	21.5227	19.7436	18.4264	17.3709	16.0816	15.2259	14.3541	13.6832	12.7914	12.4639	12.0127	11.3421
534.6	131.061	135.928	139.114	138.785	135.416	134.239	148.241	809.484	2604.81	2808.91	986.925	130.451	85.2477	79.1024	76.7924	73.4524	72.2859	70.061	69.8938	68.359	65.8942	63.9586	61.1621	58.4237	56.4913	53.017	50.6993	48.0518	45.1964	43.0262	40.3078	37.1083	34.4635	31.287	28.6503	25.8839	23.7495	21.5769	19.8148	18.5223	17.4875	16.1668	15.268	14.5231	13.6829	13.0109	12.6056	12.062	11.5457
534.8	131.357	135.551	138.346	138.97	135.064	133.719	142.243	738.061	2522.58	2874.62	1074.49	141.778	85.5666	79.3872	76.8587	73.6865	72.3236	70.1746	69.9229	68.3946	65.9071	64.1578	61.1212	58.6201	56.4336	53.1698	50.7719	48.0766	45.2929	43.1316	40.6745	37.2646	34.5566	31.4668	28.6304	25.9584	23.7537	21.7649	19.8622	18.5865	17.6192	16.1688	15.4397	14.6826	13.7948	13.0993	12.7278	12.2367	11.7228
535	130.798	135.293	138.18	138.647	135.012	133.407	138.355	669.528	2438.74	2932.25	1165.48	154.569	85.3653	80.0186	77.0743	73.8941	72.3388	70.4389	69.7374	68.4537	66.03	63.8614	61.0631	58.804	56.7064	53.1903	50.6961	48.1421	45.2663	43.1036	40.8402	37.252	34.6953	31.4783	28.6364	26.1305	23.8095	21.8122	19.94	18.7445	17.623	16.2204	15.5352	14.7757	13.9207	13.2169	12.8032	12.4346	11.8819
535.2	130.971	135.991	138.273	138.771	135.243	132.937	135.707	606.803	2347.31	2981.6	1260.81	170.068	85.5651	80.0859	77.2698	73.7836	72.2432	70.6287	69.871	68.5195	65.8344	63.9817	61.0499	58.878	56.7347	53.4559	50.8405	48.3164	45.4243	43.2864	40.9136	37.452	34.7263	31.5631	28.6724	26.1193	23.9217	21.9145	20.1547	18.8907	17.7627	16.2875	15.6653	14.9455	14.0606	13.3662	13.0183	12.663	12.0792
535.4	131.285	136.4	138.125	138.243	135.544	132.486	133.534	549.966	2253.31	3024.21	1359.62	188.192	85.8151	80.4122	77.708	73.9178	72.4306	70.5394	70.126	68.7413	65.7574	63.6543	61.2507	58.7101	56.6421	53.4435	51.0639	48.2645	45.5989	43.4698	40.9069	37.5367	35.0025	31.6516	28.8086	26.1867	23.8962	21.9765	20.2979	18.992	17.8178	16.4944	15.7649	15.0669	14.1718	13.5464	13.168	12.7632	12.3153
535.6	131.3	136.494	137.947	138.027	135.511	131.889	131.675	497.478	2159.19	3059.91	1462.14	207.784	85.8684	80.4982	78.068	74.1375	72.5804	70.7603	70.3135	68.7342	65.9166	63.6649	61.2451	58.869	56.6628	53.4348	51.2675	48.5452	45.8913	43.6985	40.9626	37.9519	35.1979	31.7582	28.871	26.2105	24.0075	22.1454	20.3374	19.1202	17.9405	16.6752	16.0145	15.2864	14.3827	13.6966	13.3261	12.9739	12.5063
535.8	131.446	136.846	137.239	137.376	135.925	131.647	129.812	448.235	2064.91	3086.11	1566.66	230.88	86.4768	80.6163	78.2579	74.1026	72.6	70.9061	70.5071	68.7153	65.9943	63.8032	61.2297	58.9637	56.6518	53.5078	51.4996	48.6774	46.0369	43.8116	41.2082	38.1953	35.214	31.9851	28.977	26.3663	24.0816	22.2342	20.4555	19.2283	18.0492	16.7856	16.1245	15.4155	14.4836	13.901	13.5616	13.1752	12.7305
536	131.481	137.674	136.848	137.114	135.945	131.617	128.377	404.454	1967.56	3101.97	1670.55	257.226	86.9068	80.8286	78.1906	74.3572	72.7604	71.3586	70.4096	68.7837	65.8757	63.9621	61.4182	59.1238	56.7047	53.7223	51.6912	48.962	46.1947	44.0516	41.4102	38.4529	35.3387	32.1026	29.0118	26.4948	24.1855	22.3628	20.682	19.3763	18.1432	16.9463	16.298	15.6553	14.676	14.0612	13.6813	13.2455	12.9649
536.2	131.378	137.819	136.372	137.426	135.877	131.433	127.527	364.529	1871.35	3112.11	1776.09	285.752	87.4479	81.3399	78.4143	74.4928	73.0648	71.6237	70.1082	68.7369	66.1738	64.1496	61.3123	59.0506	56.6391	53.9221	51.8433	48.9599	46.6689	44.5031	41.6269	38.5724	35.6339	32.2645	29.0781	26.502	24.26	22.4912	20.8294	19.4636	18.3207	17.1618	16.4634	15.7895	14.8551	14.2525	13.8587	13.4324	13.1924
536.4	131.618	137.932	136.628	137.695	135.9	131.185	126.906	328.122	1773.9	3112.9	1880.64	318.166	87.8272	81.6173	78.654	74.5472	73.1983	71.787	70.2508	68.7211	66.2498	64.1908	61.5668	59.312	56.7811	54.188	51.763	49.3294	46.9997	44.7568	41.7468	38.8473	35.8059	32.4494	29.1228	26.6075	24.3835	22.5189	21.058	19.5562	18.5025	17.4614	16.7234	16.0132	15.1357	14.5714	14.0876	13.6772	13.3689
536.6	132.18	137.988	137.351	137.632	135.856	131.138	126.521	295.452	1678.16	3108.45	1986.24	355.96	89.1037	81.3145	78.973	74.8167	73.6157	72.0579	70.2208	68.9743	66.5713	64.4709	61.8262	59.4334	56.7301	54.3665	52.1697	49.5839	47.2951	45.0226	42.0017	39.0924	35.8114	32.6004	29.3212	26.7338	24.692	22.6175	21.2482	19.6561	18.6747	17.7308	16.907	16.1559	15.3275	14.8186	14.3239	13.8573	13.565
536.8	133.346	137.722	137.365	137.564	135.911	131.113	126.068	267.253	1581.48	3091.59	2087.88	398.025	90.4433	81.2964	79.0386	74.966	73.9471	72.1495	70.5124	68.9948	66.9337	64.559	61.9737	59.452	56.8745	54.6566	52.2884	49.7708	47.5372	45.4368	42.3839	39.3172	35.904	32.7673	29.5218	26.9257	24.7671	22.6789	21.4663	19.7608	18.7998	17.9317	17.0694	16.3631	15.4531	15.0511	14.5511	14.1063	13.7562
537	134.211	137.113	137.034	137.948	135.798	131.46	125.869	242.788	1484.87	3065.74	2189.31	445.43	91.9065	81.5319	79.1292	75.2607	74.3863	72.3475	70.6608	68.8404	67.0524	64.7207	61.9569	59.6884	57.057	54.7553	52.3229	49.9043	47.6109	45.7181	42.6994	39.5209	36.262	33.0015	29.6391	27.1246	25.0564	22.8074	21.6473	19.9247	18.9036	18.1478	17.2062	16.5487	15.808	15.3139	14.7662	14.3368	13.9702
537.2	134.26	136.986	137.353	137.819	135.559	131.768	125.619	220.957	1391.25	3031.94	2289.39	498.981	93.8454	81.476	79.177	75.3733	74.6749	72.679	70.7977	69.0227	67.1732	65.0491	61.9496	59.853	57.2655	55.1131	52.5126	50.1848	47.9347	46.0204	42.9451	39.7679	36.3377	33.1655	29.7831	27.2736	25.2348	22.8932	21.7775	20.1583	19.1261	18.3542	17.3703	16.7661	16.051	15.5855	15.0252	14.6388	14.2199
537.4	134.185	136.796	137.89	138.119	135.329	131.174	125.965	202.207	1296.85	2988.83	2387.36	557.583	96.4787	82.1397	79.1563	75.7185	74.9257	72.9013	71.1891	69.3961	67.247	65.1514	62.251	59.954	57.4593	55.1868	52.6143	50.4672	48.1519	46.2793	43.2212	40.0268	36.5263	33.4052	29.8962	27.4082	25.3766	23.0328	21.9524	20.3378	19.2872	18.4761	17.5398	16.9671	16.3665	15.8421	15.2287	14.8756	14.5171
537.6	134.433	136.869	137.799	137.818	135.285	131.074	126.805	186.467	1205.45	2940.28	2484.79	621.558	99.701	82.3036	79.1443	76.1637	75.3153	72.855	71.2674	69.708	67.5903	65.2542	62.2274	60.1609	57.9085	55.4965	52.8393	50.6717	48.4022	46.4836	43.5854	40.2564	36.6698	33.6425	30.1719	27.5409	25.3893	23.0424	22.097	20.468	19.5389	18.7706	17.7867	17.1629	16.6574	16.121	15.5322	15.138	14.7478
537.8	135.383	136.342	138.582	138.099	134.91	131.493	127.001	173.26	1115.38	2883.84	2576.97	693.77	103.28	82.4901	79.452	76.4928	75.3883	73.0533	71.5568	69.6046	67.5883	65.3795	62.4453	60.377	58.0468	55.7096	53.0801	50.9227	48.6252	46.8085	43.8991	40.6167	36.9394	33.8215	30.4904	27.7294	25.6381	23.345	22.2004	20.6384	19.7678	18.9488	18.0017	17.481	16.9388	16.419	15.7813	15.5048	15.0473
538	135.277	136.202	138.903	138.201	135.718	131.548	127.291	162.495	1027.58	2820.61	2667.1	768.029	108.471	83.0363	79.6706	77.0981	75.4563	73.4154	71.9947	70.0156	67.6176	65.4575	62.3855	60.3764	58.2407	55.818	53.486	51.2032	48.9446	47.0855	44.1921	40.9244	37.1834	33.9928	30.6655	27.8798	25.7803	23.5991	22.3082	20.9567	19.8931	19.1739	18.2496	17.6337	17.2798	16.6164	16.075	15.812	15.3777
538.2	135.535	136.444	138.321	138.364	135.414	131.981	127.24	153.213	943.301	2747.85	2752.3	848.202	114.812	83.3386	79.7561	77.533	75.7355	73.6333	72.2239	70.2877	67.8296	65.8015	62.3046	60.4579	58.5977	56.0159	53.7147	51.4691	49.186	47.4315	44.4972	41.2213	37.5323	34.2791	30.9247	28.1059	25.8986	23.8738	22.3498	21.1215	20.0622	19.492	18.3849	17.8512	17.6885	16.9023	16.3902	16.1011	15.6687
538.4	136.238	136.572	138.622	137.889	135.66	132.355	127.514	145.583	865.042	2673.33	2834.61	932.133	122.608	84.0714	80.3012	77.872	76.0569	74.1382	72.9735	70.6704	68.1249	65.8879	62.3761	60.6495	59.007	56.2563	53.8818	51.8884	49.6264	47.549	44.905	41.7026	37.9317	34.4402	31.2422	28.2766	26.0466	24.1815	22.4677	21.423	20.4269	19.7342	18.6538	18.176	17.9943	17.2926	16.7657	16.3925	16.0707
538.6	136.664	137.237	139.163	137.969	135.889	131.752	127.86	140.316	789.471	2594.36	2907.21	1018.69	132.227	84.4665	80.8502	78.2793	76.7188	74.3869	73.102	71.0977	68.3808	66.1243	62.7147	60.8736	58.9908	56.3631	54.305	52.3446	50.2458	47.718	45.1764	42.1092	38.1666	34.8804	31.4573	28.5884	26.1126	24.3538	22.7047	21.6147	20.6145	19.9642	19.0539	18.5273	18.3348	17.6355	17.1035	16.8017	16.3513
538.8	136.735	138.002	139.163	137.587	135.946	132.107	128.135	135.804	719.527	2509.84	2971.65	1106.34	144.059	85.0518	81.3311	78.8812	76.8883	74.8206	73.5601	71.5668	68.755	66.23	62.8187	61.3096	59.2887	56.6112	54.7994	52.5371	50.7368	48.0337	45.6673	42.6045	38.4276	35.0918	31.7259	28.7734	26.2118	24.5898	22.847	21.8446	20.9436	20.2439	19.3859	18.8097	18.6063	17.89	17.4359	17.1631	16.735
539	138.363	138.853	139.746	137.506	135.821	132.306	128.345	132.397	652.669	2423.04	3028.62	1199.57	158.615	85.8141	81.6902	79.3198	77.1722	75.373	73.9082	71.8873	69.1688	66.3955	63.2021	61.6199	59.3676	56.8406	55.0317	52.9052	50.9644	48.3266	46.3006	42.9054	38.8475	35.3852	32.0324	29.0467	26.4825	24.8132	23.0777	22.0155	21.3572	20.5609	19.7012	19.1434	18.8232	18.2006	17.7946	17.5218	17.0674
539.2	138.671	139.253	139.958	137.979	136.228	132.443	128.243	130.143	592.076	2332.54	3074.13	1297.74	175.244	86.3688	82.4112	79.9277	77.8014	75.945	74.4693	72.0591	69.5396	66.7858	63.612	62.036	59.6535	57.2064	55.2726	53.2996	51.5565	48.8091	46.7774	43.3161	39.219	35.6722	32.3559	29.2219	26.8038	25.0633	23.3273	22.2847	21.5975	20.8499	19.9721	19.478	19.1736	18.4786	18.1772	17.8603	17.4343
539.4	139.086	138.95	140.3	138.359	137.344	132.891	128.137	128.921	535.133	2237.2	3109.43	1397	194.516	87.1075	83.6563	80.2739	78.435	76.6017	75.1036	72.6781	69.8293	66.989	63.8818	62.4802	59.8362	57.5434	55.7053	53.699	51.9283	49.4193	47.0873	43.8755	39.7223	36.1376	32.5973	29.5537	27.003	25.3443	23.5758	22.609	21.9682	21.2372	20.3323	19.8875	19.5082	18.8155	18.5334	18.2231	17.9075
539.6	140.653	140.029	140.619	138.018	137.699	133.249	128.928	127.709	482.969	2139.18	3138.19	1496.76	217.014	88.1016	83.8713	81.0583	79.2119	77.1783	75.5458	73.0057	70.1436	67.335	64.3321	62.7626	60.1591	58.2025	55.9894	54.012	52.3365	49.997	47.655	44.3253	40.2888	36.6277	32.9145	29.8484	27.2498	25.5745	23.8777	22.8528	22.2899	21.5966	20.6889	20.3469	19.8742	19.1268	18.9021	18.566	18.2197
539.8	141.518	140.205	141.003	138.525	136.706	133.403	129.173	127.172	435.436	2037.05	3161.36	1601.43	243.173	89.1527	84.6048	81.6746	79.9017	77.7905	75.8536	73.4287	70.5951	67.7408	64.9543	63.1084	60.5189	58.6816	56.2845	54.4155	52.8773	50.4427	48.1046	44.7947	40.5992	37.0739	33.1333	30.0685	27.453	25.6515	24.17	23.2283	22.6312	21.8428	21.0256	20.8185	20.0833	19.5587	19.3429	18.9705	18.6042
540	142.898	140.485	141.245	139.09	137.203	133.336	129.491	127.229	392.17	1935.04	3172.64	1707.51	273.119	90.1674	85.0743	82.4202	80.6533	78.3349	76.0392	73.7002	71.0143	68.0378	65.212	63.6402	60.9461	59.0194	56.9377	54.8297	53.2393	51.0579	48.6463	45.2614	40.9503	37.4474	33.5297	30.4671	27.6844	25.7808	24.4994	23.4175	22.8752	22.1547	21.3665	21.2805	20.4807	19.9679	19.746	19.4056	19.0733
540.2	143.802	141.743	141.177	139.89	137.487	134.188	129.715	127.359	352.615	1828.86	3176.44	1818.63	307.117	91.3873	85.7989	83.2562	81.3861	78.9578	76.5716	74.2399	71.2289	68.5854	65.6221	64.0234	61.3361	59.4979	57.3084	55.2229	53.7275	51.6679	49.1992	45.5414	41.3192	37.7395	33.7647	30.6444	28.0366	26.1188	24.7734	23.9125	23.2068	22.4671	21.8172	21.7021	20.8516	20.3259	20.222	19.8349	19.6248
540.4	144.61	142.069	141.422	140.757	137.912	135.069	130.16	127.416	316.442	1724.13	3168.96	1930.07	345.761	92.8577	86.6643	83.884	81.5887	79.4745	77.2255	74.6147	71.98	69.063	66.1806	64.253	61.8099	59.8049	57.8914	55.6072	54.0939	52.4994	49.6403	45.9883	41.7555	38.0679	34.2177	31.0314	28.4583	26.4192	25.1461	24.247	23.546	22.8597	22.1938	22.0331	21.2255	20.8143	20.7011	20.2571	20.1156
540.6	146.242	142.068	141.841	141.548	138.721	135.537	130.461	127.645	284.542	1618.71	3153.3	2043.62	388.394	94.5507	87.3987	84.5119	82.3762	80.1621	77.8953	75.1095	72.6384	69.3907	66.5303	64.6854	62.2339	60.1431	58.3602	56.3499	54.6737	52.9432	50.0221	46.5607	42.362	38.5996	34.5741	31.2414	28.7268	26.754	25.5255	24.5223	23.8586	23.1713	22.5949	22.4017	21.7181	21.2043	21.1398	20.679	20.5906
540.8	148.125	142.788	141.919	142.15	139.348	136.073	131.23	127.929	256.487	1515.89	3123.82	2154.66	435.378	96.1685	88.3365	85.1028	83.3114	80.8336	78.3077	75.6002	72.9113	69.7728	66.871	65.1271	62.6087	60.4868	58.9266	56.7233	55.2686	53.693	50.6999	47.2463	42.9669	38.9766	34.8858	31.5575	29.0177	27.0699	25.835	24.8322	24.1933	23.5057	23.1322	22.8528	22.2594	21.7108	21.5971	21.1909	21.0218
541	150.025	144.358	143.314	142.693	139.912	136.855	131.578	128.457	232.136	1414.5	3089.7	2261.83	486.247	98.8296	89.1568	85.8408	83.7384	81.5613	78.8114	76.083	73.5278	70.3641	67.3926	65.5232	63.3528	61.0289	59.4454	57.2213	55.808	54.2105	51.3661	47.7623	43.5365	39.4782	35.2734	31.8624	29.3253	27.4706	26.2564	25.1488	24.5634	23.8513	23.4414	23.1735	22.717	22.213	22.1142	21.6183	21.4701
541.2	151.117	145.23	143.737	142.862	140.109	137.338	132.376	129.291	211.13	1316.16	3047.62	2366.72	541.237	101.327	89.8968	86.3423	84.3732	82.137	79.4746	76.6735	74.042	70.8752	67.9053	65.9513	64.0091	61.5599	60.1433	57.8522	56.4967	54.6644	52.0665	48.2857	44.0181	39.8375	35.7119	32.2393	29.7026	27.8444	26.5307	25.5178	24.9063	24.1975	23.908	23.5734	23.2687	22.7708	22.5606	22.181	22.074
541.4	152.157	146.183	144.484	143.26	141.394	138.098	133.586	129.629	193.75	1220.67	2995.63	2469.46	600.135	104.187	90.9963	87.0913	85.1673	83.1289	80.2736	77.2136	74.6821	71.3793	68.2814	66.465	64.5914	61.9876	60.7121	58.6513	57.1215	55.4024	52.6998	48.8656	44.6363	40.1863	36.0736	32.6404	30.0914	28.253	26.9238	25.7931	25.3341	24.6909	24.3428	23.9581	23.7912	23.2765	23.0277	22.766	22.6772
541.6	153.652	147.476	145.131	143.687	142.481	139.094	134.293	129.858	179.425	1127.09	2935.54	2564.91	665.223	108.139	91.9976	87.8092	86.0039	83.8396	80.9405	77.868	75.2175	71.8658	68.4119	66.818	65.1217	62.5885	61.3685	59.2443	57.8097	56.1806	53.4611	49.5235	45.4145	40.7038	36.4415	33.0194	30.5032	28.7254	27.2876	26.1753	25.8351	25.0534	24.9755	24.3525	24.4353	23.7479	23.5393	23.3974	23.2198
541.8	155.182	148.937	146.518	144.012	142.267	140.087	134.983	130.575	167.993	1039.25	2868.76	2653.91	732.861	113.057	93.0624	88.7011	86.9127	84.7558	81.5876	78.5012	75.719	72.4532	69.0382	67.0937	65.8342	62.9911	62.0642	59.9729	58.6856	56.9969	54.1795	50.2934	46.1474	41.1311	36.9543	33.4611	30.9873	29.2454	27.5432	26.5153	26.3822	25.5243	25.5917	24.8358	25.0044	24.3232	24.1231	23.9304	23.8123
542	156.525	149.892	147.457	144.379	143.254	140.075	135.846	131.456	158.916	955.389	2796.26	2734.77	805.802	119.417	93.9185	89.6883	87.9276	85.6662	82.3181	79.2881	75.9913	72.7612	69.5256	67.63	66.3384	63.7931	62.596	60.5763	59.5049	57.6597	54.9723	51.1416	46.8223	41.721	37.4627	33.8391	31.287	29.698	27.7933	26.8651	26.759	25.989	26.0453	25.4159	25.6613	24.8849	24.6898	24.5035	24.4041
542.2	158.483	151.134	147.977	144.496	144.196	140.864	136.793	132.283	153.021	874.686	2721.6	2810.66	882.735	126.899	95.2895	91.0631	88.8043	86.8744	82.9809	79.9193	76.4385	73.3589	70.0561	68.2048	67.0465	64.6218	63.4106	61.2604	60.3995	58.5162	55.9717	51.9074	47.426	42.4606	37.9478	34.338	31.7128	30.0396	28.2417	27.4154	27.2292	26.5237	26.5426	25.9455	26.1667	25.5775	25.2527	25.1325	25.1412
542.4	159.273	152.415	149.647	145.504	144.773	141.89	137.713	133.117	147.81	800.315	2641.12	2877.44	963.387	136.449	96.2241	92.3863	89.8044	87.4887	83.7998	80.8384	77.0417	73.9928	70.6564	68.7717	67.7719	65.5172	64.0275	62.0401	61.1411	59.3087	56.8592	52.7138	48.1035	43.0567	38.4496	35.0074	32.1854	30.4148	28.7219	27.8177	27.8045	27.1304	27.075	26.4879	26.8017	26.1431	25.7533	25.5972	25.8424
542.6	160.548	152.923	151.208	146.398	145.132	142.775	138.604	133.686	144.268	729.205	2558.65	2942.88	1049.01	147.561	97.5257	93.2876	90.6713	88.5983	84.6207	81.4374	77.6674	74.4265	71.4715	69.2512	68.6006	66.4264	64.7485	62.9751	62.0947	60.1075	57.715	53.4159	48.7588	43.7008	39.1168	35.5047	32.5744	30.796	29.0807	28.4491	28.3248	27.8342	27.666	27.0436	27.3391	26.6745	26.4079	26.3064	26.5479
542.8	161.736	154.505	151.965	147.65	146.202	143.575	139.356	134.228	142.238	663.125	2470.45	2997.89	1139.95	160.084	98.3437	94.4053	91.6176	89.4091	85.3475	82.2535	78.5048	74.8826	72.2656	70.2009	69.2095	67.1754	65.525	63.9617	63.0571	61.2431	58.6393	54.3321	49.3353	44.2953	39.6862	35.904	33.0818	31.3726	29.5389	28.9485	28.8332	28.4364	28.3387	27.6695	27.9736	27.3563	27.0498	27.0809	27.3675
543	163.459	156.159	153.02	149.227	147.839	143.959	140.244	135.134	140.725	600.675	2377.91	3047.38	1235.83	176.692	99.6486	95.7983	92.9669	90.2842	86.4688	83.0758	79.3785	75.4181	72.8042	70.8829	69.8046	68.1908	66.3556	64.8042	63.9281	62.2675	59.4296	55.1683	50.125	44.8498	40.2231	36.5085	33.6334	31.7611	30.1145	29.4155	29.3525	29.0203	28.9808	28.3615	28.6419	28.1342	27.8124	27.8026	27.961
543.2	164.379	157.27	153.528	149.908	148.708	144.997	140.664	135.885	140.028	543.417	2280.34	3088.28	1334.57	194.927	100.67	96.8414	94.0883	91.335	87.4251	83.9631	80.0844	76.0789	73.8522	71.5879	70.4959	69.007	67.2209	65.8096	64.9701	63.2249	60.3795	56.0736	50.7635	45.7252	40.9185	36.9658	34.1629	32.2258	30.6738	30.0817	29.7409	29.6585	29.5522	29.1666	29.2747	28.8319	28.5277	28.5147	28.5922
543.4	165.888	158.444	154.569	151.471	149.936	145.914	141.687	136.523	139.381	492.824	2178.47	3124.05	1434.51	215.804	102.003	98.1981	94.9878	92.2901	88.8511	84.9328	80.9207	76.9462	74.608	72.5527	71.1136	69.9423	68.0096	66.7753	65.7697	64.2126	61.1896	56.9431	51.6149	46.5835	41.4458	37.572	34.7344	32.6637	31.2815	30.8094	30.2874	30.3687	30.1866	29.8056	29.9224	29.5837	29.1834	29.2645	29.3184
543.6	168.543	159.891	156.329	153.051	151.359	147.71	143.104	137.573	139.597	446.868	2075.76	3151.64	1539	239.584	103.176	99.4014	96.0809	93.3304	89.8914	86.057	81.6884	77.5014	75.3227	73.0594	71.7257	70.869	68.8256	67.779	66.829	65.3184	62.2878	58.006	52.455	47.3421	42.0465	38.0428	35.2199	33.2946	31.8641	31.4719	30.8997	31.0233	30.8228	30.6317	30.6242	30.3033	29.9404	29.9833	30.16
543.8	170.113	161.48	157.698	153.962	152.224	149.037	144.641	139.013	139.737	403.755	1970.33	3170.68	1644.72	267.172	104.862	100.378	97.3613	94.397	90.8309	87.1487	82.6825	78.3883	75.9936	74.0338	72.755	71.7269	69.679	68.7035	67.6781	66.5331	63.096	58.9745	53.2714	48.066	42.5861	38.6962	35.9345	33.9341	32.5366	32.1677	31.5414	31.7192	31.434	31.3263	31.3521	31.0361	30.7315	30.8099	30.8786
544	172.547	163.527	159.432	155.801	153.537	150.541	145.716	140.299	140.628	365.651	1864.39	3181.53	1753.16	297.668	106.516	101.591	98.904	95.7094	91.9357	88.1428	83.5095	78.9755	76.9754	74.6776	73.514	72.4874	70.6097	69.8692	68.6342	67.5521	64.3871	59.8067	54.2572	48.7209	43.4472	39.3271	36.4956	34.6096	33.0887	32.8419	32.1197	32.2442	32.1411	32.0928	32.0932	31.957	31.6602	31.7229	31.5891
544.2	174.778	166.12	161.123	156.799	154.564	151.575	147.418	141.898	141.859	330.875	1757.73	3181.55	1856.97	332.068	108.463	102.976	100.24	97.1588	93.0064	89.3258	84.4711	80.0391	77.8319	75.549	74.4964	73.2672	71.6927	70.7743	69.7601	68.8448	65.4673	60.9692	55.182	49.4874	44.0454	39.9113	37.1996	35.1515	33.6591	33.4503	32.6363	32.9005	32.873	33.0127	32.8946	32.8397	32.4612	32.5744	32.4017
544.4	176.953	167.965	162.088	157.719	156.086	152.9	148.901	143.357	142.387	300.444	1652.96	3171.33	1962.96	370.375	110.535	104.704	101.831	98.4724	93.9843	90.5066	85.3681	80.8658	78.5647	76.3725	75.3193	74.217	72.9995	71.8258	70.7288	69.7587	66.5888	61.9311	56.4402	50.3958	44.7924	40.7048	37.9126	35.91	34.3813	34.0523	33.2667	33.5553	33.4774	33.9796	33.5379	33.6091	33.2253	33.5187	33.2746
544.6	179.047	169.613	163.455	159.2	156.895	154.582	150.74	145.053	142.996	273.7	1549.84	3154.46	2067.14	413.216	112.977	106.004	103.142	100.129	95.4307	91.7412	86.3109	81.9009	79.4024	77.1143	76.2547	75.1538	74.1244	72.8763	72.056	70.9874	67.8394	63.0828	57.4427	51.4153	45.5119	41.2694	38.4898	36.3949	35.1088	34.7926	33.9992	34.2718	34.3675	34.8246	34.3439	34.4663	34.1607	34.3451	34.2188
544.8	181.443	171.173	165.855	160.233	157.937	156.336	151.95	146.243	143.947	250.736	1450.17	3125.48	2168.59	459.092	115.578	107.488	104.653	101.163	96.5679	92.9912	87.2904	83.0827	80.171	78.0197	77.1621	76.0352	75.1788	74.0654	73.2399	72.1846	69.1068	64.2397	58.4768	52.3416	46.3482	41.9046	39.1648	37.1702	35.7982	35.4078	34.7995	35.0305	35.1803	35.6041	35.2211	35.1916	34.9613	35.2607	35.1573
545	183.497	173.919	168.468	162.005	159.241	157.455	153.105	148.484	145.39	232.382	1352.52	3088.15	2270.46	511.056	118.206	109.298	106.002	102.782	97.8038	94.0918	88.5191	84.0579	81.3454	78.9106	78.4679	77.1117	76.0694	75.2743	74.6062	73.2093	70.4119	65.5124	59.5669	53.1919	47.2408	42.5844	39.8623	37.8788	36.373	36.0682	35.6996	35.8245	36.0647	36.4831	36.0343	36.1296	35.8929	36.1017	36.1441
545.2	185.009	176.621	169.937	163.744	161.351	159.232	155.502	150.342	146.553	216.349	1257.69	3040.14	2368.94	568.245	121.747	110.661	107.488	104.444	99.1165	95.2244	89.6562	85.215	82.4822	79.9971	79.6594	78.2028	77.1676	76.4497	75.8194	74.6121	71.7513	66.8222	60.4623	54.0655	48.0568	43.2865	40.4841	38.5321	37.1077	36.8142	36.5202	36.498	36.9092	37.4451	36.9726	36.977	36.8493	37.1131	37.236
545.4	186.89	179.455	171.141	165.213	162.419	160.483	157.067	151.777	148.121	203.033	1167.33	2984.85	2463.33	630.58	125.395	112.445	109.298	106.315	100.534	96.4552	90.9479	86.598	83.5382	81.0107	80.9107	79.4866	78.2929	77.6445	77.0133	75.8964	73.2365	68.1319	61.623	55.1996	49.0026	44.1708	41.2629	39.2048	37.818	37.4026	37.255	37.5025	37.8283	38.3706	38.0252	37.967	37.7471	38.1532	38.2629
545.6	189.533	181.705	172.901	166.762	164.297	161.528	158.83	153.08	149.877	192.291	1082.24	2921.92	2554.41	696.166	130.223	113.987	110.779	107.807	102.194	97.9626	92.3558	87.6487	84.5448	82.3327	81.8859	80.8062	79.4401	78.9594	78.2079	77.0661	74.5277	69.5116	62.7565	56.2898	49.7908	44.9415	41.9374	39.8064	38.4153	38.136	38.0895	38.4599	38.8514	39.312	39.062	38.9379	38.7398	39.0951	39.3403
545.8	191.277	183.656	174.838	168.767	166.449	163.233	160.388	155.434	151.786	183.555	999.874	2853.13	2643.32	766.398	135.966	115.788	112.41	109.097	104.154	99.0725	93.5382	88.744	85.7095	83.3298	83.0004	81.9989	80.7097	80.376	79.4633	78.3532	75.7621	70.9845	63.9438	57.3145	50.7388	45.7628	42.5633	40.7727	39.2397	38.8654	39.0872	39.4442	39.7746	40.3515	40.2118	39.9277	39.7674	40.1042	40.4278
546	193.275	185.966	176.964	170.67	168.989	165.034	162.105	157.491	153.185	177.361	920.566	2776.73	2728.83	842.065	142.858	117.855	113.981	110.848	106.262	100.439	94.6255	90.0264	86.705	84.3961	83.9317	83.3575	81.9204	81.7888	80.9896	79.8078	77.1437	72.4012	65.1828	58.4852	51.7205	46.7852	43.324	41.5034	40.0862	39.6527	40.1093	40.4561	40.7338	41.2521	41.2584	41.01	40.9108	41.1706	41.5718
546.2	196.624	188.665	179.021	172.94	170.647	166.551	163.174	158.951	155.251	172.595	844.829	2696.07	2807.4	924.057	151.594	119.757	115.832	112.788	108.073	101.773	95.7941	91.2382	87.9015	85.7539	85.3693	84.4032	83.0808	83.0895	82.3745	81.1597	78.6911	73.7692	66.3756	59.7316	52.4297	47.4706	44.0427	42.147	40.7998	40.4732	41.0821	41.4743	41.7172	42.2741	42.3777	42.1726	41.9232	42.2321	42.7559
546.4	198.629	191.846	180.983	175.088	172.726	168.815	165.111	160.498	157.413	169.888	773.587	2610.53	2880.31	1010.01	162.214	121.969	117.81	114.768	109.97	103.261	96.8671	92.4756	89.0151	86.9836	86.4441	85.7236	84.4327	84.593	83.7736	82.6896	80.4004	75.3082	67.6203	61.0601	53.4585	48.5319	45.037	42.9893	41.5839	41.3347	42.0136	42.4723	42.735	43.2146	43.3134	43.2567	43.2402	43.3983	43.8183
546.6	201.827	194.011	182.793	177.068	174.461	170.475	167.831	162.4	159.217	167.913	706.329	2520.44	2947.06	1098.01	174.813	124.349	119.845	116.723	111.754	104.826	98.3359	93.7783	90.2058	88.3989	87.797	87.2487	86.101	85.8832	85.4629	84.3168	81.9925	76.8115	68.8677	62.1604	54.7362	49.4696	45.8131	43.8643	42.5695	42.2587	42.9563	43.5762	43.6266	44.3058	44.4327	44.5606	44.3737	44.655	45.0158
546.8	204.034	196.622	185.085	179.438	176.682	172.576	169.532	164.11	162.293	167.331	644.829	2428.65	3007.95	1190.1	189.755	126.678	121.938	118.672	113.436	106.393	99.8705	94.9813	91.1697	89.8058	89.2092	88.6579	87.8212	87.4318	87.0857	86.249	83.3681	78.4338	70.2914	63.4917	55.7747	50.5158	46.5165	44.8473	43.3931	43.3072	43.8606	44.7167	44.7412	45.4565	45.6448	45.7464	45.5066	45.8263	46.1561
547	207.914	199.34	187.68	181.171	178.934	174.326	170.877	167.012	164.298	167.104	587.801	2334.81	3056.98	1284.21	207.124	129.505	124.35	120.774	115.56	107.98	101.402	96.07	92.5724	91.1755	90.5473	90.069	89.6429	89.2152	88.8394	87.9687	85.0282	80.0341	71.8886	64.7285	56.7383	51.5712	47.5357	45.6574	44.3764	44.1923	44.6613	45.6649	45.845	46.4948	46.765	46.9831	46.7168	47.0844	47.4456
547.2	209.772	201.849	190.661	183.721	181.602	177.227	172.922	169.314	166.584	167.772	535.591	2236.22	3099.91	1380.41	226.708	131.795	126.595	122.72	117.232	109.349	102.86	97.4951	94.1498	92.7255	91.8874	91.5091	91.0121	91.2036	90.8396	89.8834	86.6643	81.4607	73.2885	65.8923	57.8034	52.6142	48.5945	46.6965	45.3569	45.2643	45.8182	46.7866	46.9472	47.5368	47.875	48.2055	48.0577	48.4016	48.7453
547.4	211.73	204.506	193.369	185.71	183.483	179.833	174.831	171.409	169.117	168.752	487.36	2138.28	3134.15	1475.94	248.744	134.014	129.102	124.6	119.295	110.857	104.451	99.0413	95.5109	94.3332	93.2717	93.0428	92.7313	92.8986	92.6476	91.8614	88.4619	83.0954	75.0251	67.4681	59.1292	53.7219	49.5318	47.5903	46.3424	46.2682	47.0118	47.9844	48.14	48.7448	49.1569	49.4012	49.3198	49.7614	49.9275
547.6	215.026	207.823	195.84	187.992	185.852	182.574	177.232	173.516	171.686	170.094	444.798	2039.81	3156.66	1576.01	274.297	136.67	131.119	126.77	121.021	112.761	106.116	100.455	96.9315	96.0481	94.6897	94.7631	94.3972	94.4861	94.6352	93.8781	90.1474	84.8598	76.5408	68.8557	60.2413	54.8596	50.6201	48.5609	47.4543	47.4041	47.9701	49.1047	49.4886	49.9144	50.3106	50.8038	50.5951	51.2562	51.3962
547.8	217.365	210.71	197.511	190.725	188.164	184.89	179.694	175.912	174.446	172.165	406.718	1938.79	3170.54	1676.63	302.734	139.432	133.588	128.908	123.113	114.893	108.002	102.01	98.4094	97.6572	96.33	96.1688	96.1483	96.6276	96.9202	96.0157	92.1453	86.3895	78.1631	70.2269	61.667	55.9862	51.8493	49.5861	48.4755	48.5796	49.0896	50.2234	50.7597	51.0518	51.6975	52.087	51.7784	52.6086	52.7044
548	219.618	214.416	200.824	192.998	191.072	187.726	182.018	179.078	176.856	174.269	373.234	1837.15	3173.94	1778.58	335.761	142.511	135.924	130.634	124.955	116.371	109.654	103.412	99.6643	98.9817	97.9637	98.157	97.8075	98.5122	98.8984	97.995	94.1699	88.1781	79.9476	71.2298	63.0028	57.2351	52.7764	50.4614	49.7982	49.6398	50.2691	51.2621	52.0818	52.2265	53.2054	53.4715	52.9406	53.9557	54.0434
548.2	222.75	216.812	204.2	196.274	193.849	190.741	184.948	181.16	179.721	176.727	343.613	1738.03	3168.72	1884.82	372.116	145.45	138.624	132.777	126.751	118.26	111.418	104.914	101.441	100.491	99.4835	99.9475	99.9221	100.398	100.718	100.025	95.9765	90.1692	81.8213	72.7521	64.0676	58.5076	53.8317	51.4962	50.8907	50.8357	51.3631	52.4581	53.5404	53.6727	54.5225	54.9246	54.3938	55.3375	55.6414
548.4	226.004	220.029	206.153	199.11	196.511	192.864	187.112	183.686	182.146	179.118	318.654	1638.88	3154.06	1991.37	412.404	148.258	141.424	135.308	128.991	120.301	113.058	106.646	103.288	102.045	101.027	101.861	101.781	102.415	102.643	101.899	98.1667	92.0108	83.4472	74.1444	65.3596	59.6678	55.015	52.4961	52.0038	51.7781	52.7252	53.6609	54.8856	55.0448	55.9972	56.2747	56.0185	56.7131	57.2477
548.6	228.394	223.469	209.279	201.633	198.765	195.926	190.1	185.996	184.269	181.942	296.578	1543.21	3132.82	2094.88	456.437	151.438	143.912	137.838	131.422	122.339	114.747	108.64	104.919	103.751	102.773	103.631	103.475	104.467	104.619	104.039	100.632	94.1318	85.1072	75.5526	66.7492	60.7228	56.0436	53.6454	53.2421	53.0655	53.9712	55.0548	56.1569	56.3856	57.5315	57.884	57.5811	58.3082	58.9504
548.8	231.354	227.017	212.297	205.19	201.239	198.308	193.182	188.784	187.245	185.003	278.983	1448.97	3103.49	2198.88	503.91	155.259	146.308	140.292	133.797	124.848	116.787	110.562	106.665	105.295	104.669	105.737	105.489	106.612	106.77	106.074	102.784	96.1399	86.987	77.1336	68.2753	61.8834	57.063	54.7648	54.4572	54.3014	55.1717	56.3773	57.7541	57.8704	59.1472	59.2572	59.2068	59.7943	60.5925
549	235.437	230.983	215.564	208.043	203.826	200.628	195.827	191.668	190.116	187.905	263.876	1356.99	3062.67	2302.78	555.63	159.648	149.008	143.265	136.37	127.482	118.46	112.095	108.365	107.008	106.598	107.814	107.799	108.463	108.976	108.302	105.116	98.2738	88.9593	78.796	69.683	63.2151	58.1692	56.001	55.7021	55.6003	56.3677	57.8223	59.1576	59.4652	60.7335	60.9579	60.8585	61.2633	62.279
549.2	238.881	235.038	218.935	211.398	206.921	203.166	198.903	194.972	192.381	191.26	250.839	1266.18	3016.7	2401.12	612.133	164.309	151.754	146.155	139.038	129.655	120.466	114.092	110.322	108.936	109.104	109.912	110.125	110.926	111.319	110.647	107.458	100.479	90.7093	80.2949	71.0798	64.5011	59.495	57.222	56.962	56.8141	57.6952	59.2467	60.5542	60.9101	62.1847	62.4744	62.5451	62.9475	63.9264
549.4	243.03	239.306	223.314	215.306	209.769	205.563	202.513	198.633	195.264	194.787	241.069	1179.19	2965.53	2497.67	673.699	169.721	155.03	149.25	141.45	131.879	122.294	116.264	112.087	110.659	111.015	112.18	112.119	113.319	113.356	112.824	109.856	102.851	92.7046	82.1269	72.7144	65.819	60.6938	58.4874	58.2065	58.0563	59.0354	60.7419	62.1323	62.5931	63.8074	64.2938	64.2875	64.6281	65.67
549.6	246.658	243.205	227.519	218.691	212.428	208.697	205.489	201.934	198.227	197.396	232.811	1097.27	2905.17	2587.67	738.481	175.543	157.873	152.376	144.333	134.29	124.453	118.197	114.443	112.896	113.07	114.566	114.398	115.453	115.713	115.075	112.292	105.322	94.6478	84.118	74.1497	67.2925	61.9096	59.8791	59.3944	59.4096	60.3196	62.2158	63.5874	64.4583	65.4791	66.0334	66.2935	66.5011	67.5229
549.8	249.311	246.764	231.348	221.412	215.27	212.058	208.219	205.177	201.884	199.908	227.21	1018.87	2836.05	2671.89	809.132	182.256	160.936	155.38	147.073	136.989	126.888	120.154	116.238	115.201	115.074	116.62	116.39	117.538	118.264	118.058	114.83	107.925	96.7628	85.9201	75.762	68.4903	63.4661	61.2896	60.5143	60.7519	61.9434	63.7737	65.0586	66.2016	67.1477	67.8788	68.262	68.3235	69.3959
550	253.217	250.202	235.918	224.282	218.534	215.279	212.348	208.24	205.029	203.675	223.628	946.02	2764.13	2749.19	883.453	189.648	164.023	158.377	150.088	139.66	128.95	122.222	118.315	117.352	117.195	118.97	118.648	120.004	120.945	120.769	117.37	110.179	98.933	87.9695	77.6765	69.9123	64.7341	62.8656	61.7803	62.1957	63.3468	65.4225	66.7464	67.9291	69.0325	69.7962	69.8957	70.2201	71.1821
550.2	255.87	254.719	239.555	228.36	222.142	218.751	215.821	212.281	208.761	207.107	221.258	874.66	2686.94	2821.33	961.807	198.909	167.528	161.395	152.854	142.237	131.363	124.422	120.36	119.792	119.546	121.357	121.131	122.638	123.805	123.37	119.877	112.561	101.27	90.2156	79.2542	71.4155	66.3254	64.2785	63.3823	63.7955	64.8151	67.1193	68.4761	69.5569	70.7816	71.68	71.5852	72.2102	73.071
550.4	258.685	259.663	244.237	232.148	226.083	222.635	219.83	215.841	212.334	210.781	220.264	807.403	2602.26	2886.38	1043.36	209.644	171.365	164.083	155.755	144.661	134.184	126.549	122.536	122.079	121.848	123.553	123.801	124.973	126.497	125.973	122.643	114.87	103.465	92.2162	81.0244	73.0768	67.9508	65.5479	64.8092	65.408	66.4568	68.6016	70.1217	71.5624	72.5167	73.5086	73.5215	74.09	74.8362
550.6	262.158	263.379	249.227	235.736	229.519	226.042	223.854	219.418	216.62	214.064	220.29	745.441	2514.47	2943.58	1129.99	221.984	174.602	167.186	158.92	147.068	137.148	128.811	124.518	124.558	124.747	125.952	126.478	127.681	129.042	128.633	125.613	117.637	105.72	94.2859	82.743	74.5393	69.5283	67.0546	66.4143	66.8963	68.1288	70.2811	71.8888	73.255	74.4388	75.5131	75.5672	76.1221	76.9665
550.8	265.211	267.188	253.647	239.581	232.355	229.854	227.577	223.366	220.3	218.163	221.837	688.988	2426.3	2996.33	1219.45	236.584	178.433	170.113	161.62	150.246	139.693	131.081	126.763	126.985	126.507	128.402	129.248	130.017	131.989	131.465	128.367	120.5	108.138	96.2881	84.6275	76.1595	71.0742	68.6905	67.9403	68.6547	69.7437	71.845	73.7438	75.1466	76.3384	77.3735	77.5469	78.131	79.0425
551	268.129	271.124	258.747	244.197	237.102	234.918	231.167	227.189	224.028	221.512	223.834	635.122	2331.9	3041.56	1312.03	254.15	182.144	173.131	164.678	153.199	142.617	133.412	129.023	129.282	128.923	130.781	132.046	132.387	135.054	134.564	131.222	123.212	110.714	98.3223	86.3977	77.8643	72.816	70.2274	69.5207	70.1592	71.4945	73.6578	75.4526	77.0364	78.2585	79.2995	79.6734	80.1571	81.2013
551.2	271.57	275.645	262.813	248.558	241.074	238.463	234.75	230.404	227.903	225.163	226.821	587.212	2235.75	3078.42	1406.23	274.004	186.153	176.743	167.997	156.398	145.292	136.268	131.36	131.659	131.51	133.092	134.72	135.174	137.961	137.903	134.064	125.936	113.717	100.411	88.2939	79.4112	74.5166	71.6768	71.06	71.8105	73.2985	75.4817	77.2673	78.8988	80.2066	81.3422	81.7116	82.4829	83.2897
551.4	275.9	280.826	267.985	253.556	244.774	242.437	238.801	234.277	232.504	230.305	229.147	542.974	2139.54	3105.85	1501.52	295.833	190.131	180.094	171.373	159.459	148.087	139.099	133.908	134.108	133.878	135.338	137.588	138.326	141.079	140.719	136.947	128.726	116.563	102.617	90.3593	81.0939	76.2889	73.2077	72.5974	73.5591	75.1157	77.4173	79.4424	80.8188	82.4439	83.3253	83.6741	84.4208	85.5935
551.6	280.21	285.806	271.979	258.69	248.589	246.643	243.586	238.31	237.21	233.984	232.893	502.941	2045.4	3125.44	1598.92	322.053	194.217	183.907	174.485	162.536	151.259	141.825	136.325	136.586	136.819	137.799	140.285	141.544	144.058	143.927	140.044	131.613	119.095	104.831	92.1405	82.6779	78.1502	74.7038	74.3711	75.0728	76.7518	79.3484	81.4056	82.7566	84.4957	85.5082	85.7964	86.6328	87.8358
551.8	283.702	290.192	277.471	263.5	253.294	251.15	247.385	242.525	241.659	238.373	237.066	467.235	1947.88	3135.44	1700.53	350.995	197.807	187.533	178.367	165.766	154.06	144.435	138.723	139.326	139.45	140.457	142.917	144.773	147.324	147.214	143.038	134.447	121.727	107.061	94.3934	84.5873	79.9434	76.306	76.3167	76.7997	78.5833	81.2472	83.4956	84.9075	86.6189	87.7297	88.1543	88.911	90.158
552	287.846	293.732	283.167	268.125	257.513	254.597	251.508	246.468	245.855	242.591	241.179	435.815	1851.16	3137.21	1803.36	384.568	202.475	191.562	182.002	169.123	156.992	147.044	141.535	142.077	142.045	143.399	145.909	147.629	150.371	150.466	146.156	137.604	124.639	109.294	96.4901	86.5965	81.7351	78.0935	77.9515	78.4628	80.5579	83.3363	85.5334	87.1599	89.0477	89.9892	90.4727	91.3665	92.5989
552.2	291.872	298.131	287.643	273.043	261.995	258.693	256.365	250.556	249.78	247.537	245.482	407.993	1753.5	3133.61	1908.6	421.735	206.591	195.466	185.509	172.754	159.415	150.082	144.215	144.589	144.537	146.38	148.765	151.1	153.644	153.517	149.482	140.712	127.485	111.66	98.4149	88.5702	83.6628	79.9339	79.7429	80.1613	82.9203	85.3325	87.853	89.3963	91.2975	92.3238	92.6094	93.7243	94.9816
552.4	297.638	302.744	291.851	278.132	268.246	263.845	260.731	254.854	254.198	251.996	250.187	384.357	1657.21	3121.77	2012.43	462.788	210.921	199.716	189.682	176.058	162.712	153.148	147.381	146.929	147.496	149.197	151.68	154.064	157.189	157.15	152.831	144.008	130.267	114.376	100.863	90.5052	85.6589	81.6763	81.524	81.9813	84.813	87.4142	90.071	91.6571	93.6509	94.6956	95.018	96.0808	97.4197
552.6	302.792	308.243	297.475	283.114	273.503	268.909	265.209	259.273	259.24	256.928	254.613	365.066	1564.97	3103.59	2115.76	507.945	215.367	204.181	194.115	179.41	165.691	155.946	150.528	149.535	150.083	152.011	154.663	157.505	160.448	160.593	156.24	147.038	133.137	117.354	103.163	92.537	87.5423	83.6349	83.3981	84.0178	86.9922	89.4371	92.1953	93.9886	96.1371	97.0694	97.4293	98.4995	99.7845
552.8	308.473	312.54	302.575	287.468	278.415	274.277	270.246	264.186	263.908	262.072	259.854	349.42	1473.6	3073.75	2217.93	557.54	220.61	208.259	197.877	183.102	168.773	158.553	153.371	152.493	153.281	154.972	158.013	160.934	163.78	164.195	159.784	150.037	135.814	119.824	105.555	94.6781	89.3221	85.5785	85.321	85.9045	89.0224	91.4225	94.4121	96.1824	98.4656	99.1512	99.7407	100.854	102.413
553	313.174	316.714	308.429	292.192	283.524	279.719	275.251	269.535	268.924	267.12	264.857	336.049	1387.92	3037.07	2315.76	610.203	226.082	212.427	201.436	186.905	172.248	161.237	156.209	155.449	156.425	158.324	161.254	163.997	166.93	168.087	163.658	153.445	138.775	122.653	107.917	97.0317	91.1268	87.5257	87.32	87.8306	90.9803	93.5141	96.7922	98.7093	100.851	101.513	102.2	103.505	105.027
553.2	317.422	322.029	314.172	298.241	289.399	283.837	279.759	274.528	274.233	271.998	270.192	326.381	1302.56	2994.54	2411.5	666.444	232.362	217.032	205.898	190.347	175.015	163.699	159.265	158.379	159.536	161.461	164.42	167.027	170.182	171.742	167.319	156.949	142.24	125.463	110.437	98.9737	92.8746	89.6721	89.0373	89.9412	93.0471	95.9857	98.9354	101.303	103.071	103.831	104.793	105.865	107.441
553.4	323.124	328.331	320.019	302.697	295.531	288.415	284.459	280.01	278.617	277.746	274.985	319.653	1220.56	2946.23	2503.12	726.343	239.001	221.43	209.66	194.217	178.449	166.875	162.004	161.119	162.484	164.863	167.75	169.797	173.918	175.308	171.2	160.551	145.186	128.47	112.607	101.23	94.8032	91.7672	90.8634	92.0723	95.2386	98.204	101.243	103.802	105.521	106.221	107.275	108.52	109.961
553.6	329.649	334.698	326.178	308.533	301.094	294.129	289.821	285.485	283.672	282.61	279.753	313.805	1142.44	2888.54	2590.21	789.576	246.198	225.617	213.811	197.854	181.939	169.958	164.899	163.877	165.897	167.749	171.379	173.36	177.691	178.984	174.843	164.014	148.616	131.13	114.488	103.3	96.5092	93.5433	92.566	94.3813	97.439	100.421	103.676	106.01	107.922	108.814	109.953	111.102	112.478
553.8	337.341	340.098	331.862	314.238	306.369	300.189	294.145	291.796	289.281	288.377	285.501	310.966	1068.59	2825.87	2670.91	857.345	254.615	230.008	217.794	201.206	185.537	173.251	168.044	167.015	169.123	170.478	175.161	177.34	181.569	183.044	178.721	167.76	151.944	133.862	117.022	105.496	98.2923	95.5491	94.6628	96.6129	99.6092	102.794	106.241	108.467	110.512	111.318	112.384	113.811	115.151
554	343.314	345.894	338.568	319.206	311.66	305.23	299.593	297.515	294.347	293.575	291.298	309.647	998.616	2756.13	2743.99	928.502	263.589	234.437	221.897	205.235	188.684	176.459	171.364	170.472	172.648	173.805	178.482	180.819	185.336	187.073	182.854	171.441	155.606	136.54	119.587	107.7	100.296	97.6533	96.4212	98.7238	101.696	105.427	108.449	111.005	112.866	114.045	114.895	116.584	117.877
554.2	349.329	351.919	344.344	325.903	316.648	310.252	305.243	302.254	298.94	298.676	297.338	309.911	933.506	2680.75	2814.9	1005.22	274.088	238.878	225.694	209.029	191.97	179.903	174.003	173.745	175.886	177.259	181.816	184.7	189.155	191.206	186.824	175.097	159.092	139.417	121.943	110.184	102.327	99.6405	98.5009	101.07	103.903	107.893	111.002	113.489	115.474	116.675	117.524	119.285	120.595
554.4	355.376	357.55	350.156	332.739	322.988	315.103	311.254	307.72	304.308	303.995	302.421	311.65	872.099	2602.96	2878.59	1084.5	285.726	243.604	229.674	212.847	195.766	183.484	176.527	176.829	179.306	180.783	185.423	188.47	193.017	195.098	190.497	178.548	162.706	142.183	124.444	112.272	104.321	101.597	100.547	103.256	106.296	110.464	113.429	116.1	118.286	119.595	120.481	122.031	123.454
554.6	362.417	363.228	356.699	338.465	327.77	321.554	317.232	312.535	309.173	309.305	307.571	313.756	812.904	2521.07	2934.24	1167.95	298.789	248.537	234.345	216.756	199.549	186.773	179.893	180.503	182.916	184.517	188.621	192.48	196.774	199.083	194.788	182.58	166.142	145.292	126.993	114.49	106.399	103.92	102.733	105.604	108.733	113.165	116.121	118.877	121.225	122.348	123.422	124.684	126.581
554.8	369.813	369.625	362.12	344.295	333.608	326.9	323.057	318.728	314.397	314.702	313.26	317.199	760.336	2437.72	2987.81	1255.86	312.91	253.742	238.529	221.215	203.032	190.409	183.489	183.409	186.742	188.328	192.647	196.778	201.002	202.942	198.731	186.409	168.941	148.089	129.717	117.003	108.628	106.065	104.895	107.718	110.831	115.698	118.82	121.465	123.859	125.264	126.196	127.694	129.56
555	376.973	376.191	368.676	351.942	339.22	333.627	328.996	324.504	319.268	320.201	319.602	321.102	712.081	2350.55	3032.44	1346.98	330.164	258.753	243.527	225.296	206.974	194.38	186.784	186.873	190.163	192.113	196.397	200.814	205.223	207.12	202.634	190.344	172.126	151.004	132.749	119.332	111.047	108.308	107.212	110.197	113.207	118.188	121.573	124.317	126.671	128.167	129.173	130.743	132.75
555.2	382.554	381.676	374.685	358.534	345.374	339.988	334.671	329.914	324.861	326.428	326.954	325.492	667.719	2262.54	3070.27	1441.18	349.83	263.959	248.465	229.605	211.082	198.006	190.524	190.41	193.844	196.122	200.55	205.027	209.573	211.336	206.449	194.174	175.562	153.953	135.754	121.613	113.639	110.68	109.816	112.34	115.729	120.757	124.218	127.003	129.584	131.035	132.049	133.512	136.019
555.4	388.609	387.605	381.02	365.185	350.941	344.934	340.846	335.209	331.561	332.316	332.671	330.603	628.001	2174.59	3102.01	1537.99	371.636	269.205	253.486	234.105	215.002	201.617	193.963	194.501	197.487	200.152	204.231	209.072	213.693	215.902	210.889	198.229	178.9	157.301	138.639	123.863	116.038	113.271	112.067	114.78	117.996	123.498	126.883	130.025	132.417	134.028	135.026	136.623	139.138
555.6	394.735	392.804	387.624	371.995	356.787	350.748	346.946	340.404	337.558	338.923	338.247	336.61	592.581	2085.36	3125.83	1634.59	397.009	274.95	258.668	238.558	219.202	205.431	197.356	197.87	201.117	204.526	208.167	213.147	218.012	220.331	215.369	201.882	182.648	160.536	141.554	126.484	118.36	115.477	114.355	117.267	120.455	126.128	129.501	133.012	135.357	136.924	138.016	139.58	142.557
555.8	400.456	399.019	394.403	379.015	362.755	356.615	353.398	346.972	344.36	345.441	344.697	342.628	562.068	1996.88	3141.29	1732.31	425.097	281.223	263.961	243.183	223.805	209.335	200.559	201.416	204.633	208.388	212.681	217.202	222.349	225.21	219.792	206.105	186.114	163.965	144.499	128.82	120.771	117.82	116.857	119.746	122.908	129.07	132.334	135.966	138.734	140.271	141.198	142.738	145.848
556	407.665	405.855	400.274	385.62	367.953	362.517	359.064	352.691	350.611	350.685	351.157	348.186	534.269	1907.88	3146.72	1832.53	456.397	287.094	268.442	247.569	227.592	213.182	204.362	205.687	208.793	212.536	216.667	221.706	226.895	229.734	224.073	210.739	189.831	167.131	147.365	131.429	123.283	120.341	119.357	122.267	125.647	131.768	135.088	139.12	141.639	143.324	144.254	146.079	148.915
556.2	414.385	413.014	406.797	392.923	374.337	368.29	364.394	360.329	357.523	357.136	358.383	354.264	510.087	1816.4	3146.58	1932.03	492.078	292.579	274.074	252.34	232.005	217.414	208.244	209.564	212.657	216.381	220.84	226.108	231.166	234.019	229.092	215.576	193.57	170.418	150.15	134.293	125.899	122.796	121.825	124.863	128.236	134.515	138.002	142.151	144.557	146.589	147.243	149.41	152.116
556.4	421.557	419.872	414.537	399.911	381.243	374.586	370.049	365.605	364.298	363.238	364.416	359.671	490.211	1726.04	3139.16	2031.75	530.265	298.024	279.599	256.625	236.254	221.35	212.396	213.579	216.399	220.79	225.057	230.479	235.798	239.212	233.556	219.955	197.358	173.622	152.986	136.878	128.463	125.303	124.232	127.659	130.849	137.242	141.023	145.179	147.634	150.038	150.511	152.587	155.241
556.6	428.398	425.41	421.388	407.145	388.992	380.098	377.223	371.658	371.561	369.778	371.064	366.521	473.081	1638.32	3121.94	2134.21	572.794	304.033	285.297	261.363	240.412	224.955	216.479	217.685	220.66	224.591	229.488	234.771	240.578	244.311	238.481	224.798	201.458	176.91	155.737	139.75	130.93	127.907	126.86	130.501	133.694	140.204	144.043	148.162	150.964	153.543	153.962	156.233	158.634
556.8	436.338	430.802	428.242	414.544	395.555	385.616	383.333	379.091	378.485	376.375	377.13	372.895	459.105	1554.24	3094.91	2234.1	618.788	310.757	290.417	266.297	244.463	228.878	220.757	221.847	224.788	228.671	234.169	239.544	245.328	249.674	243.274	229.381	205.785	180.804	158.844	142.65	133.694	130.381	129.248	133.324	136.48	143.455	147.231	151.431	154.299	156.595	157.387	159.698	161.817
557	444.029	437.616	436.607	422.135	402.981	392.484	390.014	385.872	385.361	383.125	383.471	380.312	447.394	1469.91	3060.39	2335.41	669.663	317.863	295.965	271.059	248.746	233.173	224.462	225.676	229.097	232.649	238.206	243.862	249.732	254.777	248.733	234.295	210.07	184.478	161.885	145.858	136.33	132.772	131.866	136.064	139.558	146.38	150.362	154.903	157.435	160.033	160.913	163.157	165.374
557.2	451.354	444.234	443.318	429.892	410.614	400.276	395.945	393.387	392.545	390.209	390.431	387.805	439.762	1388.08	3018.63	2433.76	724.161	325.086	301.612	276.716	253.361	236.954	228.855	229.614	233.51	236.735	242.627	248.832	254.399	259.657	253.391	239.305	213.757	187.958	165.145	148.659	139.177	135.263	134.519	138.577	142.582	149.219	153.804	157.924	160.869	163.332	164.386	166.659	168.895
557.4	459.301	452.861	449.353	437.992	418.019	407.388	401.801	400.667	399.864	397.491	397.605	394.048	434.913	1310.72	2970.73	2529.65	783.579	333.029	307.147	281.745	257.557	241.088	233.073	233.773	237.932	240.759	246.961	253.584	259.033	264.6	258.368	244.256	218.147	191.611	168.297	151.487	141.923	137.856	137.133	141.406	145.404	152.471	157.206	161.022	164.386	166.802	167.684	170.446	172.304
557.6	468.225	458.839	456.599	444.978	426.023	414.118	408.414	407.79	407.012	405.223	404.344	401.044	430.796	1237.81	2915.86	2621.86	848.908	340.293	313.178	286.742	261.968	245.621	237.106	237.737	241.912	245.074	251.189	258.271	264.305	269.352	263.697	248.794	222.077	195.352	171.572	154.406	144.688	140.481	140.096	144.093	148.204	155.45	160.66	164.492	167.822	170.325	171.305	174.051	176.023
557.8	475.72	466.269	464.71	452.132	435.336	420.948	415.435	414.664	414.989	413.63	410.677	407.73	429.824	1166.48	2853.65	2707.24	917.54	348.804	319.351	292.022	266.674	249.299	241.433	241.308	246.257	249.498	256.182	263.455	269.23	274.667	268.862	253.491	226.523	199.273	175.043	157.463	147.558	142.924	143.077	146.951	151.058	158.532	163.796	167.919	171.391	173.808	174.723	177.535	180.056
558	482.755	473.797	471.907	460.3	442.972	428.613	422.334	422.22	421.839	421.332	418.388	415.22	430.989	1101.88	2789.07	2789.7	989.972	358.27	325.283	296.885	271.559	253.842	245.627	245.393	251.084	253.713	260.798	268.225	274.562	279.564	273.894	258.401	231.506	203.176	178.484	160.223	150.266	145.516	146.011	149.768	154.13	161.659	167.132	171.376	175.058	177.176	178.144	181.169	183.755
558.2	489.726	481.537	478.35	469.165	450.719	435.95	429.759	430.411	429.52	428.579	426.326	421.889	432.668	1040.62	2720.93	2866.52	1066.26	369.006	331.585	301.989	276.605	258.515	249.614	249.603	255.051	258.581	265.804	273.148	279.766	284.276	278.976	263.756	235.889	207.06	182.001	163.316	153.266	148.09	148.715	152.425	157.228	165.075	170.095	174.758	178.609	180.675	181.779	184.463	187.55
558.4	497.83	489.381	485.931	477.074	458.3	444.528	436.658	438.372	436.272	436.875	434.045	428.999	436.314	983.252	2647.09	2934.91	1145.82	380.609	337.142	307.887	281.264	263.016	253.956	253.204	258.76	262.996	270.149	277.631	285.13	289.731	283.771	268.273	240.553	210.82	185.639	166.285	156.451	150.7	151.352	155.271	160.562	167.982	173.451	178.322	182.177	184.226	185.282	187.986	191.036
558.6	506.329	497.558	493.14	483.288	467.177	452.528	444.227	446.238	443.52	443.331	441.639	436.464	440.858	929.838	2572.93	2997.92	1229.29	393.369	343.271	312.529	286.752	267.493	258.513	257.525	262.939	267.742	275.087	282.781	289.93	294.392	289.316	273.494	245.322	214.387	188.913	169.519	159.271	153.533	154.235	158.044	163.444	171.155	176.579	181.787	185.681	187.517	188.771	191.654	194.769
558.8	514.556	505.017	500.33	490.967	474.257	460.751	451.094	453.171	450.527	450.244	448.156	443.487	446.337	881.417	2495.52	3051.59	1314.95	407.883	349.049	317.531	291.25	271.705	263.353	261.785	267.087	272.735	280.33	287.935	295.312	299.71	294.162	278.246	250.053	218.205	192.477	172.414	162.205	156.243	156.99	160.98	166.617	174.333	179.923	184.851	188.974	191.056	192.341	195.125	198.471
559	522.629	514.104	508.742	500.165	482.972	468.12	459.947	458.92	457.081	457.217	455.801	451.562	451.444	838.074	2414.58	3100.72	1402.55	424.166	355.286	322.176	295.958	276.021	267.485	265.907	271.602	277.403	285.236	292.066	300.553	305.13	299.115	283.166	254.532	222.668	196.084	175.811	164.939	159.162	159.929	164.012	169.928	177.529	183.196	188.76	192.438	194.586	195.928	198.754	201.979
559.2	530.95	521.525	516.676	508.36	491.477	475.738	468.289	465.938	464.103	464.028	463.408	459.217	457.956	797.668	2333.17	3142.26	1493.34	442.772	360.985	327.213	300.628	280.016	271.986	270.432	275.764	282.612	290.066	296.826	306.175	310.881	304.393	287.769	258.859	226.402	199.395	179.039	167.783	162.117	162.563	166.801	173.305	180.583	186.521	192.399	195.728	197.719	199.695	202.133	205.507
559.4	539.296	529.495	524.237	517.315	499.569	483.671	476.793	473.475	471.488	470.581	472.195	467.457	464.955	760.6	2251.44	3176.74	1587.46	462.905	366.137	332.579	305.707	284.535	276.251	274.891	280.381	287.42	295.108	301.824	311.685	316.261	309.972	292.857	263.717	230.196	202.957	182.025	170.485	165.071	165.119	169.784	176.443	183.736	190.054	195.722	199.353	201.441	203.178	205.519	209.139
559.6	550.135	538.023	531.844	525.564	508.11	490.779	484.85	480.608	479.422	478.488	478.941	475.069	471.118	728.762	2167.1	3206.36	1683.91	486.327	371.673	337.786	310.38	288.361	280.903	279.469	284.736	292.34	299.805	306.884	317.04	321.952	315.254	297.627	267.692	233.983	206.365	184.906	173.217	168	167.763	172.743	180.042	187.296	193.543	199.264	202.576	205.154	206.889	209.071	212.852
559.8	559.228	546.612	538.755	533.992	516.748	499.115	493.152	487.151	487.037	486.104	486.001	482.286	477.251	699.373	2081.48	3225.59	1783.8	512.997	377.874	343.889	315.431	293.13	285.539	283.851	289.533	297.169	305.28	312.075	322.217	327.824	320.362	302.505	272.108	238.217	210.057	187.72	176.227	170.928	170.553	175.718	183.232	190.55	197.088	202.888	206.479	208.729	210.57	213.017	216.339
560	569.53	555.668	546.454	541.35	524.735	507.076	501.023	495.055	493.983	494.393	494.671	490.751	484.205	673.075	1999.61	3237.44	1883.31	542.846	383.487	349.611	320.148	298.084	289.513	288.605	294.512	302.183	310.028	317.203	327.235	333.487	325.785	307.558	276.196	242.312	213.659	190.658	179.175	173.766	173.615	179.077	186.3	193.851	200.67	206.503	209.823	212.608	214.295	217.262	220.138
560.2	580.098	563.299	554.11	549.684	532.846	514.944	508.752	502.858	502.343	502.095	501.615	498.693	490.65	651.103	1915.41	3241.68	1984.99	574.975	389.198	354.558	325.421	303.004	293.512	293.359	299.206	306.91	314.94	322.625	332.529	338.96	331.196	312.528	280.531	246.201	216.795	193.897	181.931	177.133	176.661	182.065	189.818	197.232	204.245	209.884	213.521	216.747	217.892	221.057	224.053
560.4	589.645	573.485	561.742	558.647	540.964	522.919	517.425	510.745	510.061	510.724	509.917	506.276	498.235	632.269	1833.89	3237.9	2088.44	611.626	395.013	360.548	330.571	307.481	297.963	297.835	303.672	311.522	319.743	327.97	337.837	343.903	336.775	317.632	284.914	250.035	220.336	197.188	185.395	180.189	179.533	184.964	192.827	200.46	207.713	213.614	217.299	220.5	221.655	224.808	227.924
560.6	598.591	583.384	569.631	567.115	549.605	530.088	525.674	519.265	518.755	518.834	518.296	513.857	505.8	616.015	1753.6	3226.74	2191	651.956	401.466	365.969	336.013	312.006	302.295	302.296	308.408	316.415	324.647	332.964	343.54	350.154	342.449	323.142	289.277	254.245	223.721	200.607	188.813	183.292	182.504	187.976	195.842	204.06	211.345	217.279	220.868	224.189	225.428	228.337	232.063
560.8	607.891	589.896	577.743	575.535	559.169	538.123	532.83	527.489	527.625	526.844	527.976	521.961	512.797	602.537	1675.83	3210.95	2293.51	695.362	407.114	372.411	340.621	316.907	307.019	306.313	312.974	320.999	329.607	338.464	348.661	356.096	347.631	328.586	293.939	258.261	227.75	203.794	191.97	186.262	185.119	191.205	199.196	207.457	214.899	220.755	224.696	228.058	229.221	232.469	235.805
561	617.485	598.659	586.026	582.613	566.545	547.377	540.306	536.345	535.002	534.42	535.338	529.873	519.711	592.092	1598.17	3184.9	2395.45	743.129	414.72	378.221	345.498	321.524	311.486	310.62	318.083	325.892	334.828	343.707	353.938	361.284	353.464	333.939	299.029	262.773	231.321	206.938	194.917	189.145	188.48	194.283	202.306	210.715	218.05	224.486	228.665	231.828	233.047	236.695	239.664
561.2	627.565	606.854	593.783	589.669	575.014	555.739	547.967	544.555	542.668	543.105	543.247	537.119	527.918	584.08	1524.47	3151.08	2494.94	797.138	421.885	383.616	350.963	326.383	315.747	315.127	322.381	330.765	339.432	348.829	359.012	366.417	358.644	339.49	303.524	266.98	235.105	210.094	198.26	192.177	191.586	197.105	205.385	214.022	221.595	228.111	232.585	235.344	236.854	240.796	243.711
561.4	637.237	613.683	601.533	597.547	582.409	562.761	556.99	552.206	550.577	551.148	550.792	546.2	537.733	578.901	1452.8	3112.18	2591.18	854.525	429.8	389.413	356.289	331.317	319.503	319.667	326.919	335.74	344.337	353.83	364.163	371.849	364.293	344.865	307.757	271.365	238.659	213.626	201.128	195.321	194.736	200.236	208.501	217.679	224.916	231.361	236.006	238.925	240.585	244.558	247.598
561.6	645.117	622.153	608.531	606.365	590.785	570.119	564.455	560.382	556.852	556.878	559.068	554.213	544.935	575.993	1384.24	3067.94	2683.07	915.406	437.656	394.499	360.791	335.826	323.925	324.367	331.259	340.304	348.561	358.862	369.367	376.978	369.902	350.285	312.514	275.445	242.054	216.877	203.781	198.306	197.539	203.253	211.496	221.291	228.095	235.22	239.51	242.444	244.453	248.258	251.852
561.8	655.413	630.169	616.716	614.023	598.668	578.094	572.025	567.866	565.986	565.547	568.073	562.312	553.172	574.482	1316.48	3015.62	2771.22	980.879	446.51	399.817	365.871	340.139	328.661	328.752	335.808	345.069	353.535	364.361	374.706	383.151	375.591	355.378	317.548	280.005	245.716	220.217	206.48	201.318	200.366	205.959	214.646	224.829	231.418	238.739	243.272	245.796	248.284	252.077	255.908
562	664.971	639.091	624.406	622.291	605.628	586.328	579.891	575.815	574.566	572.74	576.08	570.085	561.081	573.844	1254.87	2957.59	2855.46	1050.02	455.942	404.837	370.379	344.369	333.59	333.104	340.554	350.465	358.618	368.977	379.467	388.625	380.854	360.439	322.339	284.06	249.685	222.966	209.06	203.786	203.299	209.139	217.795	228.314	234.843	242.321	246.876	249.128	252.103	255.675	259.959
562.2	674.851	645.682	631.33	629.411	614.433	594.474	587.407	583.391	582.358	580.435	585.159	578.735	569.727	576.282	1195.52	2894.39	2932.48	1121.57	466.155	410.42	374.731	349.269	338.282	337.658	345.741	355.484	363.562	374.141	384.359	394.407	385.783	365.256	326.868	288.291	253.483	225.953	212.085	206.495	206.502	212.047	220.95	231.769	237.988	245.758	250.478	252.859	256.08	259.866	263.92
562.4	685.058	654.474	639.647	636.387	623.262	603.148	594.838	590.492	589.198	588.487	592.591	586.63	578.67	578.689	1139.01	2825.84	3003.28	1197.62	478.059	416.002	379.945	354.472	342.749	342.545	349.554	360.581	368.459	379.14	389.412	399.588	391.341	370.154	331.116	292.635	256.759	228.934	214.664	209.424	209.39	215	223.847	235.061	241.474	249.134	254.084	256.932	259.331	263.458	267.738
562.6	693.359	664.403	646.918	642.585	629.809	611.977	601.651	597.922	597.387	596.599	599.588	594.415	585.873	581.832	1085.2	2750.83	3067.01	1276.8	489.616	422.01	385.155	358.807	346.857	347.726	353.659	364.607	372.796	383.922	394.519	405.311	397.02	374.493	336.016	296.375	260.113	231.827	217.821	212.252	212.467	218.035	226.818	238.227	245.008	252.53	257.483	260.389	263.075	267.049	271.522
562.8	703.571	672.991	653.934	650.788	637.613	620.74	609.686	605.252	605.515	604.406	607.271	602.959	593.469	586.784	1036.46	2675.82	3122.69	1359.15	503.257	427.491	389.753	363.11	351.996	352.698	357.907	369.416	377.959	388.368	399.733	410.655	402.987	379.655	340.564	300.482	263.573	234.896	220.823	214.875	215.099	220.919	229.898	241.479	248.06	255.853	261.224	264.25	266.79	270.552	275.338
563	711.328	680.741	661.461	659.845	646.161	628.791	617.241	612.237	613.69	611.135	616.374	610.848	599.958	592.226	990.186	2596.45	3171.63	1445.38	518.815	433.172	394.548	367.407	357.239	356.648	362.311	374.261	382.91	393.339	405.612	416.22	407.813	384.222	345.754	304.548	267.056	238.059	223.77	218.277	218.314	224.15	233.113	244.368	251.603	259.421	264.837	268.236	270.736	274.677	279.148
563.2	719.82	690.554	670.155	666.941	654.706	637.079	624.569	620.025	622.08	619.832	623.617	618.617	608.003	597.656	947.762	2512.86	3216.49	1535.15	535.216	439.141	398.461	371.386	361.22	360.848	366.825	378.425	388.073	398.325	411.04	421.722	413.324	389.1	350.653	308.712	270.343	241.386	226.871	221.203	221.028	227.081	236.389	247.689	255.299	263.042	268.617	271.777	274.459	278.289	283.12
563.4	729.981	696.943	678.112	673.859	662.768	647.359	632.145	627.751	629.801	628.12	630.56	625.574	616.18	603.268	908.472	2426.86	3254.97	1626.88	553.978	444.932	403.543	375.815	366.048	366.062	371.027	382.618	392.791	403.3	416.441	427.023	418.59	393.407	355.341	312.735	273.795	244.483	229.912	223.976	224.094	230.067	239.409	250.784	258.505	266.259	272.36	275.801	278.146	282.004	286.426
563.6	739.108	706.358	685.82	680.864	671.195	655.946	639.933	636.122	637.419	636.706	637.492	633.306	622.971	610.036	874.332	2343.27	3285.16	1718.56	574.682	451.263	408.047	380.198	369.796	370.476	375.553	386.33	397.23	408.362	421.835	431.831	423.809	399.284	359.462	316.398	276.91	247.772	232.813	226.436	226.705	233.021	242.509	253.396	261.627	270.003	276.083	279.308	281.775	285.574	289.747
563.8	746.568	715.863	691.795	688.054	678.911	663.549	647.727	643.576	645.108	643.718	644.451	640.706	630.19	616.01	843.528	2258.15	3304.54	1814.69	597.292	456.697	413.144	384.342	373.171	374.299	379.578	389.87	402.06	413.321	427.047	436.594	428.884	404.183	364.206	320.012	280.146	250.823	235.83	229.517	229.576	236.257	245.388	256.673	265.207	273.281	279.783	283.06	285.368	289.016	293.045
564	754.736	724.356	699.39	697.061	685.393	671.833	657.143	651.568	653.049	651.154	651.722	647.575	637.164	622.397	815.115	2172.67	3318.46	1910.19	621.825	461.813	417.742	388.8	377.02	377.795	383.887	393.941	406.439	418.1	432.352	441.839	434.036	409.077	369.013	323.773	283.392	254.144	238.614	232.007	232.124	239.166	248.449	259.454	268.418	276.539	283.098	286.499	288.808	292.789	296.38
564.2	764.809	730.551	708.02	704.259	693.802	679.654	664.24	659.204	660.495	658.072	659.332	654.294	643.521	629.328	791.551	2085.6	3322.47	2006.63	649.098	467.09	422.149	392.33	380.807	381.212	388.244	398.273	411.047	422.716	438.123	446.596	438.704	413.778	373.223	327.832	286.169	257.403	240.974	234.877	234.864	242.018	251.602	262.556	271.424	279.916	286.359	289.64	292.33	296.286	299.722
564.4	772.985	737.05	714.501	711.341	700.255	688.21	671.859	667.394	668.39	666.115	666.555	661.832	650.504	635.411	770.945	2000.49	3319.9	2101.73	679.55	471.551	426.519	396.686	384.743	385.393	392.737	402.413	415.103	427.73	442.483	450.837	444.382	418.508	377.116	331.476	289.42	260.244	243.619	237.275	237.69	244.705	254.733	265.218	274.862	283.114	289.535	292.907	295.614	299.894	303.2
564.6	779.75	745.842	722.925	719.297	709.002	694.792	679.264	673.394	674.681	673.522	672.831	668.344	658.332	642.429	754.352	1916.42	3310.37	2195.44	713.863	475.794	430.774	400.854	388.438	389.003	397.022	406.454	418.795	432.242	446.691	455.515	448.558	422.814	381.09	335.16	292.815	262.86	245.889	239.968	240.22	247.46	257.363	268.642	277.996	286.107	292.634	295.962	298.722	303.212	306.56
564.8	788.597	753.779	729.456	724.957	716.302	702.895	687.034	680.595	681.418	679.8	680.035	674.641	665.251	650.515	739.911	1836.38	3292.97	2290.65	751.478	479.798	435.099	405.303	392.023	392.281	400.679	410.377	422.914	436.202	451.334	460.067	453.192	426.788	385.567	338.912	295.988	265.613	248.48	242.024	242.689	249.899	259.926	271.522	280.926	289.345	295.575	299.143	301.77	306.62	309.601
565	795.009	763.332	735.633	730.436	722.892	708.215	693.266	686.174	688.559	686.276	686.518	680.79	672.073	656.387	728.883	1755.6	3267.31	2382.43	792.446	484.701	439.629	408.844	395.6	396.046	404.841	414.317	426.717	440.287	455.488	464.512	457.889	431.329	389.307	342.127	299.025	268.033	251.297	244.174	245.161	252.291	262.352	274.08	283.962	292.871	298.792	302.253	304.496	309.595	312.599
565.2	801.684	768.938	742.75	735.782	729.238	714.907	698.291	693.522	695.323	693.822	694.665	687.232	677.921	663.05	719.459	1677.69	3234.85	2473.94	838.078	490.169	444.501	412.563	399.267	398.768	408.913	418.504	430.78	444.549	459.834	468.061	462.135	435.535	393.609	345.448	302.064	270.561	253.622	246.793	247.764	254.96	264.919	276.858	287.315	295.681	301.996	305.34	307.547	312.726	316.253
565.4	809.099	776.119	750.353	743.522	733.897	721.9	705.095	699.404	700.427	700.845	701.223	693.992	684.199	669.206	712.326	1602.39	3196.89	2563.93	887.294	495.7	448.477	416.373	402.822	402.844	412.366	422.808	435.083	448.813	464.363	472.817	466.001	439.158	397.322	349.248	305.219	273.526	255.936	249.565	250.023	257.521	267.984	280.047	290.655	298.578	304.89	308.415	310.465	315.439	319.599
565.6	815.495	781.553	756.826	749.377	741.096	727.149	712.014	704.948	705.67	706.433	706.982	699.77	689.832	676.175	705.969	1531.39	3152.56	2651.03	940.576	501.111	452.927	419.975	406.616	406.606	415.565	426.816	438.509	452.875	468.458	477.337	470.553	443.33	400.852	353.005	308.093	275.836	258.343	252.223	252.394	260.128	270.891	282.837	293.484	301.092	307.878	311.203	313.438	318.336	322.374
565.8	823.06	790.351	762.974	753.96	745.02	733.208	718.836	710.803	711.114	713.33	712.43	705.772	696.077	682.646	701.347	1463.79	3102.43	2734.48	996.846	506.817	457.199	422.924	410.052	410.526	418.709	430.565	442.16	456.655	471.942	481.335	474.498	447.374	404.219	355.839	310.659	278.087	260.791	254.207	254.991	262.738	273.292	285.384	296.301	303.905	310.75	314.234	316.153	321.159	325.329
566	829.957	797.163	769.506	760.226	752.353	740.611	724.664	717.204	716.591	718.81	717.681	710.973	681.031	688.238	699.376	1398.21	3045.95	2813.32	1058	513.381	461.539	426.464	413.361	414.253	422.186	434.435	446.254	460.786	475.259	485.074	478.644	451.666	408.286	358.698	313.721	280.513	263.285	256.525	257.303	265.079	275.42	288.237	299.332	306.605	314.052	317.12	319.123	324.173	328.172
566.2	836.831	804.737	777.017	765.617	758.083	746.125	730.508	723.235	722.787	724.977	723.504	717.94	686.875	695.17	698.598	1336.87	2984.91	2888.73	1121.5	521.397	465.554	430.013	416.528	416.998	425.27	437.775	449.644	464.466	479.102	488.994	482.151	455.928	411.514	361.641	316.093	283.126	266.107	258.616	259.535	267.457	277.931	290.87	302.072	309.492	317.061	319.873	321.829	326.812	331.077
566.4	844.082	811.907	781.124	770.944	764.933	752.887	736.399	728.066	729.517	731.003	729.197	723.009	693.12	700.835	698.467	1278.18	2920.59	2960.39	1188.46	531.247	469.143	433.208	419.226	420.021	428.763	441.436	453.047	468.006	482.747	493.231	486.425	460.462	414.445	364.834	318.611	285.73	268.618	260.627	261.823	269.868	280.223	293.638	304.453	312.229	319.727	322.541	324.785	329.26	333.672
566.6	852.69	819.477	787.787	776.248	769.72	760.255	741.988	733.271	734.824	736.796	735.001	728.977	697.537	706.128	699.696	1222.23	2851.71	3025.13	1256.43	540.8	472.775	436.241	421.549	423.543	431.34	444.768	456.597	471.92	486.22	497.669	490.32	464.064	417.537	368.168	321.176	288.479	270.563	262.729	263.827	272.393	282.964	295.952	307.293	314.567	322.385	325.65	327.29	331.678	336.338
566.8	860.889	826.096	795.374	782.139	774.293	766.354	749.279	738.389	740.625	742.001	739.333	735.339	703.295	711.326	701.654	1170.05	2776.5	3084.56	1328.53	550.305	475.465	438.959	424.143	426.113	434.661	448.146	459.96	476.253	489.569	501.956	493.716	467.269	421.172	370.694	323.621	291.035	272.558	264.923	265.879	274.056	285.124	298.069	309.586	317.031	325.026	328.041	330.349	334.067	338.859
567	869.181	832.745	799.626	787.391	779.761	771.949	755.035	744.236	745.756	746.296	744.447	740.726	708.552	717.273	704.215	1120.02	2698.42	3137.38	1404.13	561.26	478.181	442.129	427.005	428.773	437.576	451.883	462.92	479.937	492.696	505.34	497.246	470.398	423.966	373.291	326.399	293.236	274.741	267.047	268.201	276.187	287.324	300.278	311.942	319.383	327.539	330.424	332.566	336.84	340.976
567.2	874.682	839.108	806.636	792.875	786.098	777.614	761.459	750.446	750.487	752.01	750.453	744.775	714.503	722.401	707.399	1075.34	2618.4	3184.88	1483.21	573.926	481.098	444.588	429.614	431.432	440.004	454.963	465.753	482.939	495.956	509.323	500.849	473.337	426.862	374.844	328.191	295.237	277.111	268.7	270.076	278.051	289.091	302.399	313.948	322.299	329.834	332.848	334.67	340.124	343.323
567.4	882.384	844.899	811.306	797.416	791.418	783.208	765.385	755.037	755.485	756.705	754.996	751.189	719.429	726.101	710.342	1032.98	2537.66	3224.7	1565.4	589.006	484.264	447.565	432.189	433.399	442.876	457.072	468.737	486.017	498.564	512.727	504.303	476.313	428.925	377.212	330.42	297.094	278.533	270.141	271.842	279.771	290.852	304.63	315.966	324.869	332.072	334.983	337.035	342.29	345.422
567.6	888.258	851.557	816.788	802.701	796.234	787.354	769.944	760.075	760.789	761.197	760.928	757.488	744.197	730.372	713.461	994.466	2456.22	3257.96	1648.6	604.591	486.681	450.156	434.458	435.49	445.14	459.96	471.238	488.88	501.416	515.998	507.474	479.336	431.502	379.045	332.632	299.138	279.938	272.133	273.149	280.749	293.206	306.808	317.932	327.267	334.495	336.867	339.413	344.188	348.066
567.8	895.742	857.176	822.153	807.671	801.162	792.484	776.469	764.377	765.58	765.612	765.297	761.396	749.247	733.923	716.512	960.329	2373.78	3286.01	1735	622.195	488.984	452.253	437.397	437.821	448.315	462.332	474.126	492.017	504.795	518.542	510.563	482.021	434	381.97	334.24	300.995	281.65	273.735	274.899	282.565	295.461	308.705	319.816	329.385	336.101	338.959	341.72	345.936	350.694
568	900.342	861.654	826.309	812.854	803.783	797.172	781.2	769.316	768.724	769.531	770.536	766.763	753.831	737.19	720.44	928.307	2288.93	3306.15	1824.36	641.957	491.412	454.984	439.296	440.785	450.141	464.589	476.44	493.984	508.23	521.296	513.447	484.63	436.879	384.242	336.017	302.609	283.112	275.408	276.682	284.714	297.154	310.296	321.851	331.261	338.34	341.346	343.688	348.255	352.825
568.2	905.545	865.835	831.183	816.278	806.458	801.03	785.468	772.971	772.258	774.118	776.164	770.616	757.4	741.42	723.278	897.962	2204.12	3318.58	1914.09	664.613	494.062	457.453	441.735	442.726	452.461	466.373	478.953	496.404	510.783	523.407	516.273	487.228	438.743	385.74	337.526	304.022	284.431	277.351	278.372	285.911	299.082	312.156	323.885	332.949	339.858	343.158	345.553	350.255	355.124
568.4	910.512	869.503	835.916	820.826	809.996	806.673	788.977	778.314	776.48	778.739	779.43	773.897	761.317	744.974	727.942	871.869	2119.74	3320.93	2006.52	690.52	497.191	458.839	443.962	444.519	454.812	468.641	481.102	498.437	513.609	525.541	518.699	490.357	440.911	387.872	339.803	305.493	286.092	278.586	279.943	287.595	300.911	313.859	325.469	335.13	341.395	344.606	347.795	352.06	357.042
568.6	914.366	873.151	840.725	826.165	814.78	811.388	791.822	781.979	780.218	782.593	783.446	778.063	764.534	748.92	731.085	849.083	2036.14	3318.33	2100.91	718.059	500.954	460.923	446.464	446.851	456.6	470.533	483.857	499.9	516.004	527.946	521.598	492.94	443.193	390.116	341.743	307.112	287.638	280.106	281.229	289.435	302.523	315.832	327.383	336.616	343.125	346.411	349.672	353.738	358.624
568.8	916.942	877.011	844.646	829.01	819.591	816.723	796.979	784.303	784.2	785.792	787.414	781.977	768.038	751.983	733.603	828.998	1952.72	3307.74	2193.13	749.545	503.505	463.505	448.773	448.448	458.447	472.498	485.908	501.619	518.676	529.87	523.204	495.192	445.414	392.17	343.094	308.73	288.798	281.173	282.608	290.81	303.691	317.075	328.559	337.894	344.906	348.301	351.239	354.865	360.114
569	923.775	879.912	847.644	831.117	822.913	821.619	800.835	788.807	787.528	789	789.732	785.404	771.63	755.845	736.852	810.022	1869.81	3289.08	2285.18	784.725	505.931	465.765	450.269	450.606	460.687	474.003	487.624	503.415	520.655	531.741	524.925	496.692	447.219	394.651	344.638	310.396	290.037	282.249	283.672	292.742	305.027	318.336	330.338	339.604	346.454	349.883	352.699	355.767	362.175
569.2	925.851	882.672	852.364	832.715	826.341	824.554	805.655	793.051	791.201	792.779	794.297	788.833	774.457	759.224	740.825	794.3	1790.17	3260.58	2376.19	824.291	508.708	467.238	451.802	452.678	462.558	475.906	489.002	505.124	522.813	533.72	526.847	498.87	449.255	396.004	345.659	311.951	291.389	283.383	284.997	293.966	306.316	319.71	331.972	340.677	348.121	351.848	354.173	357.276	363.259
569.4	929.601	884.412	856.216	835.329	829.009	829.377	809.38	796.388	794.595	795.814	796.474	791.209	777.803	762.905	744.113	781.51	1709.84	3226.06	2466.15	866.509	511.623	468.955	452.955	453.69	464.18	477.573	491.439	506.59	524.445	535.497	528.182	500.741	451.293	397.392	347.249	312.849	292.678	284.401	286.126	295.568	307.327	320.945	333.586	341.944	349.775	353.728	355.554	358.43	363.978
569.6	932.525	888.621	860.404	837.983	833.734	832.342	813.556	799.539	797.808	798.615	798.669	794.747	780.06	765.119	746.872	770.56	1631.97	3183.63	2551.8	913.18	514.074	470.166	454.326	454.794	465.346	479.422	493.122	507.43	526.541	537.826	529.596	501.962	453.029	398.458	348.875	314.019	293.924	285.342	287.51	296.993	308.077	322.462	334.351	343.677	351.243	354.637	357.02	359.596	364.895
569.8	935.933	889.807	863.263	840.597	836.596	835.239	818.494	802.842	800.98	803.665	802.161	796.24	782.449	767.847	748.919	761.37	1555.26	3135.11	2632.83	962.59	517.311	471.481	455.901	455.764	466.818	481.103	493.891	509.516	527.829	540.31	531.7	503.07	454.835	399.345	350.211	315.564	294.652	286.39	288.417	298.14	309.267	323.353	335.714	345.281	352.371	355.771	358.3	360.847	365.619
570	938.503	893.726	865.765	843.305	839.32	838.768	821.822	805.154	803.586	804.846	803.068	799.54	785.115	770.362	750.539	754.327	1483.02	3082.65	2710.53	1015.28	521.003	473.279	457.029	457.137	467.979	482.437	495.207	510.983	528.593	541.27	533.626	504.248	456.737	400.53	351.168	316.487	295.456	287.677	289.062	298.812	309.873	324.649	336.81	346.324	353.708	357.204	359.206	362.013	366.5
570.2	940.199	898.435	867.686	845.266	841.235	840.548	827.552	808.936	805.596	806.684	805.771	801.756	787.371	772.051	751.478	749.354	1412.56	3024.15	2783.56	1073.71	524.565	474.394	457.829	458.71	468.873	483.02	496.235	512.579	529.529	542.144	534.658	505.209	457.621	401.417	351.872	317.142	296.263	288.558	289.729	299.673	310.639	325.476	337.523	347.316	355.118	358.457	359.75	363.019	367.408
570.4	941.874	901.679	869.494	845.888	841.415	840.781	830.52	810.695	808.148	808.843	807.079	801.665	790.262	773.081	752.411	745.915	1345.75	2957.84	2853.44	1134.88	528.49	474.686	457.868	459.011	470.268	483.703	496.245	513.33	529.82	543.519	535.45	505.882	458.411	402.6	353.184	317.389	297.207	289.583	290.545	300.44	311.449	326.403	338.274	348.256	355.963	359.086	360.222	363.778	368.078
570.6	943.457	904.434	870.614	848.745	843.141	841.118	831.84	811.097	809.371	810.37	809.305	802.074	792.569	774.025	753.061	741.981	1284.11	2887.25	2917.6	1201.11	533.418	474.911	458.291	460.273	470.75	484.282	496.934	514.131	531.312	544.745	536.512	507.479	459.398	403.794	354.001	317.793	297.911	290.019	291.297	300.549	311.888	327.068	339.564	348.877	356.609	360.037	360.958	364.852	368.718
570.8	945.758	906.284	872.356	850.795	843.048	842.51	833.738	813.377	812.696	811.756	810.152	803.593	793.852	774.34	754.214	738.565	1225.88	2812.34	2977.44	1268.99	539.95	475.034	459.134	460.96	471.126	485.052	497.547	515.07	531.983	545.463	537.84	507.759	460.545	404.463	355.202	318.374	298.459	290.538	292.172	301.209	312.76	327.49	340.51	349.932	357.481	360.191	361.803	365.458	369.455
571	948.103	908.447	874.475	852.412	844.888	842.34	833.518	814.899	813.426	812.691	811.392	805.018	795.798	776.028	755.956	736.943	1170.72	2733.42	3031.11	1340.62	547.889	475.237	459.318	461.337	471.818	485.608	498.036	515.477	533.156	546.073	538.68	508.428	461.094	405.359	355.831	318.98	299.287	290.984	292.59	301.359	313.382	328.22	341.013	350.845	357.44	360.308	362.048	366.057	370.676
571.2	951.447	910.918	874.999	853.371	845.525	843.22	834.902	815.643	814.265	814.355	812.505	805.794	796.746	777.418	757.175	736.089	1118.59	2652.78	3079.03	1414.34	555.783	475.713	459.799	461.75	472.135	486.056	497.875	516.222	533.508	547.254	539.017	509.024	461.673	405.805	356.074	319.352	299.97	291.758	293.438	301.655	313.995	328.672	341.332	351.179	357.468	360.854	362.072	366.785	370.947
571.4	953.09	912.417	873.954	852.473	844.907	844.23	835.487	816.949	814.439	814.099	813.976	805.552	797.74	778.524	757.492	733.848	1071.95	2566.89	3122.89	1492.21	565.692	476.284	460.082	462.515	472.473	485.8	498.035	516.042	533.727	547.086	538.685	509.582	461.559	407.097	356.458	319.708	300.547	291.795	293.677	301.62	314.494	328.996	341.771	351.745	357.823	361.225	361.901	367.067	371.21
571.6	956.503	913.816	876.795	852.794	847.042	843.436	835.326	819.413	815.34	815.164	814.34	807.682	797.316	779.408	757.935	733.044	1027.65	2477.47	3160.66	1573.49	577.436	476.398	460.359	462.534	472.928	485.874	498.161	516.595	535.025	546.588	538.708	510.104	462.47	407.723	357.028	319.776	300.887	291.812	294.465	301.854	314.806	329.303	342.05	351.906	357.99	361.492	361.592	367.359	371.916
571.8	955.733	914.786	875.721	854.079	847.132	844.012	835.964	820.705	816.385	815.904	814.891	808.919	797.718	779.228	758.029	731.966	987.393	2386.13	3191.53	1655.4	591.142	476.316	460.574	462.483	472.775	485.849	498.148	516.725	535.343	546.947	538.186	510.13	462.693	407.333	357.383	319.884	301.312	291.737	294.596	302.288	315.18	329.623	342.529	352.004	357.89	361.322	361.911	367.56	371.836
572	955.369	913.903	876.188	854.211	848.178	844.371	835.69	820.035	815.844	814.963	814.924	809.983	797.818	779.369	759.241	730.286	949.864	2296.66	3211.75	1738.65	607.918	476.89	460.889	461.337	472.257	485.574	498.676	516.596	535.741	546.312	537.774	509.843	463.141	407.509	357.06	320.088	301.471	291.901	294.781	302.685	315.527	329.911	342.511	351.841	357.788	361.559	362.036	367.021	371.724
572.2	955.839	912.321	877.685	854.918	847.891	843.233	835.61	821.12	815.342	815.656	815.315	810.209	797.181	778.609	759.838	729.014	916.299	2207.01	3226.81	1824.39	628.332	476.671	460.387	460.902	471.169	484.876	498.245	515.565	535.722	545.728	538.184	509.869	462.606	407.639	356.976	320.441	300.936	292.146	294.945	302.997	315.763	330.171	342.617	352.17	357.558	361.221	362.266	366.599	371.9
572.4	957.296	911.002	878.508	853.243	846.12	843.189	835.442	821.564	815.7	816.73	815.65	809.721	796.311	778.642	760.913	728.601	885.152	2119.37	3235.14	1913.38	651.505	476.61	460.092	460.086	470.537	484.722	498.143	515.414	534.724	544.688	537.278	509.674	462.081	406.872	356.701	320.6	301.147	292.031	294.998	302.94	315.646	330.63	342.217	351.731	357.481	361.507	362.021	366.436	371.91
572.6	956.076	910.807	879.034	852.608	845.257	843.926	835.052	821.208	814.908	816.672	814.979	809.118	795.56	778.331	760.011	728.136	855.738	2032.62	3233.87	2000.49	678.792	476.537	459.888	459.622	470.271	483.771	497.884	515.174	533.481	544.126	536.276	509.719	461.465	406.593	356.799	320.745	300.499	291.962	294.647	302.93	315.447	330.729	342.168	351.611	357.352	361.445	362.016	366.209	371.087
572.8	953.111	910.13	877.531	853.383	844.012	842.933	836.214	821.163	813.632	816.215	814.74	806.871	795.444	777.546	759.272	727.064	828.617	1945.63	3221.94	2092.1	707.664	477.018	459.32	458.745	469.105	483.213	497.083	515.037	532.81	543.66	535.485	509.132	460.67	406.517	356.471	320.445	299.975	291.942	294.243	303.012	315.232	330.973	341.898	351.326	357.52	361.242	361.543	365.942	370.563
573	951.328	908.139	877.704	853.189	841.136	841.306	835.715	820.288	812.877	814.834	814.525	805.454	795.091	777.157	758.354	726.509	805.749	1860.91	3202.63	2183.96	741.496	476.771	458.069	458.1	468.09	482.051	496.464	514.29	531.733	542.605	534.764	508.487	459.985	406.092	356.221	319.814	299.579	291.796	293.713	302.91	315.105	330.447	341.777	351.101	357.636	360.828	361.156	365.309	369.892
573.2	948.093	907.168	876.824	852.162	839.467	840.385	835.599	821.289	812.27	813.986	815.119	804.028	794.235	776.194	756.416	726.325	785.227	1774.8	3174.4	2271.88	778.204	476.931	457.081	457.109	466.882	480.707	495.564	513.052	530.816	542.061	533.528	507.274	458.793	404.967	355.184	319.514	299.235	291.529	293.101	302.513	314.501	330.186	341.493	350.419	357.449	360.147	360.947	364.662	369.672
573.4	947.964	904.151	876.515	850.447	838.292	838.139	834.052	820.572	811.373	812.052	812.314	801.408	792.53	773.98	755.782	724.882	767.649	1691.87	3138.31	2357.03	816.991	476.083	455.788	455.724	465.676	479.714	494.767	511.722	528.806	540.844	531.889	506.524	457.647	404.179	354.721	319.373	298.396	290.988	292.79	301.942	314.343	329.726	340.711	349.869	356.606	359.536	360.567	363.48	368.648
573.6	944.718	902.155	875.2	847.799	837.353	835.58	833.891	820.178	810.98	810.52	812.234	799.705	791.379	773.813	754.098	724.357	752.205	1613.02	3096.45	2442.96	858.16	476.623	454.277	454.88	464.65	478.37	493.549	509.484	527.587	539.643	531.088	505.302	455.801	403.36	354.111	318.707	298.222	290.558	292.186	301.133	313.789	328.961	340.282	349.171	355.885	358.586	359.746	362.949	367.899
573.8	944.033	899.975	872	846.286	835.084	834.149	831.468	820.16	808.208	808.698	811.057	797.609	789.929	771.294	750.888	723.679	739.214	1533.52	3046.15	2524.31	903.151	476.747	453.702	453.73	463.279	476.931	492.263	507.723	525.431	538.068	529.888	503.384	454.758	402.246	353.1	317.847	297.575	290.011	291.55	300.543	313.004	327.986	339.285	348.436	354.912	357.448	358.827	362.457	366.827
574	942.754	897.901	868.751	843.973	833.784	831.98	829.244	818.216	805.669	806.889	809.112	796.154	788.192	769.542	749.489	721.975	727.521	1456.65	2987.19	2600.37	952.192	477.734	452.788	452.864	462.245	476.107	490.393	506.2	523.744	536.5	528.378	501.357	454.211	401.009	352.2	316.643	296.817	289.559	290.497	299.662	312.331	327.203	338.65	347.921	354.123	356.132	358.37	361.506	366.156
574.2	941.031	895.707	864.705	841.216	833.62	829.373	828.445	816.338	802.847	804.647	807.045	794.338	785.07	766.643	747.485	719.466	717.356	1382.18	2924.15	2674.36	1005.11	478.613	451.562	451.767	460.701	475.022	488.168	504.139	522.184	534.641	526.732	500.082	452.499	400.104	350.956	315.743	296.3	289.174	289.578	299.069	311.704	326.319	337.937	346.987	353.409	354.672	356.988	360.435	364.604
574.4	937.635	893.846	862.325	839.459	830.673	826.854	825.49	813.543	800.526	800.928	804.255	792.426	783.375	764.929	744.644	717.605	708.595	1312.41	2857.23	2742.46	1060.59	480.027	449.993	450.096	459.3	473.984	486.034	502.021	520.836	532.607	525.13	497.779	450.304	398.659	350.155	314.83	295.955	288.466	289.006	298.585	311.062	325.466	337.232	345.538	351.923	353.661	355.948	358.971	363.266
574.6	934.611	891.531	859.873	836.251	827.67	824.005	822.521	812.025	798.313	799.279	800.431	790.856	781.501	762.241	741.849	715	700.887	1242.97	2784.87	2804.58	1119.82	482.738	447.447	448.189	457.715	471.65	483.696	499.557	519.461	530.901	523.254	496.017	448.629	397.36	349.091	313.594	294.912	287.734	288.54	297.626	310.265	324.438	336.201	344.398	350.815	352.807	354.637	357.614	361.789
574.8	931.23	888.762	856.25	832.873	825.834	820.016	818.541	808.827	795.42	796.471	795.787	788.804	778.155	758.363	739.062	711.446	694.208	1179.37	2705.88	2859.09	1183	486.415	446.271	446.323	455.553	469.622	481.771	497.434	516.608	527.785	521.345	493.717	446.95	395.536	347.68	313.049	293.819	286.815	287.369	296.58	309.444	323.273	335.044	343.281	349.79	351.416	353.368	356.213	360.028
575	927.231	886.295	852.645	830.295	820.263	816.546	816.409	807.668	793.125	794.324	791.846	786.604	774.322	755.735	736.646	708.78	687.901	1121.45	2626.71	2910.3	1249.88	491.529	444.405	444.719	454.098	467.346	479.118	495.193	514.334	525.493	518.89	491.454	444.705	394.342	346.103	311.449	292.756	286.338	286.158	295.73	307.98	321.876	334.221	342.007	348.183	349.823	351.886	354.765	358.458
575.2	924.911	884.995	848.632	827.373	816.665	813.557	814.335	803.953	789.673	790.994	789.72	783.584	770.95	752.081	732.563	705.871	681.641	1065.07	2543.97	2957.35	1320.7	498.264	442.194	442.831	451.907	465.821	477.001	493.108	512.343	523.321	516.309	488.986	442.838	392.744	344.649	309.991	291.763	285.375	284.837	294.888	306.789	320.822	333.113	340.944	346.805	348.706	350.372	353.334	356.86
575.4	922.173	878.932	844.799	823.238	812.313	809.272	810.729	799.637	786.95	788.109	785.988	779.941	767.519	749.756	728.894	701.793	676.058	1012.75	2456.4	2997.45	1395.88	506.904	439.686	441.003	449.857	463.369	474.738	490.9	510.217	520.902	513.885	486.821	440.325	390.71	343.098	308.601	290.548	284.274	283.989	294.225	305.748	319.805	331.63	339.745	345.581	347.433	348.288	351.896	355.107
575.6	917.83	875.036	841.846	818.942	808.865	807.086	807.922	798.198	784.825	785.278	782.832	777.166	763.222	747.126	724.831	696.97	670.459	964.619	2367.97	3030.21	1474.63	517.692	437.22	439.023	448.073	460.987	472.815	488.808	508.228	518.167	511.429	485.008	438.354	388.654	341.463	307.669	289.161	283.345	283.216	292.964	304.842	318.313	330.757	338.074	344.157	346.249	346.825	349.959	353.421
575.8	911.144	871.456	838.815	817.2	803.629	802.697	804.246	795.915	782.522	780.634	778.86	774.379	760.166	743.206	720.875	693.42	666.138	918.303	2279.54	3056.03	1556.82	530.799	435.122	436.514	445.612	458.154	471.012	486.923	505.307	515.513	508.506	483.047	436.273	386.552	339.964	306.487	287.414	282.266	281.806	291.864	303.485	317.12	329.182	336.755	342.671	345.052	345.285	347.927	351.202
576	907.789	866.613	834.081	813.862	799.13	800.228	800.059	791.97	779.926	776.651	774.303	770.233	756.953	739.833	716.911	689.874	662.144	877.619	2190.13	3074.18	1639.03	546.787	432.892	433.442	442.909	454.904	469.449	483.688	503.17	512.766	505.688	480.438	434.953	384.468	338.293	305.196	285.835	280.737	280.951	290.713	301.727	315.672	327.52	335.23	341.079	343.456	343.48	346.017	349.32
576.2	903.543	860.479	828.843	809.409	794.406	794.751	796.811	788.548	776.414	772.281	769.826	765.873	753.245	736.37	713.102	685.624	658.269	839.915	2097.82	3084.33	1721.41	565.239	430.346	430.687	440.848	452.096	467.039	480.824	499.553	509.841	502.984	477.887	432.763	382.277	336.17	303.612	284.164	279.445	279.521	288.831	299.883	313.774	325.821	334.006	339.636	341.479	341.794	344.177	346.862
576.4	898.234	856.65	824.783	804.289	790.525	791.608	790.539	784.22	772.335	769.329	766.042	761.81	748.507	731.994	708.991	681.215	654.269	805.828	2006.68	3086.32	1806.28	585.61	427.878	428.147	438.553	449.579	464.263	478.312	496.319	506.935	500.339	475.196	430.93	379.645	333.97	301.806	282.843	278.093	278.651	287.596	298.003	311.706	324.196	332.331	337.917	339.237	340.148	342.11	344.797
576.6	894.259	850.779	819.743	799.432	786.604	787.685	786.503	779.606	769.158	764.432	760.772	757.255	744.408	727.887	706.182	677.21	650.283	774.814	1917.65	3079.43	1891.68	610.104	425.568	425.209	436.486	447.635	461.344	474.838	493.331	503.641	497.069	472.897	428.698	376.89	332.805	300.913	281.438	276.602	276.919	286.114	296.796	310.107	322.426	330.624	336.484	337.426	338.344	340.207	342.674
576.8	889.11	845.449	815.285	796.044	782.272	783.286	781.295	775.144	767.248	759.505	754.981	753.444	741.502	724.693	701.986	673.174	646.596	746.386	1828.82	3062.77	1974.17	638.074	423.555	422.166	432.829	445.192	458.378	472.155	490.504	501.004	494.058	470.564	426.234	374.677	330.791	299.633	279.641	275.06	275.241	284.662	295.266	308.583	320.491	328.395	334.702	335.614	336.174	338.716	340.559
577	882.839	840.753	808.86	791.655	777.258	779.38	775.119	771.364	762.908	755.365	750.594	748.534	737.496	720.323	698.068	668.869	642.761	720.871	1740.26	3040.27	2054.7	669.292	421.715	419.025	430.244	443.178	455.198	468.757	487.034	497.267	490.794	467.424	423.681	372.406	328.577	297.393	277.792	273.302	273.953	282.88	293.816	306.895	318.572	326.395	332.81	333.531	334.111	336.722	338.384
577.2	878.382	835.132	803.275	787.229	772.059	775.268	771.349	766.986	758.481	751.863	745.919	744.202	732.921	714.988	694.333	664.755	638.977	698.427	1653.47	3008.37	2135.23	702.941	420.204	416.683	427.425	440.27	451.755	465.967	483.554	493.954	487.521	463.851	420.904	370.246	327.256	295.516	276.126	271.517	272.026	281.078	291.796	305.558	316.807	324.739	331.151	332.012	331.898	334.692	335.958
577.4	873.556	829.736	797.701	782.271	767.873	768.591	765.147	762.306	755.923	747.877	740.326	739.037	728.251	710.221	690.439	660.422	634.93	678.217	1567.83	2969.2	2212.39	740.2	417.957	413.866	424.778	437.632	448.675	462.389	480.354	490.701	484.325	461.064	417.875	368.033	324.853	293.585	274.613	269.538	270.315	279.603	290.01	304.034	315.209	322.852	329.228	329.929	329.614	332.101	333.575
577.6	865.982	824.582	793.725	776.891	763.484	762.271	760.464	758.346	751.284	743.489	735.666	734.231	723.865	706.289	685.374	657.265	630.218	660.102	1485.15	2925.22	2285.07	780.765	416.105	410.78	422.133	435.021	445.282	458.636	476.95	487.136	480.816	457.627	414.467	365.774	322.569	291.631	272.943	267.927	268.561	277.641	288.993	302.256	313.011	320.644	327.336	328.017	327.381	329.806	331.504
577.8	861.243	818.733	788.144	772.716	758.523	756.244	755.602	753.361	746.35	738.968	732.017	729.487	718.831	700.735	681.335	652.839	625.162	643.407	1404.04	2871.79	2356.7	825.831	414.77	408.228	418.581	432.249	441.38	455.273	473.328	483.606	477.223	453.945	411.056	363.345	320.464	289.649	271.46	266.319	266.837	276.163	287.194	300.123	311.083	318.626	324.421	325.763	324.969	327.61	329.382
578	855.353	814.236	783.535	767.836	754.336	749.85	750.527	749.334	742.087	734.385	727.707	724.124	713.976	695.121	676.199	649	621.043	629.114	1326.25	2816	2424.86	873.532	414.837	405.467	415.286	428.896	438.18	451.479	469.913	479.915	473.592	451.09	408.201	360.998	318.391	288.031	269.755	264.366	264.831	274.602	285.684	298.293	309.322	316.439	322.204	323.788	322.358	325.231	327.34
578.2	850.519	807.803	778.884	763.732	748.723	744.824	745.777	745.301	737.257	729.401	723.77	719.467	708.588	690.572	671.459	644.144	616.807	616.209	1249.98	2753.3	2491.25	923.529	415.687	402.284	411.446	425.775	435.1	447.923	466.48	476.172	470.022	447.681	404.784	358.428	316.206	285.869	267.764	262.333	263.092	272.669	284.138	296.802	307.144	314.26	320.054	321.771	320.122	322.684	325.013
578.4	845.268	801.849	774.949	758.51	743.923	738.345	741.167	740.281	731.464	723.552	720.009	713.164	703.894	685.531	666.759	640.146	612.556	605.209	1177.83	2685.92	2552.5	978.728	416.772	399.386	407.852	422.376	432.239	444.592	463.086	472.371	466.737	444.032	401.379	355.807	313.909	283.031	266.317	260.404	261.58	270.941	281.905	295.071	305.303	312.022	317.913	319.673	317.676	319.764	322.518
578.6	838.988	795.747	770.056	751.486	738.083	733.098	735.717	735.355	725.406	719.095	715.563	706.362	698.246	679.77	660.682	635.597	609.231	595.959	1108.91	2612.4	2611.86	1038.1	418.92	396.326	404.192	418.525	429.217	440.922	458.656	469.069	462.562	440.67	398.476	353.38	311.412	281.124	264.79	258.754	259.987	269.079	279.864	293.193	303.163	310.504	315.576	317.298	315.418	317.182	320.033
578.8	832.676	789.622	766.878	746.446	732.619	727.417	730.596	730.099	720.224	712.775	710.068	700.864	693.347	674.978	655.66	630.442	605.008	586.403	1044.76	2535.19	2662.65	1099.99	422.502	392.942	400.689	415.136	425.58	436.988	455.02	465.465	458.994	437.499	396.041	350.99	309.421	279.602	262.942	256.769	258.541	267.045	277.899	290.713	300.913	308.352	312.741	314.809	312.991	314.718	317.885
579	826.636	784.893	761.265	738.86	726.334	721.952	723.605	724.703	715.829	707.743	704.018	696.469	688.378	669.216	651.262	625.494	600.401	577.839	984.156	2452.09	2708.26	1166.52	428.743	389.795	397.294	411.634	422.105	433.542	450.899	461.694	455.505	434.038	393.144	348.215	307.046	277.419	260.838	254.738	256.981	265.175	275.723	288.387	298.539	306.153	310.689	312.13	310.77	312.478	315.828
579.2	820.82	778.321	754.02	731.956	719.657	716.482	717.697	718.698	709.301	700.548	699.07	690.536	683.637	662.971	646.234	620.121	596.15	570.243	928.043	2365.24	2746.55	1236.96	435.755	386.387	393.766	408.355	418.314	430.163	446.998	457.702	451.359	430.513	390.145	345.44	304.623	274.855	259.09	252.847	254.993	263.017	273.551	285.969	296.229	303.576	308.165	309.708	307.916	310.047	313.09
579.4	815.022	772.707	747.625	724.965	713.361	710.441	710.969	713.564	704.463	695.572	694.02	683.983	677.831	657.421	643.014	615.156	591.667	564.096	875.036	2275.01	2779.73	1310.02	445.775	383.633	390.024	404.727	414.555	427.003	443.21	453.616	447.857	427.082	386.953	342.327	302.192	272.808	257.064	250.709	252.809	261.06	271.057	283.909	294.211	301.225	305.692	306.739	305.708	307.875	310.321
579.6	808.492	765.703	741.308	719.012	707.725	704.799	704.297	706.519	700.009	690.314	689.432	677.459	671.79	651.524	637.255	609.467	588.02	558.196	825.746	2186.13	2806	1386.61	456.436	380.438	386.629	401.43	411.396	423.499	439.034	449.45	444.26	423.305	384.387	339.583	299.903	270.406	254.926	248.587	250.898	258.896	268.846	282.076	291.738	299.07	303.644	304.411	303.406	305.343	307.477
579.8	801.043	758.654	733.969	713.128	701.543	698.758	697.635	700.656	694.193	683.767	681.498	671.378	666.217	645.252	632.504	603.813	582.841	552.173	781.123	2092.62	2824.82	1467.24	470.031	378.091	383.162	397.741	407.294	420.059	435.213	445.758	439.499	419.707	381.82	336.72	298.191	268.06	253.054	246.741	248.67	256.487	266.578	279.796	289.387	296.77	301.018	301.759	300.931	302.979	304.734
580	793.046	752.287	726.654	706.466	694.892	691.243	692.147	695.286	688.722	678.738	675.869	665.258	660.851	639.217	627.316	598.735	578.172	546.57	740.857	2000.7	2835.72	1547.72	486.229	374.499	380.241	394.413	403.478	416.388	431.671	442.082	435.5	415.926	378.102	333.981	295.536	266.092	251.078	245.029	246.388	254.527	264.264	277.438	287.138	294.107	298.261	298.995	298.468	300.616	302.306
580.2	784.279	744.696	720.82	700.351	689.416	684.203	686.705	689.483	684.133	673.143	670.355	659.526	655.501	633.534	621.818	593.138	571.937	541.425	703.456	1908.85	2837.65	1630.79	505.316	371.726	377.016	390.86	399.512	412.392	428.029	438.079	431.834	412.019	374.415	331.123	292.648	264.072	248.785	243.293	244.328	252.548	262.111	275.196	284.656	291.323	295.59	296.712	295.444	298.122	299.74
580.4	777.778	737.36	714.902	694.542	683.349	676.518	678.979	682.891	678.69	668.524	664.5	654.017	651.004	628.09	616.919	587.254	565.639	536.958	669.659	1815.7	2833.88	1713.67	527.016	368.546	374.246	386.946	395.683	408.977	423.978	433.359	427.981	407.985	370.53	327.832	290.013	261.983	246.79	241.183	241.98	250.449	260.171	272.988	282.086	289.103	293.533	294.005	293.291	295.128	296.992
580.6	771.662	731.398	708.742	688.45	678.566	671.596	672.386	676.59	672.769	663.442	659.003	647.501	644.892	621.642	610.957	581.633	560.405	532.626	637.972	1723.38	2823.4	1798.69	551.718	365.147	370.559	382.76	391.955	405.663	420.206	428.948	423.107	403.68	366.899	324.33	287.35	259.949	244.822	239.118	239.404	248.128	258.222	270.453	279.45	286.414	291.223	291.721	290.896	292.225	294.17
580.8	761.988	725.371	702.486	683.913	673.301	665.359	666.001	670.389	666.655	657.006	653.698	641.657	639.138	616.233	605.687	577.463	554.61	528.084	610.708	1633.27	2803.84	1882.67	580.292	362.479	367.067	378.959	388.13	401.967	416.34	424.895	419.1	399.931	363.194	321.388	284.847	257.565	242.639	237.266	237.579	245.996	256.029	268.544	277.065	284.107	288.737	289.212	288.086	289.551	291.578
581	755.845	718.417	695.991	677.798	667.018	659.586	661.07	663.671	660.823	650.722	647.077	635.699	633.62	611.07	599.688	572.504	548.276	523.576	585.896	1545.72	2777.81	1966.11	612.634	359.856	363.274	375.096	384.371	396.805	412.673	420.833	415.357	395.861	359.745	318.555	282.128	255.57	240.511	235.177	235.591	243.786	253.888	266.138	274.576	281.991	286.129	286.598	285.348	287.087	289.035
581.2	750.229	711.401	689.801	671.387	659.94	652.855	655.113	658.677	655.495	645.579	641.34	630.998	628.521	605.704	593.388	567.106	542.716	518.844	564.4	1460.14	2743.87	2048.92	648.771	357.083	360.043	371.224	380.209	393.197	408.63	417.079	411.125	391.804	356.061	316.256	279.771	253.139	237.906	233.196	233.428	241.334	251.859	263.944	272.485	279.309	283.682	283.815	282.962	284.208	286.371
581.4	742.935	704.34	684.3	665.141	652.477	645.938	649.227	652.711	650.841	640.415	635.699	626.084	621.807	600.897	587.346	562.187	536.677	513.76	544.167	1376.3	2701.5	2125.56	689.21	354.676	356.993	367.494	377.157	389.417	404.68	412.841	406.871	387.857	352.467	313.241	276.784	251.036	235.876	230.824	231.695	239.305	249.784	261.693	270.078	276.887	280.86	281.587	280.428	281.289	283.871
581.6	733.768	697.165	679.057	659.483	646.445	639.683	642.02	645.94	647.272	635.133	630.031	621.025	615.999	596.009	581.128	556.678	531.462	509.609	526.885	1296.32	2653.58	2198.89	732.099	353	353.308	364.35	373.772	385.674	400.549	408.713	403.205	384.691	348.866	310.594	274.153	248.266	233.365	228.947	229.99	237.304	247.444	259.583	267.29	274.67	278.66	278.831	277.801	278.341	281.313
581.8	727.03	691.256	671.616	651.876	640.46	633.517	634.986	639.961	640.415	628.743	624.905	615.793	610.097	590.918	575.642	551.506	526.15	503.964	511.709	1217.86	2600.71	2270.31	779.913	351.706	349.443	360.609	369.912	381.91	396.379	404.861	399.453	380.554	345.799	307.941	271.741	246.003	231.63	227.04	228.177	235.294	245.424	257.124	264.803	272.256	276.142	276.172	275.322	275.579	278.599
582	720.278	686.435	664.767	645.414	633.896	626.501	628.077	633.797	635.24	624.599	618.001	610.286	602.783	584.532	569.937	545.835	521.796	498.589	497.492	1143.04	2541.5	2334.69	829.661	351.119	346.138	356.448	366.628	378.24	392.313	400.825	395.51	376.95	342.283	304.8	269.019	243.674	229.614	224.983	226.198	233.187	242.955	254.882	262.146	269.611	273.733	273.609	273.192	272.986	275.515
582.2	712.968	679.634	657.297	639.399	627.857	620.889	620.426	627.616	631.15	618.603	611.606	605.112	595.581	578.402	563.939	541.259	516.408	493.2	485.909	1070.66	2477.07	2394.85	883.483	352.589	343.008	352.218	363.008	374.758	388.357	396.712	391.468	373.19	338.933	302.036	266.669	241.262	227.335	223.145	224.328	231.245	240.753	252.274	260.227	266.891	271.175	270.445	270.465	270.385	272.623
582.4	705.693	672.05	651.452	633.358	620.768	613.931	613.504	621.886	626.834	613.838	606.286	599.805	589.614	572.901	557.64	536.366	511.318	487.979	475.688	1003.27	2407.26	2447.86	940.785	354.161	339.464	348.737	359.388	370.327	384.281	393.138	387.563	369.405	335.692	298.922	263.891	239.149	225.066	221.281	222.589	229.325	238.467	250.011	258.115	264.245	268.466	267.556	267.955	267.634	269.565
582.6	696.799	663.875	644.478	627.847	614.689	607.243	607.569	615.946	621.117	608.249	599.818	594.029	583.893	568.548	552.248	531.037	506.669	482.583	466.006	939.217	2332.87	2496.54	1000.69	357.161	335.541	345.391	355.765	367.04	379.89	389.258	383.516	365.596	332.478	296.256	261.391	236.765	222.902	219.434	220.465	226.839	236.035	247.665	255.805	261.587	266.06	264.858	264.913	264.357	266.636
582.8	687.671	657.423	637.18	621.655	609.3	600.788	599.76	608.601	614.755	602.801	594.081	587.826	577.584	563.32	547.318	526.345	501.775	477.088	457.411	878.884	2255.96	2537.98	1063.06	361.546	332.274	341.463	351.803	363.155	376.073	385.077	379.71	362.107	329.4	293.09	258.623	234.245	221.237	217.188	218.813	224.712	233.745	245.506	253.24	259.046	263.604	262.238	262.151	261.64	263.708
583	679.822	652.022	630.344	614.575	604.366	596.18	592.923	602.619	609.882	597.076	587.785	582.653	571.532	557.772	542.095	521.598	497.609	470.944	450.487	821.87	2177.69	2573.62	1128.55	367.959	328.993	337.776	347.49	359.48	371.81	381.046	376.199	358.259	326.155	289.677	256.03	231.727	218.998	215.15	216.818	223.035	231.645	243.201	250.444	256.465	261.278	260.107	259.64	259.135	260.939
583.2	672.791	646.509	623.206	608.641	597.772	590.634	587.168	596.801	602.598	591.697	581.692	576.903	565.999	551.16	537.138	516.352	491.85	466.011	444.199	768.411	2095.86	2605.33	1197.17	376.437	325.784	333.766	344.211	355.849	368.372	377.017	372.101	354.395	322.346	286.187	253.698	229.404	217.016	213.03	214.574	220.848	229.232	240.513	248.227	253.514	258.356	257.661	257.405	256.513	257.917
583.4	665.017	639.846	616.397	603.403	591.236	584.778	580.856	589.186	596.595	585.842	576.157	571.097	559.621	546.12	531.069	510.992	486.772	461.483	437.706	719.746	2011.26	2628.32	1268.59	386.612	321.872	330.408	340.16	352.084	364.291	372.482	368.134	350.59	318.972	283.147	251.072	227.102	214.525	210.887	212.314	218.993	227.141	238.117	246.108	250.88	255.904	255.076	254.822	253.832	254.892
583.6	656.492	631.578	608.711	597.123	584.801	579.457	574.583	582.66	590.512	580.178	570.118	564.596	553.949	541.308	525.881	505.762	481.487	456.498	432.333	675.03	1925.5	2644.31	1341.36	399.79	318.011	327.147	336.567	348.047	360.46	367.899	364.076	346.37	315.61	280.041	248.246	225.1	212.421	208.508	210.239	216.605	225.085	235.541	243.479	248.495	253.478	252.573	252.015	250.941	252.218
583.8	649.665	624.382	604.342	590.551	578.159	573.638	569.015	576.359	584.427	574.506	565.004	558.443	548.247	535.804	520.293	500.332	477.302	452.086	426.552	634.059	1838.8	2654.18	1417.44	415.879	314.989	323.987	332.453	344.354	356.252	363.454	360.752	342.574	312.424	276.928	245.741	222.94	210.251	206.304	208.12	214.523	223.076	233.254	241.093	246.135	250.83	250.288	249.197	248.423	249.574
584	642.499	618.068	597.143	584.898	572.39	568.169	562.669	570.794	577.857	568.783	559.99	553.428	542.317	530.66	515.631	494.681	472.126	447.393	421.303	595.765	1751.46	2658.9	1493.4	434.857	311.762	320.749	328.487	340.263	351.953	359.473	356.421	338.739	309.009	274.501	243.003	220.36	207.996	203.859	205.708	212.739	220.797	230.899	238.658	243.88	248.42	247.653	246.426	245.844	247.048
584.2	635.157	611.068	590.08	577.598	565.727	560.462	557.706	563.909	572.055	563.659	554.304	546.763	536.012	524.525	510.544	488.038	467.321	443.229	416.308	561.276	1663.77	2655.63	1570.08	456.97	309.514	317.342	324.998	336.488	348.401	355.187	352.647	334.745	305.736	271.461	240.338	217.681	205.91	201.876	203.606	210.674	218.584	228.797	236.086	241.503	245.863	245.403	243.717	243.402	244.303
584.4	629.186	603.924	584.184	570.437	558.767	554.341	551.072	557.999	566.167	559.169	548.412	540.612	530.151	518.356	504.542	482.456	462.769	439.049	411.432	530.038	1578.51	2644.44	1647.88	482.973	306.504	313.733	321.493	333.09	344.774	351.138	348.396	330.744	302.366	268.539	237.677	215.874	204.13	199.815	201.316	208.723	216.428	226.322	233.557	239.056	243.351	242.691	241.375	241.1	241.616
584.6	622.508	598.062	577.478	565.041	552.408	547.957	545.339	551.326	560.11	553.599	542.085	534.658	524.002	512.558	498.854	476.757	457.965	434.366	406.753	501.46	1492.16	2626.63	1724	512.443	303.711	310.204	318.679	329.438	341.312	346.881	344.474	327.286	298.781	265.558	235.402	213.87	201.972	197.878	198.798	206.678	214.421	223.459	231.592	236.243	240.672	239.784	239.036	238.583	239.342
584.8	615.446	592.359	570.833	558.844	546.539	541.71	538.973	545.301	553.696	548.117	536.069	528.883	518.671	506.671	493.769	470.895	452.426	430.173	401.78	475.367	1408.14	2599.99	1799.23	544.202	300.874	307.202	315.029	325.432	337.371	343.067	340.306	323.295	295.389	262.637	232.902	211.809	199.989	196.026	196.725	204.027	212.318	221.161	229.343	233.558	238.274	236.969	236.176	235.899	236.584
585	608.855	584.843	564.367	552.087	540.904	534.574	533.39	538.717	547.904	542.678	531.309	522.594	513.491	500.845	488.59	466.103	447.192	425.456	396.742	452.395	1324.25	2563.98	1872.16	579.048	298.886	303.987	311.364	321.264	333.761	339.129	336.774	319.597	292.21	260.037	230.183	209.505	197.97	193.846	194.479	201.94	210.393	219.308	226.947	231.059	235.88	234.358	233.331	233.293	233.903
585.2	602.554	577.771	559.516	544.624	534.311	527.683	527.145	531.803	541.676	537.612	525.813	516.065	507.994	494.531	482.647	460.342	443.205	421.078	392.128	431.691	1242.47	2522.18	1944.97	617.068	296.93	300.495	307.546	317.97	329.615	335.389	333.201	316.154	289.069	256.884	227.615	207.377	195.779	191.665	192.549	199.84	208.413	216.862	224.594	228.862	233.288	231.725	230.776	230.779	231.109
585.4	596.938	570.454	551.255	539.14	528.626	522.243	520.718	526.005	535.973	531.194	520.06	510.852	501.871	488.303	477.298	454.927	438.312	416.057	387.726	412.432	1164.48	2474.71	2012.38	658.228	295.544	296.862	303.951	314.77	326.04	331.632	329.25	312.62	285.727	254.137	225.361	204.973	193.681	189.781	190.439	197.396	205.977	214.88	222.297	226.131	230.609	229.119	228.397	228.615	228.645
585.6	589.255	565.177	544.706	533.292	523.186	515.725	514.792	520.559	530.202	525.819	514.047	505.105	497.456	482.481	471.917	450.287	433.177	411.383	383.464	396.431	1088.86	2419.67	2077.74	702.494	294.62	293.803	300.898	311.298	322.659	328.057	325.477	309.426	282.797	251.365	223.158	202.813	191.549	187.719	188.436	195.444	203.964	212.597	219.977	223.713	227.984	226.502	225.863	226.047	226.085
585.8	580.975	558.402	538.664	527.795	517.169	509.511	508.783	512.899	523.552	520.095	508.567	498.917	492.211	477.868	466.703	446.339	428.557	406.712	379.084	381.984	1017.74	2361.41	2137.77	750.242	293.554	290.785	297.324	307.85	319.204	324.326	322.007	305.999	279.828	248.866	220.572	200.607	189.368	185.61	186.652	193.133	201.866	210.327	217.619	221.106	225.354	224.08	223.691	223.633	223.363
586	573.847	552.193	533.278	521.014	511.285	503.167	502.28	507.074	517.622	515.336	504.345	492.89	487.157	472.367	461.007	441.881	423.983	402.743	374.514	369.787	947.065	2295.81	2191.92	801.065	293.557	287.602	293.582	304.528	315.296	320.966	318.287	302.863	276.466	245.73	218.259	198.326	186.976	183.715	184.667	190.812	199.811	208.3	215.395	218.783	222.993	221.895	221.16	221.292	221.052
586.2	565.27	546.37	527.989	512.602	505.163	498.385	496.552	500.938	510.921	510.445	499.193	487.125	481.154	467.445	455.434	436.516	418.739	398.203	370.185	358.843	880.764	2225.55	2241.76	854.314	295.386	284.481	290.034	301.426	311.443	317.012	314.931	299.7	273.363	242.757	215.855	196.249	184.91	181.656	182.373	188.777	197.579	206.465	212.918	216.235	220.405	219.634	218.576	218.569	218.201
586.4	558.678	539.692	521.74	507.546	498.943	493.541	491.12	495.377	506.053	504.316	494.295	481.866	476.154	461.976	449.53	432.025	414.368	393.499	365.739	349.282	818.902	2152.08	2284.39	911.544	298.197	281.385	286.457	298.019	307.749	313.892	311.127	296.21	270.163	240.067	213.309	193.646	182.902	179.859	180.376	186.944	195.251	204.697	210.562	214.254	218.084	217.287	215.798	216.201	215.635
586.6	552.996	533.259	515.326	502.139	493.062	488.494	485.586	489.018	500.243	499.446	490.115	476.761	470.785	456.983	444.343	427.039	409.608	388.98	361.736	340.835	760.299	2078.66	2323.57	971.935	302.702	277.846	283.102	294.433	304.371	310.68	307.754	292.536	267.061	237.48	211.044	191.645	180.624	177.969	178.624	184.765	192.931	202.339	208.419	212.083	215.547	215.109	213.097	213.908	213.312
586.8	547.329	527.348	509.751	496.19	487.319	483.23	479.788	483.725	493.536	495.218	485.076	471.661	464.865	452.851	439.447	422.736	404.284	384.514	357.314	334.097	706.438	2002.64	2357	1036.43	308.182	274.412	279.897	291.112	300.576	306.575	304.078	289.072	264.19	235.01	208.54	189.16	178.345	176.186	176.75	182.659	190.53	199.97	205.881	209.58	213.143	213.079	210.61	211.424	210.901
587	539.305	521.208	504.33	490.488	482.307	477.901	474.675	478.459	488.534	490.161	481.081	466.742	460.704	448.437	435.453	418.106	399.331	380.172	354.109	328.679	655.082	1924.25	2385.29	1102.9	316.384	271.116	276.83	287.616	297.128	303.332	300.246	285.772	261.101	232.603	206.305	187.169	176.269	174.506	174.661	180.692	188.573	197.777	203.554	207.474	210.976	210.611	208.238	208.838	208.716
587.2	532.211	515.66	499.684	484.717	476.901	472.344	469.638	471.931	482.843	485.292	475.852	462.088	456.192	443.762	430.315	412.823	394.74	375.929	350.394	322.965	607.969	1843.45	2408.4	1170.98	326.177	268.19	274.136	284.22	293.747	299.985	296.932	282.684	257.486	229.962	204.135	185.371	174.488	172.922	172.705	178.961	186.337	195.707	201.616	205.257	208.877	208.367	205.816	206.381	206.638
587.4	526.769	510.59	493.551	479.919	470.773	466.892	464.944	465.071	478.026	480.466	471.441	456.292	450.347	438.945	425.455	407.657	389.949	371.693	346.719	318.702	564.177	1761.72	2425.83	1240.64	338.548	265.104	271.162	281.029	290.497	296.254	293.304	279.666	254.502	227.698	201.627	183.32	172.696	171.111	171.127	176.998	183.988	193.892	199.388	203.384	206.874	205.832	203.446	203.842	204.295
587.6	520.717	503.802	487.272	473.986	466.233	461.976	458.138	458.729	472.189	475.503	466.709	452.134	445.673	434.588	419.809	403.085	384.563	367.832	343.289	314.907	524.056	1681.46	2435.79	1311.53	353.697	261.989	268.02	277.622	287.155	293.173	289.751	276.697	251.137	225.295	199.096	181.361	170.779	169.156	169.603	175.489	181.944	191.83	196.834	201.226	204.522	203.465	201.256	201.444	201.881
587.8	514.742	497.823	481.478	469.331	460.426	456.576	453.082	453.613	466.375	470.026	461.901	447.876	440.941	430.143	415.479	397.369	380.038	363.223	339.458	310.443	486.925	1602.03	2440.37	1384.3	371.645	258.798	264.586	274.403	283.425	289.536	286.412	273.556	248.516	222.995	196.489	179.253	169.251	166.993	168.218	173.83	180.057	189.599	194.693	199.446	202.07	200.799	199.268	198.944	199.519
588	508.655	492.296	475.906	464.577	455.245	450.396	447.642	449.14	461.315	464.95	456.879	443.093	435.86	424.351	411.332	393.171	375.377	359.31	335.517	306.928	452.962	1521.62	2441.02	1457.44	392.669	256.021	261.799	270.994	280.143	285.969	282.752	270.477	245.702	220.967	194.21	177.256	167.099	165.215	166.515	171.918	178.25	187.516	192.383	197.073	199.885	198.412	197.404	196.501	197.326
588.2	501.368	485.779	469.013	459.041	449.882	444.165	442.127	443.746	455.046	459.812	452.245	439.019	431.317	420.099	405.829	388.646	371.19	355.788	331.57	303.513	423.731	1442.7	2434.67	1530.63	416.788	253.438	258.907	268.147	276.766	282.648	279.506	267.63	242.652	218.54	192.394	175.354	165.487	163.615	164.934	170.22	176.12	185.79	190.365	195.034	197.778	196.164	195.146	194.208	194.958
588.4	495.049	479.213	462.279	453.069	444.802	438.68	437.039	438.337	449.22	455.097	447.58	434.268	426.954	416.026	400.917	384.512	367.468	350.862	328.093	300.161	396.56	1364.94	2421.76	1601.97	443.439	251.199	256.068	265.171	273.657	279.444	275.989	264.486	239.803	216.026	190.18	173.828	163.502	161.933	163.313	168.463	174.069	183.708	188.134	192.967	195.364	194.079	193.059	192.016	192.93
588.6	489.316	474.464	456.037	447.985	439.626	432.539	431.082	432.567	444.438	450.675	441.871	430.307	422.257	410.96	396.331	380.272	363.815	345.89	324.298	296.293	372.231	1288.84	2399.39	1673.61	473.611	249.068	253.052	262.132	270.339	276.105	272.942	261.567	237.276	213.549	187.734	171.95	161.916	160.288	161.448	166.586	172.405	181.661	186.286	190.926	193.213	191.687	191.054	189.895	190.711
588.8	484.567	468.669	449.729	443.19	434.863	428.05	425.454	427.289	439.376	445.383	436.266	425.073	416.538	406.264	391.504	376.412	359.978	341.614	320.106	292.813	350.688	1214	2371.31	1742.74	507.239	246.815	250.742	259.077	267.114	273.133	269.811	258.716	234.369	211.051	185.826	170.082	159.856	158.588	159.91	164.763	170.589	179.625	184.347	188.85	191.147	189.555	188.907	187.617	188.327
589	478.936	461.368	442.288	437.653	429.877	422.16	420.234	422.678	433.45	439.864	431.231	420.732	412.155	401.317	386.467	372.531	355.752	337.621	316.063	288.8	331.714	1139.4	2335.67	1809.52	543.47	244.702	247.359	256.026	263.94	270.275	266.561	255.748	231.775	208.424	183.945	167.942	157.998	157.165	157.892	163.042	168.824	177.638	182.286	186.787	188.767	187.695	186.733	185.637	185.983
589.2	473.255	455.44	437.921	431.616	423.343	416.811	415.462	417.649	427.513	434.928	426.783	415.607	407.537	396.112	382.549	368.332	352.082	333.557	312.047	284.939	315.006	1066.08	2296.46	1875.45	583.279	243.911	244.525	253.251	260.685	267.097	263.248	252.536	229.432	205.973	181.87	166.018	156.095	155.488	155.95	161.124	166.814	175.732	180.61	184.622	186.455	185.889	184.417	183.363	183.603
589.4	468.246	450.173	432.834	427.09	418.567	412.679	411.325	412.958	423.087	430.557	421.818	410.561	402.601	390.338	378.565	363.694	348.398	329.522	308.518	281.618	301.09	994.493	2252.4	1937.82	626.016	243.052	241.857	250	257.689	263.771	260.207	249.1	226.689	203.631	180.309	164.153	154.294	153.665	153.985	159.364	164.947	173.735	178.701	182.527	184.489	184.191	182.158	181.514	181.559
589.6	463.362	444.217	427.699	423.194	414.578	407.138	406.983	408.079	418.784	426.131	417.353	406.134	398.568	385.679	374.411	359.591	345.072	325.762	305.581	278.232	288.69	924.974	2202.52	1995.49	672.676	243.088	239.228	246.929	254.365	261.146	257.228	246.515	223.864	200.902	178.288	162.264	152.607	152.233	152.131	157.629	163.214	171.861	177.057	180.403	182.376	182.163	179.724	179.582	179.371
589.8	458.924	437.398	423.54	417.446	410.084	402.981	402.681	403.12	414.198	422.43	415.024	401.774	393.758	382.681	369.413	355.136	340.904	322.074	302.725	274.311	276.782	859.177	2146.68	2049.99	721.414	243.436	236.196	244.072	251.287	258.137	254.726	243.62	221.242	198.099	176.291	160.451	151.087	150.275	150.48	156.143	161.318	169.96	175.181	178.444	180.238	180.213	177.745	177.75	177.29
590	453.701	432.217	420.039	413.528	404.194	398.328	398.289	398.228	409.498	417.392	410.74	396.58	389.151	378.133	366.179	351.319	337.065	318.012	299.671	270.772	266.909	795.8	2085.89	2100.8	775.273	245.278	233.511	240.936	248.512	255.242	251.648	240.823	218.718	195.912	174.092	158.484	149.429	148.757	148.466	154.511	159.532	168.211	173.074	176.432	178.071	178.233	175.734	175.919	175.264
590.2	448.226	426.744	414.877	408.143	399.224	393.71	394.296	393.937	403.554	413.101	406.961	392.339	384.996	374.026	362.222	347.457	333.331	314.98	295.709	267.6	258.507	735.049	2022.05	2147.06	831.921	248.073	230.629	238.24	245.349	252.304	248.858	238.127	216.102	193.441	172.441	156.494	147.96	146.927	146.842	152.413	157.704	166.168	170.939	174.609	176.326	176.18	173.567	173.918	173.207
590.4	442.724	420.782	410.394	403.938	393.323	389.871	389.796	389.24	398.646	408.435	403.87	388.056	381.263	369.422	358.148	342.927	329.718	311.739	292.094	264.377	251.705	678.624	1954.75	2184.6	892.487	252.531	227.674	235.326	242.7	248.778	245.863	235.003	213.678	191.228	170.319	154.678	146.227	145.061	145.645	150.625	155.837	164.425	169.08	172.422	173.873	174.285	171.557	171.887	171.311
590.6	436.221	416.997	405.937	398.133	389.473	384.933	385.066	384.589	394.227	404.141	399.702	383.79	376.281	365.481	354.71	339.129	325.944	307.597	288.765	261.178	246.177	626.039	1884.25	2219.71	956.829	259.054	224.661	232.33	239.982	245.723	242.853	232.516	211.032	188.938	167.978	152.795	144.775	143.059	144.186	148.793	154.08	162.857	166.944	170.255	171.568	172.402	169.768	169.822	169.161
590.8	431.962	412.677	401.107	391.82	384.775	381.226	380.475	379.97	388.979	399.741	395.196	379.907	371.925	361.852	350.863	335.495	322.528	303.655	285.524	258.504	241.092	578.049	1810.24	2248.77	1022.8	267.174	222.225	229.424	236.811	242.82	239.981	229.604	208.825	186.802	166.067	150.928	143.308	141.284	142.661	147.1	152.762	160.477	165.082	168.478	169.738	170.375	167.612	167.862	167.5
591	426.441	407.487	395.996	387.428	381.16	376.03	375.531	375.57	382.937	394.951	390.843	376.246	367.13	358.059	347.119	331.781	318.638	299.769	282.415	255.392	236.617	532.096	1735.59	2272.85	1091.83	277.13	219.65	226.615	233.497	240.064	237.22	227.038	206.673	184.617	164.152	149.278	141.515	139.75	141.003	145.309	150.883	158.619	162.938	166.841	167.813	167.985	165.592	165.908	165.691
591.2	421.887	403.209	391.268	381.536	376.159	371.356	371.268	370.23	378.293	390.066	387.262	372.548	362.654	353.685	343.047	328.122	315.043	295.815	278.803	252.248	232.392	490.086	1659.93	2289.65	1163.31	289.875	217.391	224.382	230.656	236.841	234.271	224.712	204.193	182.626	162.493	147.51	139.913	137.988	139.54	143.67	149.277	156.867	161.116	164.709	165.648	166.087	163.723	163.944	163.987
591.4	416.576	399.605	387.09	376.935	370.598	366.879	366.493	365.601	372.134	384.185	383.133	368.255	357.816	349.25	339.677	324.653	310.882	292.631	275.328	249.646	229.01	450.918	1582.81	2299.88	1235.17	305.544	215.303	221.612	228.33	234.059	231.448	221.743	202.168	180.689	160.726	145.644	138.571	136.442	137.756	141.907	147.716	154.948	159.047	162.692	163.84	164.117	162.051	161.744	162.058
591.6	412.353	394.629	382.607	372.537	366.353	362.212	361.508	360.917	366.354	379.127	378.689	365.091	353.486	345.042	335.611	320.737	307.624	289.444	271.84	247.128	225.567	414.893	1505.03	2302.77	1305.4	323.048	212.992	219.079	225.182	231.299	228.253	218.937	199.982	178.909	159.049	143.94	136.836	134.798	136.223	139.989	146.017	153.295	157.449	160.687	161.901	161.952	160.04	159.739	160.248
591.8	407.035	389.382	376.82	368.279	361.762	357.936	356.567	356.187	361.851	373.378	374.848	360.921	349.58	341.262	331.686	316.993	304.304	286.246	268.141	243.964	222.275	383.101	1426.18	2298.11	1374.94	343.622	210.85	216.635	222.865	228.348	225.574	216.095	197.549	177.027	157.21	142.59	135.312	133.38	134.799	138.304	144.337	151.494	155.77	158.732	159.729	159.956	158.246	157.942	158.02
592	401.19	384.862	373.438	364.137	358.643	352.615	352.647	351.693	356.81	368.37	370.232	357.48	345.332	336.777	327.227	312.621	300.613	282.625	265.006	240.697	219.153	354.305	1348.51	2287.61	1444.62	366.515	209.134	214.13	219.906	225.493	222.674	213.73	195.879	174.764	155.353	140.996	133.956	131.989	132.893	136.685	142.62	149.773	154.234	157.036	157.713	157.962	156.099	156.01	156.095
592.2	396.485	381.691	369.715	359.523	355.057	348.017	348.507	347.097	352.127	363.696	367.144	353.574	341.876	332.538	322.78	309.175	297.265	279.363	261.596	237.68	216.511	328.103	1271.86	2272.07	1511.3	392.572	206.888	211.642	217.349	222.866	220.053	211.109	193.529	172.96	153.951	139.488	132.56	130.606	131.286	135.361	140.946	148.022	152.239	155.409	155.958	155.908	154.258	154.07	154.233
592.4	392.377	375.811	364.554	356.36	350.135	344.351	344.587	342.354	346.576	358.856	363.958	350.285	338.389	329.112	318.326	305.301	293.2	276.833	258.156	234.91	213.568	304.357	1196.06	2249.5	1576.65	421.623	205.207	209.603	214.897	220.171	217.701	208.285	190.985	170.796	152.321	137.907	130.85	129.225	129.618	133.505	139.367	146.54	150.649	153.31	154.148	153.858	152.576	152.319	152.263
592.6	387.953	371.484	359.727	352.358	345.467	340.661	340.247	338.276	343.303	354.131	359.56	346.517	334.037	324.583	315.151	301.417	290.387	273.936	255.236	232.017	210.872	284.029	1122.85	2221.67	1640.33	453.219	203.628	207.657	212.591	217.551	215.582	205.864	188.685	168.521	150.485	136.642	129.468	127.742	127.995	132.069	137.927	145.053	149.027	151.578	152.675	152.216	150.878	150.453	150.315
592.8	382.513	368.096	355.899	348.903	341.125	337.671	336.24	334.426	339.131	350.137	355.655	344.213	330.714	321.84	311.572	298.779	287.006	270.934	252.097	228.937	208.092	266.279	1051.34	2185.05	1701.57	487.284	202.127	205.058	210.186	214.946	212.932	203.296	186.568	166.271	148.708	135.038	128.084	126.336	126.803	130.653	136.429	143.55	147.315	149.764	151.377	150.499	149.53	148.529	148.395
593	377.905	363.874	350.48	344.635	336.24	332.539	332.659	330.532	334.873	346.698	351.659	341.427	327.761	318.825	308.281	296.074	284.155	267.73	249.688	226.366	205.564	251.115	982.136	2143.97	1758.91	524.234	201.099	202.507	207.84	212.896	210.402	200.777	184.207	164.325	146.744	133.632	126.507	125.033	125.38	129.286	134.893	141.921	145.755	148.243	149.682	148.998	147.8	146.771	146.518
593.2	372.703	359.342	344.948	340.705	332.677	328.64	328.568	327.074	331.491	343.221	347.929	338.69	324.694	314.697	304.59	293.017	280.583	264.664	246.611	223.532	203.185	237.363	915.425	2099.25	1815.54	564.149	200.301	200.567	205.743	210.798	208.152	198.577	181.952	162.132	144.806	132.411	125.03	123.456	124.158	128.176	133.444	140.426	143.942	146.474	147.763	147.276	146.133	145.242	144.616
593.4	368.308	354.401	341.302	336.274	329.402	324.692	324.826	323.366	327.749	339.401	343.974	335.646	320.628	311.072	301.687	289.968	277.245	261.347	244.626	221.239	200.937	225.535	852.116	2049.86	1869.95	607.104	200.161	198.134	203.639	207.852	205.592	196.461	179.659	160.228	143.201	130.856	123.75	121.948	122.543	126.761	132.092	138.747	142.199	144.859	146.067	145.683	144.497	143.446	143.191
593.6	365	350.032	337.092	332.667	326.487	322.666	321.044	318.988	324.355	336.678	341.097	332.105	317.468	307.471	298.372	287.342	273.866	258.978	242.204	218.782	199.093	214.73	792.286	1995.84	1921.24	653.892	200.539	195.832	201.231	205.363	203.183	194.054	177.236	158.443	141.636	129.091	121.902	120.616	121.28	125.527	130.837	137.312	140.376	143.099	144.488	144.021	142.88	141.748	141.588
593.8	360.12	346.99	332.438	329.157	322.469	319.028	316.833	315.57	321.389	332.004	337.559	328.673	314.178	304.867	295.814	284.22	270.351	256.092	240.145	216.501	197.009	205.542	735.59	1936.41	1968.83	705.321	202.161	193.441	198.69	202.748	200.987	191.628	175.034	156.521	139.772	127.662	120.85	119.117	120.161	124.067	129.268	135.79	138.737	141.161	142.993	142.392	141.319	140.067	139.963
594	355.885	342.176	328.713	325.004	319.251	314.21	313.002	312.16	318.021	327.413	334.141	325.451	311.017	301.751	293.59	281.29	267.078	253.476	237.36	214.504	194.378	198.456	681.923	1876.33	2011.63	759.036	204.928	191.346	196.649	200.461	198.613	189.926	172.842	154.706	138.04	126.35	119.678	117.88	119.06	122.61	127.934	134.307	137.176	139.726	141.545	140.833	139.797	138.542	138.577
594.2	351.788	337.015	325.257	321.534	315.279	310.783	309.261	308.767	314.195	324.574	331.349	322.239	308.734	298.874	289.983	278.206	264.431	250.505	234.89	212.239	192.361	192.017	630.882	1812.88	2051.74	815.054	208.76	189.093	194.407	198.589	196.172	187.811	170.922	152.968	136.17	124.983	118.61	116.498	117.657	121.236	126.294	132.707	135.538	138.084	139.913	139.234	137.956	137.169	137.254
594.4	346.8	333.064	321.64	317.618	311.461	306.583	305.226	305.393	309.432	319.47	328.057	318.996	305.815	294.888	286.843	275.494	261.103	247.03	232.22	209.715	190.255	186.655	582.948	1746.94	2087.62	872.771	214.098	186.816	191.877	196.227	193.706	185.664	168.911	151.447	134.906	123.705	117.129	115.675	116.462	119.82	124.565	131.054	133.948	136.405	138.255	137.557	136.25	135.668	135.765
594.6	342.822	328.962	318.929	312.066	308.954	303.436	301.047	301.545	305.259	315.315	325.706	315.937	302.544	291.276	283.018	271.791	257.732	244.3	229.245	207.911	188.255	182.089	536.56	1678.74	2117.18	932.61	221.282	184.923	189.707	193.65	191.684	183.703	166.586	150.137	133.291	122.45	115.924	114.443	115.192	118.235	123.181	129.219	132.468	134.769	136.546	135.87	134.662	134.24	134.318
594.8	339.341	325.053	316.158	307.94	305.696	300.039	297.834	298.091	301.461	311.382	322.819	312.171	299.532	288.962	279.505	268.852	255.728	242.147	226.384	205.326	185.798	177.849	494.519	1611.45	2139.55	993.91	229.985	183.134	187.038	191.536	189.557	181.785	165.013	148.166	131.751	121.052	114.707	113.236	113.807	116.805	121.552	127.715	131.012	133.236	135.191	134.372	132.685	132.821	132.97
595	335.658	320.795	312.046	303.786	301.903	296.643	294.753	294.301	298.244	307.705	319.117	309.809	296.858	285.857	276.155	265.315	253.682	239.091	223.367	203.203	183.696	174.604	454.685	1542.48	2155.71	1055.66	240.857	180.813	184.746	189.371	187.492	179.837	163.256	146.514	130.117	119.644	113.3	111.896	112.713	115.317	120.313	126.288	129.598	131.893	134.036	132.643	131.148	131.207	131.515
595.2	331.399	318.688	309.364	300.24	297.802	292.828	291.338	291.748	294.935	304.105	315.484	307.878	294.215	283.08	273.55	262.201	251.115	236.685	220.823	200.366	181.636	171.471	417.689	1472.78	2167.43	1118.48	254.124	179.029	182.465	187.575	185.688	178.022	161.912	144.826	128.798	118.603	112.277	110.745	111.439	114.052	119.032	125.154	128.492	130.556	132.553	131.243	129.745	129.726	129.999
595.4	326.881	315.104	305.746	296.846	294.473	288.929	289.13	289.032	291.071	300.733	311.056	305.931	291.957	279.803	270.914	259.255	248.472	234.174	218.534	198.516	179.277	168.516	383.163	1404.4	2172.94	1182.24	269.803	177.075	180.547	185.492	183.65	176.26	160.07	143.099	127.315	117.54	111.135	109.618	110.241	112.865	117.463	123.772	127.441	129.138	131.093	129.734	128.409	128.323	128.394
595.6	323.841	310.758	302.302	292.404	290.365	286.363	285.935	285.585	288	298.114	307.624	303.208	289.478	276.261	267.477	256.352	246.112	231.611	216.595	196.585	177.325	165.885	352.119	1334.58	2170.95	1244.52	286.938	175.677	178.326	183.534	181.631	173.991	158.318	141.316	126.052	116.094	109.676	108.512	108.879	111.652	116.209	122.269	126.125	127.701	129.554	128.24	126.919	127.003	126.921
595.8	321.051	307.058	298.017	289.294	286.556	283.538	282.291	282.591	284.803	293.943	303.987	300.93	286.137	272.503	263.975	253.568	243.052	229.03	214.358	194.355	175.431	163.43	323.068	1264.19	2161.04	1306.87	307.064	173.779	176.005	181.205	179.497	171.639	156.421	139.854	124.536	114.789	108.361	107.245	107.611	110.556	114.934	120.875	124.649	126.547	127.943	127.129	125.517	125.436	125.391
596	317.443	303.556	294.641	285.791	283.769	280.112	278.954	279.262	282.251	291.092	299.674	298.602	283.257	269.911	261.173	251.039	240.761	226.898	211.643	192.193	173.537	161.516	297.312	1194.22	2147.53	1372.23	329.808	172.187	174.026	178.838	177.663	169.754	154.7	138.111	123.135	113.288	107.134	105.996	106.256	109.196	113.85	119.582	123.444	124.96	126.351	125.646	124.387	123.951	123.997
596.2	314.487	300.38	290.88	282.865	280.655	276.633	276.738	276.901	279.754	287.827	296.087	295.828	281.363	267.456	258.651	248.168	238.621	224.492	209.443	189.945	171.432	159.129	274.075	1125.25	2126.95	1439.73	356.06	170.577	172.415	176.825	175.428	168.09	153.037	136.747	121.906	111.933	105.888	104.532	104.938	108.301	112.812	118.384	122.275	123.347	124.833	124.228	123.083	122.843	122.48
596.4	311.047	297.117	288.197	279.496	277.096	273.783	273.447	273.704	276.408	284	292.035	292.034	278.657	265.079	256.689	245.127	235.746	222.216	207.298	187.901	169.579	157.596	253.094	1057.66	2102.22	1506.96	385.565	168.789	170.781	174.698	173.474	166.026	151.357	135.134	120.493	110.567	104.571	103.338	103.943	107.319	111.391	117.239	121.138	122.173	123.504	122.958	121.722	121.446	121.094
596.6	307.233	292.448	285.41	276.983	274.008	270.636	269.245	270.738	273.365	279.692	288.54	289.308	275.837	261.69	254.381	242.442	233.24	220.05	205.191	185.775	167.634	155.759	234.025	991.309	2071.67	1575.81	418.429	167.471	168.942	172.779	171.592	163.962	149.652	133.531	119.425	109.217	103.437	102.325	102.869	106.241	110.201	115.997	119.653	120.652	122.022	121.801	120.383	119.903	119.709
596.8	304.102	289.58	282.311	273.741	270.78	267.346	266.578	267.072	270.51	276.508	285.141	286.257	273.341	258.901	251.847	239.563	230.343	217.833	203.021	183.694	165.924	153.961	217.415	926.641	2036.96	1643.98	453.523	166.535	166.827	170.688	169.555	162.071	147.779	132.103	118.195	107.89	102.077	101.303	101.736	105.242	109.008	114.741	118.394	119.222	120.523	120.487	118.953	118.734	118.303
597	300.429	286.675	278.042	270.616	268.035	263.964	263.637	264.502	267.451	272.607	282.379	282.917	270.759	256.577	248.853	237.103	227.404	215.458	200.674	181.477	163.951	151.814	202.539	863.692	1995.93	1708.3	491.95	165.595	164.793	168.783	167.578	160.167	145.929	130.825	116.845	106.667	100.788	100.074	100.78	104.334	107.529	113.385	116.908	117.87	119.037	119.039	117.448	117.473	117.077
597.2	296.643	283.815	275.874	267.807	264.571	261.139	260.655	261.54	263.979	268.986	279.323	279.371	268.084	254.669	246.203	234.369	224.933	213.069	198.054	179.765	161.918	150.326	189.752	803.11	1950.4	1771.4	533.47	164.862	163.071	166.977	165.678	158.423	144.415	129.419	115.394	105.321	99.547	98.9745	99.9437	103.225	106.535	112.023	115.456	116.541	117.631	117.714	116.109	116.184	115.555
597.4	292.011	281.02	272.534	264.544	262.311	258.54	257.991	258.128	260.18	265.987	275.887	276.822	265.255	252.809	243.713	231.277	223.026	210.758	195.653	177.632	160.232	148.702	178.793	745.41	1903.37	1830.43	578.17	164.881	161.301	165.161	163.874	156.589	142.949	127.964	114.005	104.11	98.4833	97.683	98.8304	101.981	105.589	110.805	114.235	115.332	116.325	116.262	114.909	114.81	114.257
597.6	288.559	278.821	270.021	261.021	260.004	255.732	254.923	255.376	256.764	262.986	272.716	273.9	262.747	250.554	241	228.832	220.182	208.421	193.665	175.827	158.366	147.115	169.374	689.818	1853.57	1885.22	625.499	165.603	159.928	163.442	162.14	154.78	141.39	126.53	112.835	103.097	97.4004	96.3305	97.7426	100.727	104.485	109.602	112.914	113.942	114.899	114.735	113.409	113.321	113.021
597.8	285.797	275.497	267.556	257.887	256.944	252.81	253.059	252.815	253.617	259.483	269.02	270.834	261.019	248.204	238.405	226.425	217.759	206.532	191.676	174.315	156.438	145.331	161.399	639.11	1797.51	1933.89	675.795	166.997	158.23	161.795	160.472	152.817	140.084	125.165	111.778	102.014	96.579	95.2021	96.8669	99.7884	103.199	108.398	111.768	112.702	113.487	113.535	112.013	111.857	111.781
598	281.772	272.054	264.681	256.32	254.556	250.117	250.026	249.954	250.794	256.39	265.889	268.415	258.55	245.8	235.796	224.141	215.752	204.513	189.448	173.051	154.715	143.819	155.148	590.954	1741.35	1976.53	727.557	169.766	156.225	159.942	159.05	150.754	138.342	123.969	110.499	100.785	95.6134	94.2734	95.8247	98.6929	102.372	107.283	110.36	111.707	112.331	112.18	110.649	110.52	110.52
598.2	278.806	268.772	260.704	253.47	252.011	247.603	247.907	246.986	248.205	254.306	262.736	266.383	256.097	243.741	233.672	221.62	213.392	202.247	187.191	170.85	153.385	142.25	149.733	545.606	1682.73	2013.22	782.991	173.118	154.644	157.831	157.33	148.773	136.852	122.64	109.254	99.7037	94.6076	93.2378	94.7187	97.5448	101.425	106.004	109.102	110.271	111.026	110.782	109.736	109.42	109.301
598.4	276.344	267.089	258.962	250.29	249.867	245.835	245.431	244.48	245.482	251.315	259.168	264.025	253.714	241.761	231.319	219.415	211.007	199.948	185.019	168.947	152.056	140.342	144.895	502.832	1622.84	2042.91	840.332	177.937	152.819	156.167	155.379	147.165	135.428	121.236	107.973	98.477	93.7259	92.1108	93.351	96.1754	100.4	104.771	107.986	109.146	109.976	109.561	108.703	107.976	107.992
598.6	273.458	263.976	255.645	248.408	247.477	243.26	242.817	241.984	242.545	248.877	255.558	261.065	251.561	239.143	228.595	217.578	209.225	197.696	183.447	167.458	150.309	139.093	140.921	463.066	1560.73	2068.62	900.927	183.74	151.202	154.597	153.526	145.654	134	119.926	106.747	97.2475	92.9121	91.219	92.2318	94.9531	99.422	103.55	106.717	107.735	108.777	108.366	107.764	106.814	106.91
598.8	271.49	259.401	252.337	245.478	244.488	240.246	239.703	239.702	239.71	246.224	251.666	258.538	248.923	236.55	226.497	215.897	206.97	195.634	181.277	165.284	148.868	137.621	137.67	425.716	1497.35	2088.78	962.647	191.799	149.813	152.882	151.853	144.19	132.54	118.487	105.84	96.0651	92.1632	90.2256	91.0527	93.8517	98.5348	102.455	105.52	106.801	107.706	107.375	106.579	105.647	105.684
599	269.132	256.715	248.912	242.002	242.346	237.471	236.937	238.301	237.75	243.871	249.413	256.511	246.984	234.009	224.367	213.535	204.508	193.708	179.59	163.442	147.142	136.118	134.979	390.335	1431.82	2103.35	1026.89	201.556	147.867	151.336	150.321	142.435	130.853	117.368	104.682	95.1043	91.2253	89.3247	89.8906	92.9431	97.2015	101.381	104.485	105.789	106.503	106.289	105.466	104.432	104.755
599.2	266.592	254.3	246.014	239.568	239.253	235.303	234.416	235.823	235.361	241.468	246.37	253.942	245.156	231.261	222.332	211.718	202.397	192.125	177.919	161.759	145.764	134.424	132.488	358.052	1366.41	2112.49	1092.08	212.946	146.52	149.741	148.206	141.064	129.617	116.018	103.597	94.1697	90.2509	88.703	88.9857	92.1843	96.1059	100.361	103.118	104.653	105.366	105.448	104.444	103.494	103.576
599.4	263.203	251.1	243.591	237.459	237.35	232.76	232.202	233.687	233.303	238.606	242.994	251.723	243.329	228.968	220.437	209.524	200.384	189.668	176.167	159.702	144.279	132.846	130.474	327.249	1300.05	2118.26	1159.01	226.903	145.231	147.837	146.523	139.853	127.96	114.778	102.658	93.2338	89.2914	87.9898	87.9104	91.121	95.0201	99.0661	101.935	103.394	104.299	104.21	103.206	102.485	102.584
599.6	260.456	247.922	240.775	234.995	234.51	230.123	229.379	231.363	231.245	235.898	240.859	249.237	240.911	226.715	217.735	207.565	197.859	187.5	174.625	157.708	143.013	131.161	128.465	299.412	1233.02	2118.96	1226.85	242.689	143.772	146.479	144.711	138.646	126.279	113.554	101.599	92.3565	88.3188	86.9999	86.7835	90.1852	94.1225	97.9963	100.714	102.427	103.182	103.07	102.174	101.285	101.262
599.8	257.609	245.848	237.859	232.329	231.829	227.701	226.707	228.956	229.422	233.322	237.656	247.181	239.403	223.994	215.201	205.516	195.412	185.715	172.864	156.057	141.167	129.636	126.804	273.337	1164.46	2113.74	1292.99	262.022	142.58	145.06	143.017	137.237	125.12	112.325	100.281	91.5933	87.2871	85.9153	86.0947	89.2431	92.9076	96.923	99.4169	101.315	101.955	101.925	100.886	100.214	100.204
600	255.41	243.087	235.168	230.04	228.992	225.276	224.859	225.896	227.122	230.352	235.091	245.054	237.629	222.213	213.169	203.653	193.57	184.126	171.143	154.46	139.754	128.348	125.253	249.98	1096.96	2103.63	1360.27	283.506	141.028	143.241	141.573	135.884	123.738	110.878	99.1106	90.671	86.3735	84.9646	85.3484	88.3593	91.7927	95.8841	97.994	100.26	100.759	100.774	99.6375	99.0912	99.3067
600.2	252.285	240.43	232.351	227.414	226.016	221.958	223.083	223.51	225.07	227.77	232.815	242.399	235.946	220.338	210.678	201.48	191.352	182.181	169.514	152.86	137.831	126.97	123.933	228.691	1030.49	2088.16	1428.54	307.914	140.319	141.625	139.782	134.46	122.231	109.731	98.1247	89.8959	85.3655	84.0817	84.4239	87.41	90.5289	95.0247	96.9408	99.549	99.7108	99.5593	98.3611	98.0224	98.2387
600.4	249.164	237.751	230.13	225.352	224.187	220.559	221.142	220.56	223.239	225.063	230.609	240.111	234.476	218.952	208.111	198.95	189.459	180.587	167.646	151.166	136.5	125.55	122.618	210.024	965.824	2067.88	1495.31	335.116	139.182	140.17	138.395	132.897	120.715	108.431	96.9356	89.069	84.3135	83.2499	83.6973	86.5673	89.4753	94.0786	95.8859	98.5621	98.5139	98.3894	97.2696	97.0138	97.1975
600.6	245.753	235.789	227.938	223.553	222.157	218.798	219.002	218.144	220.404	222.415	227.83	237.299	232.309	217.883	205.615	196.655	187.475	178.929	165.816	149.82	134.963	124.301	121.126	193.758	903.949	2042.45	1559.39	364.689	138.651	138.804	136.831	131.719	119.43	107.251	95.685	88.3426	83.4624	82.416	82.7292	85.6109	88.5192	93.1657	94.6848	97.457	97.3204	97.3201	96.0793	95.8095	96.0579
600.8	243.034	232.864	225.871	221.691	219.57	216.289	217.411	216.546	218.264	220.451	225.011	234.446	231.077	216.588	204.113	194.977	185.59	176.844	164.12	148.033	133.458	122.834	119.529	179.337	842.71	2013.51	1621.37	396.991	138.32	137.069	135.236	130.371	118.431	106.022	94.9044	87.4781	82.471	81.2756	81.786	84.5025	87.5867	92.0063	93.6306	96.0468	96.147	96.1539	95.3197	94.7605	95.0474
601	239.909	230.251	223.407	219.229	217.124	214.803	214.838	214.24	216.002	218.113	223.037	231.3	229.459	215.089	202.394	192.915	183.387	174.817	162.116	146.62	132.081	121.844	118.277	166.784	783.662	1977.96	1679.83	432.728	137.897	135.769	133.977	128.879	117.193	104.813	93.7598	86.5654	81.3654	80.2402	80.8261	83.6576	86.5916	91.1546	92.7107	94.9643	95.0569	94.95	94.1448	93.7279	94.032
601.2	236.441	228.282	220.446	217.395	214.016	212.589	212.823	211.888	214.082	216.432	221.191	229.715	227.543	213.591	200.689	190.97	181.364	173.058	160.524	145.277	130.489	120.662	117.079	156.341	712.555	1937.64	1734.07	471.742	137.771	134.027	132.47	127.321	116.029	103.482	92.6171	85.5329	80.5705	79.4056	80.1033	82.5608	85.6789	90.2867	91.6895	93.7407	94.0548	93.9339	93.2835	92.7242	92.8682
601.4	234.272	226.113	218.284	214.914	211.611	210.27	211.496	209.852	211.67	214.491	219.342	227.52	225.859	212.858	198.958	189.111	179.745	171.247	158.798	143.809	128.934	119.429	115.746	147.06	658.854	1892.44	1784.69	514.144	138.504	132.677	130.825	125.938	114.588	102.762	91.6086	84.3978	79.6715	78.8511	79.2633	81.8078	84.9125	89.248	90.9993	92.6623	93.1291	92.7787	92.4038	91.6174	91.8943
601.6	231.574	223.948	215.786	213.576	208.96	208.028	209.55	208.27	209.646	212.628	217.258	225.031	224.752	211.241	197.018	187.114	177.516	169.219	157.54	142.368	127.573	117.963	114.515	139.085	607.656	1844.44	1831.41	560.024	139.79	131.216	129.503	124.669	113.459	101.407	90.753	83.6068	78.6819	78.0172	78.31	81.0013	84.2154	88.1938	90.1753	91.7988	92.1237	92.1195	91.5639	90.5318	90.9753
601.8	228.029	221.143	213.005	210.399	207.337	206.475	207.396	206.644	207.475	210.302	214.864	222.604	223.483	209.631	195.367	185.431	175.721	167.152	156.043	140.713	126.5	117.096	113.473	132.212	560.145	1793.53	1875.04	609.345	141.803	129.854	128.021	123.149	112.246	100.478	89.7991	82.5998	77.8765	77.2473	77.5219	80.168	83.5045	87.2653	89.4067	90.7836	91.1276	91.1425	90.6543	89.6539	90.0328
602	225.648	219.619	211.283	208.059	205.39	205.218	205.206	204.894	205.252	208.227	212.502	220.429	221.871	207.914	193.743	183.584	173.98	165.794	154.601	139.706	125.612	115.725	111.974	126.609	515.022	1738.44	1913.37	661.607	144.335	128.095	126.726	121.6	111.025	99.2804	88.9331	81.8228	77.1939	76.476	76.7972	79.2602	82.8296	86.3098	88.4783	89.676	90.2826	90.0159	89.7116	88.8404	89.14
602.2	223.179	217.191	209.219	205.263	202.474	202.413	203.289	202.858	203.797	206.385	210.592	218.447	220.343	205.888	192.48	182.138	172.453	163.734	153.065	138.238	124.464	114.715	110.572	121.69	471.937	1680.2	1946.89	716.073	148.291	126.592	125.274	120.028	109.942	98.3346	87.912	80.7588	76.3234	75.4336	76.0798	78.4751	81.9812	85.5536	87.5027	88.6308	89.4196	89.1294	88.6111	87.9342	88.1841
602.4	220.835	214.345	207.368	203.209	200.297	201.297	201.195	199.956	201.869	204.166	209.188	216.528	218.493	204.277	190.505	180.309	171.424	161.936	151.757	136.862	123.424	113.787	109.378	117.852	431.785	1620.15	1977.08	773.082	153.467	125.248	124.054	118.587	108.747	97.4083	86.8993	79.8615	75.546	74.7094	75.2892	77.5199	81.1168	84.4916	86.7099	87.9534	88.6917	87.9029	87.5681	86.8886	87.3118
602.6	218.68	212.653	205.494	202.081	198.389	198.973	199.36	197.404	200.121	201.898	206.981	214.344	216.803	202.881	188.845	178.751	169.96	160.434	150.137	135.889	122.189	112.386	108.175	114.62	395.199	1556.84	2003.86	832.017	160.437	123.822	122.496	117.108	107.525	96.307	85.9848	78.9077	74.8887	74.1321	74.3586	76.7127	80.4843	83.8194	85.664	87.2967	87.8242	87.0683	86.5483	85.8319	86.3906
602.8	216.85	210.122	203.512	199.791	196.242	197.293	197.776	196.053	198.075	199.733	204.411	212.371	215.078	201.434	187.006	177.109	168.757	159.049	148.939	134.3	120.732	111.217	106.891	111.811	360.703	1491.82	2025.17	892.368	168.787	122.464	121.367	115.703	106.246	95.5482	85.0866	77.8258	74.312	73.2699	73.6594	75.9522	79.5677	82.868	84.8087	86.4258	86.8174	86.0547	85.7586	84.7116	85.4661
603	215.297	207.149	200.771	197.749	194.487	195.654	195.467	194.364	196.418	197.911	202.053	209.752	213.351	199.726	185.299	175.36	166.966	157.367	147.681	132.824	119.483	110.266	106.022	109.639	343.732	1425.46	2041.66	953.49	178.772	121.351	120.291	114.316	105.148	94.6673	84.0438	77.0936	73.4015	72.5149	72.809	75.0527	78.7107	82.0509	83.8665	85.5929	85.7779	85.3284	84.8483	83.8544	84.585
603.2	212.767	205.1	199.244	195.846	192.802	194.583	193.049	192.72	195.325	196.309	199.332	207.063	211.669	198.228	184.157	173.344	165.844	155.852	145.923	131.737	118.52	109.078	104.777	107.942	313.8	1356.05	2053.47	1016.37	191.026	120.229	118.946	113.162	104.218	93.6919	83.4694	76.4645	72.8466	71.7634	72.1691	74.1403	77.7831	81.3151	82.905	84.7203	84.9644	84.4098	83.6859	82.9806	83.5624
603.4	210.709	202.971	197.511	193.927	191.19	192.309	191.261	190.752	193.867	194.15	197.499	204.682	209.721	197.42	182.782	171.654	164.184	154.564	144.607	130.449	117.436	108.127	103.849	106.103	286.473	1286.97	2059.47	1080.06	205.426	119.449	117.674	112.02	103.138	92.8938	82.4979	75.7004	72.2938	71.0383	71.2814	73.2591	76.7955	80.4108	82.0091	84.0084	84.1639	83.5148	82.7096	82.2593	82.6195
603.6	207.821	200.795	195.217	192.785	189.086	189.984	189.547	189.312	191.846	192.264	195.873	203.271	207.96	196.167	181.112	170.284	162.716	152.894	143.078	129.113	116.293	107.128	102.946	104.663	261.798	1218.18	2056.81	1142.77	222.048	118.295	116.514	110.94	102.042	91.8148	81.4427	74.7554	71.4008	70.0928	70.4932	72.6446	75.8653	79.4944	81.0669	83.1518	83.2888	82.6246	81.9447	81.2654	81.6408
603.8	205.408	198.759	192.775	191.424	187.261	188.149	187.665	187.473	189.641	190.57	193.898	200.467	206.521	195.739	179.972	168.835	161.533	151.379	141.626	127.874	115.133	106.133	101.762	103.432	238.775	1151.63	2050.46	1207.4	241.627	117.405	115.217	109.94	101.043	90.9994	80.465	74.3422	70.4951	69.3469	69.7928	71.9295	74.9493	78.3621	80.43	82.1969	82.2862	81.9038	81.0539	80.4103	80.8733
604	203.918	196.795	190.663	189.485	186.012	186.315	185.869	185.919	187.485	189.083	191.642	198.802	204.875	195.057	178.988	167.753	159.978	150	140.323	126.736	113.676	105.068	101.025	102.467	218.322	1084.44	2039.18	1272.38	263.792	116.291	113.93	109.009	99.8681	89.9041	79.8345	73.5263	69.8284	68.6757	69.2948	71.188	74.315	77.529	79.7174	81.5026	81.3947	81.0861	80.1954	79.577	80.2468
604.2	201.694	195.742	188.921	188.211	184.367	184.232	184.208	184.917	185.958	187.806	189.127	197.342	203.223	193.748	177.609	166.324	158.381	148.69	138.952	125.358	112.528	104.343	100.57	101.333	200.145	1019.67	2020.22	1336.03	288.73	115.205	112.703	107.982	99.0375	89.1112	79.2037	72.8127	68.8929	67.8183	68.598	70.469	73.5238	76.699	78.8572	80.4083	80.5586	80.1616	79.5384	78.7581	79.1927
604.4	199.278	194.298	187.218	185.947	182.696	182.697	182.521	183.451	184.475	185.889	187.374	194.952	200.897	192.645	176.147	164.856	156.696	147.62	137.451	124.328	111.538	103.4	99.6345	100.212	183.702	955.821	1996.87	1398.56	316.31	114.505	111.736	107.101	97.9511	87.9641	78.3759	72.1831	68.1612	67.0134	67.9865	69.7682	72.6577	75.8948	78.1766	79.6428	79.7994	79.3499	78.6355	78.0619	78.4823
604.6	197.66	192.515	185.148	184.575	181.618	180.809	180.503	181.596	182.586	184.206	186.4	192.952	199.56	191.688	174.788	163.44	155.306	146.337	136.111	123.376	110.655	102.486	98.6883	98.993	169.185	894.29	1967.73	1460.47	346.244	113.973	110.385	106.095	96.934	86.8834	77.5632	71.5344	67.4502	66.3701	67.2827	69.1041	71.8457	75.177	77.3105	78.8258	78.9171	78.5261	77.7164	77.3095	77.8012
604.8	195.3	191.305	183.931	183.2	180.879	179.046	178.649	179.801	180.803	182.787	184.926	191.091	197.322	190.571	172.842	162.522	153.976	145.173	134.651	122.194	109.75	101.379	97.7154	97.8037	156.53	834.863	1936.05	1519.19	379.035	113.505	109.336	105.042	95.9381	85.9362	76.9009	70.6334	66.6126	65.6397	66.6437	68.5289	71.1615	74.3153	76.537	77.9504	78.0696	77.605	77.1727	76.47	77.0614
605	194.065	189.593	181.92	181.493	178.542	176.761	176.912	177.8	178.532	180.514	182.721	189.108	195.752	189.751	171.599	161.193	152.635	143.724	133.601	120.911	108.817	100.403	96.7796	96.851	145.398	776.931	1897.74	1575.58	414.867	113.043	108.176	103.913	94.897	84.7766	75.9011	69.8431	65.8286	64.9377	65.9526	67.835	70.4476	73.5252	75.7152	77.0156	77.1564	76.8703	76.4037	75.7028	76.4091
605.2	192.636	188.088	180.424	179.537	176.941	175.117	175.876	175.997	177.282	179.818	180.999	186.409	193.277	188.485	170.37	159.932	151.505	142.438	132.593	120.019	107.777	99.0704	95.5595	95.8902	135.798	721.286	1856.7	1630.6	453.058	112.769	106.983	102.933	94.0198	83.7982	75.1512	68.9971	65.19	64.2537	65.4947	67.1035	69.8131	72.7876	74.8315	76.191	76.2155	76.1122	75.5521	74.8222	75.7153
605.4	190.807	185.991	178.738	177.606	175.097	173.09	174.337	174.678	175.898	178.144	179.23	184.437	191.065	187.519	169.112	158.559	150.282	141.42	131.369	118.762	106.495	98.3187	94.5378	94.8632	126.954	666.758	1811.93	1681.78	494.058	113.354	106.097	101.866	92.8606	83.2542	74.4898	68.3915	64.8823	63.776	64.7569	66.2184	69.1433	71.9731	74.01	75.4284	75.2946	75.5689	74.7447	73.9397	74.9697
605.6	188.952	183.884	177.13	176.475	173.932	171.666	172.521	172.962	174.802	176.68	177.393	182.759	189.448	185.578	168.132	157.19	148.66	139.952	130.527	117.652	105.835	97.7632	93.8461	93.587	119.56	615.016	1763.19	1731.52	537.21	114.135	105.113	100.71	92.0786	82.4092	73.8918	67.6636	64.366	63.0337	64.0047	65.6379	68.4407	71.241	73.1403	74.6296	74.3397	74.6905	73.9995	73.2622	74.081
605.8	186.252	182.346	174.946	174.545	171.824	170.149	170.236	171.474	173.655	175.421	176.096	180.777	187.491	184.419	167.008	156	147.407	138.289	129.494	116.666	105.215	96.8005	92.6621	92.7419	113.555	566.326	1714.63	1778.2	583.802	116.334	104.133	99.7247	91.1679	81.6425	73.1337	66.9711	63.6947	62.4064	63.3834	64.9382	67.7126	70.4088	72.3492	73.7559	73.5747	73.7953	73.2326	72.5175	73.4241
606	184.018	180.313	173.159	172.869	170.428	168.496	169.246	169.542	171.828	173.707	174.641	178.515	185.469	183.366	165.789	154.649	146.104	136.838	128.497	115.544	104.251	95.9632	91.5316	91.9364	108.437	520.441	1660.3	1821.95	632.372	118.882	103.005	98.3904	90.2707	80.9414	72.374	66.3029	63.0883	61.7708	62.7311	64.4867	66.8957	69.7219	71.6789	73.0081	73.0762	73.0972	72.6359	71.9373	72.6706
606.2	182.439	178.474	171.835	170.434	168.595	167.005	167.72	167.979	170.189	171.746	172.876	176.904	183.541	182.201	165.097	153.028	144.793	135.412	127.202	114.407	103.03	94.8408	90.8264	91.0695	103.826	476.968	1603.81	1861.44	682.824	122.242	102.038	97.0729	89.2457	80.0677	71.623	65.6252	62.5439	61.3721	62.1753	63.8231	66.3356	69.0078	70.9814	72.3717	72.3633	72.3761	71.9528	71.3603	71.8876
606.4	180.638	175.991	170.408	168.73	165.915	165.682	166.614	165.729	168.565	169.388	170.819	175.478	181.993	180.572	164.638	151.72	143.446	134.293	126.118	113.369	101.916	93.9714	89.8074	90.253	100.059	437.081	1545.34	1896.16	735.999	126.461	101.155	95.9801	88.4412	79.348	70.7284	65.1172	61.9452	60.739	61.6065	63.0911	65.5761	68.2099	70.1895	71.523	71.7822	71.7177	71.2195	70.727	71.1502
606.6	178.926	174.183	169.393	167.431	164.413	164.295	165.271	164.865	166.935	167.808	169.655	174.341	180.489	179.411	163.971	150.611	142.107	132.868	124.874	112.339	101.016	93.1194	88.9808	89.4513	96.9477	399.796	1484.74	1925.05	791.361	132.211	100.159	94.8581	87.4644	78.5599	69.9852	64.2784	61.4787	60.2382	61.0422	62.4368	64.9713	67.4167	69.4545	70.9803	71.0853	71.0362	70.3239	69.9963	70.4226
606.8	177.513	172.647	168.122	166.189	163.478	163.052	163.559	163.587	165.978	166.996	168.255	172.432	178.882	177.551	163.018	149.399	140.68	131.822	123.476	111.457	100.115	92.3973	88.2638	88.342	94.5057	366.009	1423.45	1950.31	848.866	139.593	99.2153	93.7521	86.5737	77.8963	69.2248	63.825	60.8206	59.5634	60.5483	62.1129	64.3291	66.7923	68.8387	70.3882	70.4499	70.354	69.6298	69.2732	69.7454
607	175.753	170.731	166.133	164.526	162.219	162.782	162.399	161.762	164.232	165.169	166.954	170.503	177.452	176.308	161.932	148.03	139.418	130.924	122.255	110.332	99.2452	91.6369	87.3588	87.6875	92.2376	333.888	1360.06	1969.68	907.727	148.453	98.1968	92.9363	85.7537	77.2232	68.47	63.2527	60.0365	59.0655	59.8225	61.4419	63.6004	66.1534	68.3518	69.6677	69.8683	69.4326	69.0602	68.5635	68.9857
607.2	174.99	168.945	164.882	162.518	160.733	161.023	161.137	160.259	163.029	163.722	165.738	169.068	175.509	174.956	160.984	146.276	138.646	129.392	121.129	109.296	98.1706	90.6177	86.5849	86.6767	90.683	304.819	1297	1982.65	968.53	158.864	97.2246	91.8354	84.878	76.2994	67.8606	62.6572	59.3345	58.5829	59.2323	60.9685	63.0002	65.5436	67.5171	68.977	69.2402	68.5093	68.6248	67.813	68.3255
607.4	172.606	168.508	163.547	160.125	159.332	159.822	159.532	158.686	162.196	161.804	164.317	166.836	173.632	173.792	160.053	145.163	137.369	128.423	119.617	108.235	97.3647	89.8219	85.5989	85.71	89.2485	277.286	1232.89	1988.91	1029.84	171.128	96.0848	90.9788	84.113	75.5484	67.003	62.0072	58.7019	58.1919	58.6254	60.4572	62.438	64.8217	66.7583	68.2794	68.5841	67.8857	67.8854	67.0895	67.5109
607.6	171.522	166.289	161.968	158.637	157.62	158.683	157.944	157.432	160.327	160.031	163.477	164.964	172.033	172.124	158.88	144.272	136.04	127.741	118.433	107.236	96.4933	89.0243	84.7293	84.8481	87.9814	252.085	1167.11	1990.29	1092.53	185.416	95.3558	90.2923	82.9321	74.6594	66.201	61.5063	58.1844	57.6832	58.1022	59.8952	61.8366	64.2324	66.0901	67.5839	67.7098	67.3476	67.2001	66.3033	66.6559
607.8	169.751	164.238	160.551	156.924	156.423	156.836	156.454	155.867	159.731	158.315	161.722	162.747	170.38	170.912	158.141	143.116	134.79	126.764	117.235	106.285	95.5973	88.2322	83.6516	84.1606	86.6511	228.997	1102.58	1984.39	1157.21	201.947	94.4738	89.5754	82.2229	73.9309	65.8106	60.8796	57.541	57.1106	57.5951	59.42	61.186	63.5149	65.404	66.8248	66.89	66.6401	66.3993	65.6655	65.932
608	168.356	163.136	158.487	155.102	155.429	155.436	155.126	154.452	158.313	157.33	160.806	161.316	168.831	169.888	156.872	142.06	133.324	125.635	116.18	105.333	95.1548	87.3749	82.6486	83.4611	85.8315	208.064	1038.96	1974	1222.55	221.055	93.7963	88.9844	81.4642	73.0139	65.3319	60.1825	57.0657	56.5102	57.0082	58.9075	60.6198	62.8964	64.6783	65.9623	66.1086	65.797	65.7048	64.9452	65.3501
608.2	166.427	161.808	156.934	153.104	154.018	153.803	153.458	153.196	156.326	156.827	159.329	159.473	166.991	168.846	156.366	141.365	132.058	124.082	115.229	104.459	94.2785	86.6391	81.8389	82.7309	85.0751	189.35	976.376	1958.68	1288.29	242.323	93.1433	88.0981	80.4884	72.2516	64.9104	59.7385	56.5326	56.004	56.4352	58.3744	60.2584	62.3893	64.1874	65.3016	65.5112	65.03	65.1003	64.0928	64.8242
608.4	164.825	160.365	155.872	151.114	152.223	152.225	152.903	151.667	154.736	155.139	157.136	157.954	165.066	167.804	155.273	140.259	131.453	122.923	114.37	103.225	93.1266	85.5694	81.2206	82.3297	84.3859	172.363	914.348	1938	1351.26	265.543	92.7224	87.509	79.6296	71.6095	64.3092	59.1174	55.7634	55.4444	55.8488	57.8664	59.5402	61.7191	63.4337	64.666	64.7552	64.309	64.3963	63.4486	64.1789
608.6	163.588	158.194	154.079	149.51	150.705	150.97	151.268	150.445	152.927	153.356	155.713	156.254	162.955	166.81	154.424	139.316	130.615	121.676	113.199	102.286	92.1548	84.5284	80.6111	81.4061	83.5275	157.072	853.989	1910.73	1412.71	292.015	92.2314	86.613	78.7759	71.0652	63.6254	58.4535	55.3646	54.8092	55.2563	57.2037	58.864	61.0521	62.6188	63.9752	64.0346	63.6817	63.6702	63.0026	63.5264
608.8	163.037	157.115	153.014	147.961	149.854	149.124	149.634	148.784	151.43	151.493	154.564	154.371	160.969	165.42	153.367	138.544	129.097	120.579	111.894	101.492	91.0258	83.7475	79.8559	80.888	82.4107	143.483	794.435	1881.03	1471.94	321.083	92.0698	85.6359	77.9528	70.1546	63.0651	57.7928	54.7248	54.2716	54.695	56.5006	58.1402	60.4415	61.9941	63.2466	63.33	63.1369	63.0232	62.3771	62.9652
609	160.439	155.654	151.816	146.562	148.088	147.284	148.729	147.657	149.332	149.673	152.753	152.923	159.063	163.774	152.551	137.726	128.021	119.443	110.833	100.222	90.3542	82.8867	78.9425	79.9618	81.5276	131.641	735.231	1845.74	1528.73	352.679	92.0571	84.9116	77.0633	69.4593	62.4255	57.0858	54.2317	53.4443	54.1518	56.0492	57.576	59.7998	61.5227	62.5725	62.7835	62.5768	62.433	61.7685	62.2103
609.2	158.653	154.455	150.848	145.752	146.441	145.404	147.393	146.459	147.763	148.236	150.946	151.57	157.172	163.169	151.906	137.015	127.047	118.121	109.791	99.0248	89.4426	81.8962	78.4006	79.2146	80.4289	121.513	678.709	1806.47	1583.84	386.468	92.2655	84.2401	76.3971	68.7185	61.8291	56.3919	53.6163	52.7045	53.5552	55.3069	57.0308	59.3214	60.8816	61.9108	62.294	62.0326	61.687	61.0675	61.6533
609.4	157.088	152.455	149.328	144.199	145.6	143.7	146.102	144.887	145.676	147.185	149.14	149.974	155.501	162.5	150.808	136.435	125.978	117.192	109.004	98.269	88.624	81.3127	77.6755	78.313	79.7612	112.444	624.141	1763.04	1633.61	423.517	92.8415	83.3806	75.811	67.9269	61.1617	55.7121	53.2523	52.2147	53.0915	54.5885	56.3518	58.6121	60.3901	61.3841	61.6413	61.5334	61.0218	60.303	61.111
609.6	155.967	150.639	147.995	143.247	144.138	142.723	144.47	143.294	144.395	146.511	147.688	148.463	153.57	160.306	149.902	135.681	125.172	115.921	108.361	97.5478	87.7594	80.6561	77.0385	77.422	79.1891	105.214	572.085	1715.81	1680.28	462.761	93.6292	82.4714	75.0136	67.5219	60.3218	55.1713	52.625	51.6235	52.4288	53.9887	55.9539	57.867	59.7663	60.848	61.3475	60.8249	60.4989	59.7006	60.6316
609.8	153.589	149.676	145.76	142.359	142.676	141.325	143.467	142.103	143.017	144.954	146.485	146.645	151.286	158.043	149.409	134.395	124.084	114.926	107.312	96.4592	87.1805	79.8577	76.2992	76.4954	78.3829	99.4064	523.493	1664.43	1721.93	504.855	94.8687	81.4042	74.2838	66.9628	59.6995	54.5312	52.1077	51.0743	51.8243	53.4479	55.2827	57.035	59.1332	60.3953	60.8081	60.3638	59.7298	59.067	59.8289
610	152.64	147.931	143.989	141.149	141.464	139.951	142.018	141.494	142.256	143.376	144.916	145.388	149.434	156.506	148.361	133.439	123.17	113.928	106.372	95.9934	86.5305	79.3359	75.4777	75.4224	77.495	94.3006	476.911	1610.12	1759.4	548.951	96.9471	80.4961	73.6543	66.3297	59.0504	53.973	51.732	50.3409	51.3377	52.8981	54.7781	56.4991	58.4395	59.718	60.3361	59.947	59.2038	58.4388	59.1052
610.2	151.442	146.49	142.585	139.692	139.455	138.68	140.873	140.285	141.342	142.205	143.299	143.051	148.02	154.67	147.476	132.971	122.172	113.24	105.228	95.0446	85.974	78.585	74.6605	75.05	76.5666	90.1093	432.502	1553.85	1793.69	595.898	99.6691	79.7037	73.1805	65.4276	58.4955	53.4099	51.2403	49.8928	50.8546	52.113	54.1481	55.7426	57.9695	59.0303	59.9323	59.2616	58.5298	57.9628	58.5376
610.4	149.125	145.356	141.691	138.843	137.694	137.348	139.361	138.996	140.085	141.019	141.916	141.789	146.381	153.141	146.659	131.869	121.301	112.294	104.409	94.3883	85.2575	77.8066	73.9437	74.2773	75.8361	86.9458	392.092	1495.7	1823.83	645.126	103.649	78.968	72.5521	64.7863	58.0005	52.9195	50.7269	49.4646	50.3027	51.6673	53.6486	55.3027	57.4585	58.4404	59.3764	58.5837	57.955	57.2928	57.8396
610.6	147.294	143.747	140.272	137.584	136.405	135.619	137.547	138.01	139.058	140.283	140.284	140.229	144.715	151.898	145.571	131.149	120.381	111.233	103.719	93.7071	84.2907	77.1217	73.138	73.6175	75.1189	84.4356	355.036	1433.71	1849.98	696.714	109.021	78.2801	72.0593	64.3612	57.3965	52.3606	50.2431	49.0601	49.7992	51.1139	53.0628	54.8074	56.9449	57.8742	58.6645	57.9541	57.3695	56.6577	57.4022
610.8	146.135	141.45	139.175	136.204	134.979	135.017	136.534	136.694	137.805	139.4	138.878	138.823	143.91	150.144	144.428	130.057	119.374	110.487	103.187	92.7052	83.8001	76.6181	72.7225	72.8688	74.4903	81.9761	321.658	1370.37	1869.57	752.165	116.239	77.6252	71.4708	63.7721	56.8182	52.0891	49.9553	48.7005	49.2719	50.617	52.5683	54.1404	56.2944	57.383	58.1183	57.3936	56.7507	56.2864	57.0264
611	144.081	139.844	137.628	135.406	133.864	133.815	135.318	135.562	136.918	137.988	138.343	137.295	142.354	148.329	143.327	128.934	118.302	109.579	101.755	92.1822	82.9626	75.9221	71.9386	72.1599	73.8658	80.0412	290.919	1306.29	1884.34	809.741	124.896	76.7958	70.9293	63.2713	56.2715	51.6538	49.2819	48.1829	48.8462	50.2908	52.1334	53.6492	55.6966	56.872	57.3947	56.7549	56.3341	55.8497	56.24
611.2	142.136	138.823	136.214	134.383	132.455	132.493	133.9	134.648	135.319	136.479	137.223	136.522	140.987	146.754	142.39	127.815	117.374	108.685	100.54	91.2657	82.0382	74.9203	71.1117	71.6901	73.0523	78.3985	263.391	1240.84	1893.48	869.139	135.294	76.2338	70.0257	62.4352	55.8704	51.2243	48.7475	47.6466	48.3742	49.9832	51.5708	53.2605	55.0469	56.2589	56.6546	56.3159	55.7735	55.2956	55.5157
611.4	141.34	137.979	135.565	132.619	130.999	131.039	132.485	133.675	133.938	135.248	135.911	135.211	139.435	145.271	141.562	126.857	116.448	107.64	99.3841	90.5681	81.3927	74.0601	70.7016	70.9502	72.2592	76.9269	238.183	1175.14	1897.06	929.787	147.827	75.8246	69.3076	61.801	55.3117	50.8394	48.27	47.2561	48.0518	49.1791	50.9347	52.8109	54.5322	55.7529	56.1017	55.8209	55.1772	54.8981	55.042
611.6	139.749	136.572	134.98	131.739	130.04	130.204	131.322	131.627	132.553	134.084	134.479	133.751	138.211	143.817	140.67	125.748	115.393	106.779	98.7084	89.649	80.5448	73.558	70.3952	70.2468	71.4769	75.4633	215.366	1109.51	1897.5	991.292	162.296	75.135	68.6213	61.1086	54.7698	50.2837	47.7753	46.9034	47.4837	48.6709	50.3007	52.4608	53.9454	55.0112	55.3004	55.1889	54.8145	54.4321	54.5168
611.8	138.046	135.88	133.32	130.748	129.076	128.804	129.943	130.245	131.009	132.48	133.175	132.535	136.324	142.3	139.727	125.089	114.169	105.799	97.689	88.7076	79.7495	72.6692	69.7042	69.5286	70.707	74.4366	195.299	1044.07	1891.17	1053.85	179.387	74.5803	67.9727	60.5136	54.2816	49.8121	47.4275	46.7576	46.9796	48.221	49.891	52.0523	53.4906	54.6473	54.6347	54.8273	54.4594	54.0406	53.8951
612	136.596	134.61	132.227	128.43	127.691	127.515	128.523	128.71	129.751	131.446	131.475	131.584	134.659	141.108	138.803	124.307	113.138	104.817	96.8656	88.1415	78.9378	72.1208	68.8989	68.7685	70.1233	73.4783	176.95	979.435	1879.71	1116.03	198.554	73.8876	67.1426	60.0271	53.7584	49.3445	46.8227	46.1401	46.6825	47.8355	49.5786	51.6057	52.9603	54.2012	54.1396	54.4567	53.9651	53.4174	53.1802
612.2	134.859	133.733	130.648	127.363	126.154	126.079	127.083	127.164	128.458	130.225	130.419	130.924	133.097	139.164	138.253	123.63	112.2	103.511	96.1467	87.3377	78.2791	71.6642	68.3579	68.2552	69.6424	72.2952	160.143	916.321	1863.41	1179.42	220.653	73.5013	66.2428	59.2877	53.0927	48.9274	46.4487	45.6386	46.3575	47.384	49.1869	51.0085	52.3032	53.7295	53.8275	53.9839	53.484	52.9261	52.5622
612.4	133.779	132.495	128.989	125.745	124.97	124.739	126.194	125.758	126.951	128.932	129.525	129.566	131.443	137.679	137.456	122.944	111.18	102.627	95.1209	86.5557	77.4982	71.1392	67.5953	67.5274	68.891	71.6384	144.951	855.047	1841.93	1240.34	244.943	73.0224	65.485	58.4916	52.4935	48.4345	45.9562	45.1991	45.8948	46.9406	48.8498	50.5203	51.7209	53.2475	53.3664	53.5093	53.0235	52.4021	52.0785
612.6	132.406	131.571	127.013	124.373	123.476	123.183	124.65	124.002	125.603	127.578	128.126	128.637	129.802	136.262	136.247	122.205	110.528	101.764	93.9658	85.7999	76.5445	70.4471	66.8437	66.9348	68.3173	71.1243	131.486	795.204	1814.88	1300.66	271.931	72.5388	64.8051	57.7801	51.7264	47.9852	45.4516	44.7836	45.4027	46.3994	48.4118	50.203	51.2174	52.6254	52.7821	52.9188	52.5545	51.8676	51.6136
612.8	131.307	129.647	125.78	122.841	121.766	122.016	123.433	122.671	124.242	126.492	127.028	127.373	128.139	134.655	135.697	121.668	109.634	100.752	93.3193	84.8813	75.9734	69.6578	66.4813	66.2769	67.7529	70.3742	119.875	737.852	1783.76	1360.07	302.291	72.4707	64.1223	57.3677	51.3348	47.5097	44.9453	44.5065	44.8908	45.8189	47.8919	49.6453	50.7795	51.9607	52.3517	52.329	51.9921	51.5058	51.254
613	129.872	128.334	124.912	122.077	120.85	120.927	122.125	121.38	122.814	125.307	125.357	125.993	126.273	133.265	134.632	121.181	109.099	99.7639	92.6457	84.0807	75.0122	69.2164	65.9152	65.6242	67.0523	69.6046	110.334	682.78	1747.98	1418.6	335.335	72.3301	63.7601	56.8449	50.7583	47.007	44.4219	44.0625	44.3889	45.3109	47.6107	49.2155	50.359	51.4495	51.9028	51.6807	51.4862	50.9863	50.8464
613.2	128.933	127.326	123.562	120.299	119.703	120.093	120.718	120.634	122.127	124.452	124.403	124.902	125.089	131.735	133.264	120.463	108.512	99.1661	91.9929	83.1231	74.4912	68.3815	65.1877	64.9998	66.5743	68.9838	101.334	630.299	1707.25	1475.19	371.34	72.7154	63.1965	56.2517	50.1522	46.4475	43.9522	43.6421	43.9002	44.9776	47.2921	48.721	50.0906	50.9279	51.4329	51.1103	51.0405	50.6345	50.2847
613.4	127.895	126.371	122.116	118.845	118.59	119.144	119.443	119.542	121.231	123.64	123.744	123.725	123.811	130.411	132.589	119.7	107.823	98.3238	91.1125	82.5138	73.6924	67.9492	64.4574	64.3723	66.2872	68.3708	94.0334	579.593	1662.53	1529.82	410.086	73.4241	62.5801	55.6744	49.5208	46.1381	43.5274	43.1033	43.6697	44.687	46.8743	48.2562	49.6619	50.4062	51.0642	50.5051	50.4864	50.1136	49.7618
613.6	126.733	124.778	121.165	118.091	117.363	118.201	117.847	118.294	119.949	122.173	123.039	122.35	122.83	129.036	131.177	119.014	107.169	97.1973	90.3981	81.9507	73.1581	67.3267	63.9339	64.0568	65.7716	67.7088	87.8568	531.78	1612.6	1580.36	450.933	74.4173	62.1872	55.1267	48.9061	45.7966	43.0058	42.738	43.0855	44.1312	46.4441	47.773	49.2165	49.8846	50.5576	49.8171	49.9533	49.5562	49.5103
613.8	124.883	122.77	119.868	116.96	116.664	117.108	117.044	117.366	119.099	120.706	121.929	121.397	121.83	127.568	130.09	118.504	106.587	96.7503	89.807	81.0051	72.4974	66.7804	63.4886	63.0968	65.0291	67.124	82.6491	486.134	1559.57	1626.39	493.973	76.2555	61.6136	54.654	48.4706	45.3658	42.6764	42.3913	42.589	43.7115	45.9269	47.2388	48.7157	49.3167	50.0041	49.1416	49.5051	49.0748	49.1159
614	123.986	122.197	119.173	116.451	115.874	116.172	115.981	116.696	118.035	119.574	120.581	120.138	120.719	126.313	128.689	117.818	105.781	96.0079	88.7615	80.3091	71.9249	66.2336	63.0387	62.513	64.5817	66.3719	78.4061	442.489	1503.56	1669.96	539.033	78.2619	60.8746	54.2085	48.0219	44.8291	42.2648	41.9193	42.2381	43.3311	45.3332	46.8741	48.4612	48.8147	49.5882	48.7883	48.972	48.5896	48.7254
614.2	123.522	120.761	118.532	115.41	114.43	114.922	114.94	116.103	117.108	118.587	119.498	119.103	119.469	124.943	127.713	117.287	105.153	95.2142	88.4268	79.7276	71.3317	65.5486	62.5695	61.9699	63.8587	65.7675	75.1597	401.335	1444.27	1708.99	586.617	81.2665	60.3563	54.0656	47.5571	44.3004	41.8756	41.5633	41.9096	42.9543	44.8369	46.3364	47.9201	48.3118	49.0784	48.3318	48.6	48.1121	48.2547
614.4	122.49	119.467	117.734	114.721	113.351	114.004	113.471	115.538	116.025	117.826	118.323	118.024	118.33	123.394	126.834	116.996	104.251	94.6471	87.8046	79.1644	70.6736	65.0075	62.0745	61.2526	63.3088	65.209	72.6789	363.493	1383.72	1743.02	637.322	85.4158	59.7488	53.5461	47.1226	43.7917	41.5623	41.0686	41.4133	42.4731	44.4418	45.7998	47.4076	47.9553	48.5029	47.8673	48.1207	47.4493	47.6208
614.6	121.521	118.821	116.574	113.321	112.519	112.935	112.428	114.667	115.548	116.394	117.662	116.852	117.641	121.952	125.707	116.554	103.903	94.0824	87.252	78.3954	70.1342	64.5549	61.3038	60.7714	62.6179	64.6602	70.4592	327.789	1321.52	1769.54	690.896	90.9385	59.0751	53.0299	46.8056	43.51	41.2564	40.6182	41.0089	42.0656	44.1921	45.3064	46.9644	47.5717	48.1	47.325	47.5801	47.0288	47.1771
614.8	120.876	118.124	115.727	113.023	111.146	111.451	112.078	113.657	114.729	115.254	116.617	115.603	116.624	120.824	124.807	116.426	103.154	93.5972	86.6446	77.8319	69.8663	64.0068	60.7081	60.3138	62.0765	64.082	68.8375	294.825	1258.14	1790.64	746.668	97.9735	58.3621	52.6439	46.364	42.9018	40.8976	40.3666	40.7082	41.7085	43.5631	44.8153	46.3431	47.3045	47.487	46.8515	47.1652	46.5566	46.7559
615	120.348	116.975	114.212	111.845	110.359	110.611	111.064	112.521	112.883	113.585	115.681	114.435	115.543	119.365	123.562	116.325	102.281	92.989	86.0357	77.2848	69.1097	63.6336	60.1638	59.8993	61.3289	63.6909	67.3849	264.787	1193.37	1807.4	803.657	106.378	57.8084	51.9733	46.0445	42.3346	40.5268	39.9058	40.2362	41.344	43.1661	44.3924	45.6708	46.953	46.9493	46.3873	46.6912	45.9692	46.3083
615.2	119.213	115.612	113.167	111.051	109.517	109.683	110.419	111.367	112.402	112.756	114.844	113.79	114.213	118.157	122.647	116.218	101.914	92.1848	85.2543	76.745	68.4293	63.3259	59.6064	59.3506	60.5803	62.9207	65.9684	237.952	1128.67	1817.11	862.276	117.06	57.2319	51.5419	45.4885	41.8927	40.0313	39.4913	39.7557	40.8474	42.8564	43.9279	45.1398	46.4395	46.5664	46.0872	46.2366	45.5265	45.8271
615.4	118.284	115.006	112.424	110.555	108.838	108.827	109.437	110.362	111.109	111.541	113.986	112.567	113.269	116.761	121.463	115.531	101.236	91.7324	84.312	75.853	68.0539	62.6988	59.0856	58.9627	59.9473	62.3168	65.0099	213.008	1065.11	1823.13	923.19	128.978	56.856	51.1609	45.0862	41.2399	39.5755	39.0575	39.3267	40.3623	42.3532	43.5113	44.7144	45.871	46.1156	45.5812	45.649	45.0188	45.364
615.6	117.445	113.558	111.517	110.105	107.477	107.45	108.363	109.218	109.985	110.769	113.156	111.664	112.065	115.489	120.194	114.699	100.693	91.0356	83.5907	75.1915	67.5851	62.3371	58.584	58.7501	59.6021	61.8066	64.1661	190.57	1001.04	1822.49	985.832	143.58	56.7069	50.6737	44.8783	40.8359	39.1697	38.61	38.8788	39.8773	41.9912	43.2365	44.2684	45.343	45.5207	45.2651	45.1059	44.6735	44.8727
615.8	116.487	112.908	109.793	108.99	106.922	106.745	107.269	108.345	109.312	109.742	112.354	110.316	111.294	114.115	119.355	114.089	100.01	90.4916	83.0219	74.9553	67.0099	61.8345	58.1419	58.2508	59.103	61.0843	63.348	170.944	939.545	1816.29	1048.52	160.298	56.3549	49.9572	44.4566	40.5255	38.7299	38.1361	38.5092	39.5531	41.6114	42.7555	43.9242	44.8667	45.0648	44.5921	44.7491	44.353	44.3375
616	115.588	112.231	108.371	107.751	106.043	106.217	106.687	107.199	107.925	108.398	111.315	109.077	110.467	113.029	118.409	113.692	99.8726	89.8712	81.9801	74.175	66.5288	61.3988	57.4993	57.8697	58.6172	60.3536	62.5275	152.941	877.901	1804.64	1111.77	179.375	56.0111	49.3902	44.1943	40.1102	38.3374	37.6052	38.1348	39.2818	41.1938	42.3313	43.4878	44.382	44.7043	44.2345	44.2648	43.9357	43.8911
616.2	115.191	111.464	107.372	107.172	105.817	105.609	105.947	106.252	107.168	107.583	110.36	108.275	108.986	111.569	117.19	112.987	99.5872	89.098	81.2532	73.5082	65.9451	60.7924	56.9231	57.3854	58.0742	59.76	61.832	137.583	818.288	1787.81	1171.92	200.521	55.8818	48.8708	43.6379	39.6783	37.7912	37.0309	37.6771	38.8096	40.7662	41.9682	43.0866	43.8857	44.3422	43.9914	43.837	43.5496	43.536
616.4	113.958	110.297	105.913	106.38	104.898	104.71	104.98	104.977	105.319	106.611	109.2	107.641	108.103	110.173	116.143	112.557	98.9847	88.2884	80.5164	72.7546	65.311	60.343	56.8278	57.0661	57.6489	59.1915	61.1851	123.644	761.798	1765.81	1230.47	224.338	55.7569	48.4807	43.3529	39.2834	37.4502	36.7004	37.2033	38.5478	40.2521	41.5401	42.6187	43.3829	43.9393	43.5308	43.5347	43.1437	43.1193
616.6	112.008	108.724	105.076	105.657	104.023	103.74	103.774	104.279	104.625	105.637	107.962	107.364	106.638	109.203	114.874	111.809	98.8806	87.6856	79.6327	72.3287	64.7751	59.7896	56.3876	56.4048	57.2592	58.7163	60.252	111.779	705.381	1738.59	1288.48	251.112	55.8245	47.916	43.0701	38.9939	37.1406	36.3088	36.8973	38.1564	39.9091	41.0598	42.2178	42.9613	43.5141	43.2054	43.1456	42.7022	42.6614
616.8	111.085	107.397	103.958	104.095	102.936	102.439	102.753	103.375	103.84	104.36	107.046	106.305	105.703	108.225	113.9	111.002	98.7918	87.3184	79.0251	71.3769	64.4358	59.1723	55.938	56.0025	56.8572	57.8966	59.9582	101.835	652.224	1706.84	1344.39	280.398	55.7745	47.6028	42.6708	38.5818	36.7555	35.9158	36.5292	37.6872	39.2558	40.5538	41.8463	42.669	43.0983	42.6915	42.7328	42.343	42.3256
617	110.048	106.471	103.434	103.065	101.925	101.421	102.092	102.577	102.721	103.741	105.756	105.658	104.77	106.776	113.023	110.122	98.3965	86.687	78.6545	70.8007	63.8803	58.4949	55.4558	55.5309	56.5021	57.4443	59.5363	92.8655	601.518	1670.98	1397.5	312.515	55.8877	46.9095	42.2419	38.2855	36.5095	35.5801	36.262	37.3546	38.709	40.1951	41.4515	42.3328	42.6864	42.298	42.3976	41.9577	41.9055
617.2	109.737	105.549	102.186	102.028	101.01	100.612	101.247	101.697	101.975	102.792	104.585	104.859	103.885	105.783	112.513	110.104	97.9558	86.2885	78.0621	70.4855	63.427	58.1714	55.1302	54.9263	56.1024	56.9714	59.0971	85.569	552.878	1631.22	1446.55	346.746	56.0518	46.4142	41.8345	37.9876	36.1526	35.1242	35.7844	37.1235	38.3719	39.8414	41.1178	41.9281	42.3035	41.9394	42.0488	41.561	41.4794
617.4	108.954	104.347	101.035	101.24	99.817	99.6552	100.522	100.998	100.843	102.048	103.953	103.966	103.222	104.948	111.479	109.659	97.6075	85.8658	77.4895	69.8365	62.7629	57.4407	54.6543	54.3474	55.5921	56.6995	58.4922	79.4622	505.754	1587.14	1492.52	384.094	56.6412	45.9109	41.4017	37.6189	35.8598	34.7886	35.3754	36.6887	37.8907	39.4112	40.7075	41.4446	41.9589	41.5173	41.5557	41.1385	41.1058
617.6	108.144	103.245	100.88	100.444	98.3609	98.7786	99.4735	99.8136	99.8827	101.568	102.715	103.448	101.981	103.826	110.096	108.908	97.2219	85.1768	77.0583	69.4961	62.2976	57.0196	54.3065	53.8581	55.1171	56.1687	58.0436	74.1619	461.758	1539.71	1535.1	423.338	57.6982	45.5722	40.9056	37.2319	35.3233	34.5138	34.9624	36.4451	37.3854	39.1047	40.2648	40.9982	41.5452	41.1942	40.9943	40.7667	40.7191
617.8	107.194	102.41	100.53	99.5639	97.5312	97.3336	98.5135	98.6005	99.7575	100.791	101.372	102.462	101.162	102.636	108.948	108.415	96.8326	84.9264	76.6156	68.8426	62.0445	57.025	54.2379	53.5801	54.5642	55.6947	57.495	69.8854	420.797	1489.3	1574.35	465.937	59.1487	45.0206	40.3677	36.7802	35.0583	34.258	34.6176	36.0067	36.9825	38.6482	39.8633	40.5917	41.0508	40.7686	40.5925	40.2658	40.3439
618	106.24	101.979	100.024	98.4906	96.3482	96.501	97.6118	97.8541	99.0632	100.166	100.514	101.703	100.852	101.506	107.747	107.636	96.2959	84.519	76.1411	68.4938	61.5573	56.6867	53.7822	53.1397	54.188	55.1832	57.082	66.4848	382.103	1436.96	1609.15	510.738	61.3463	44.6108	39.9635	36.3853	34.77	33.9927	34.2944	35.6931	36.4475	38.1649	39.6056	40.2023	40.561	40.3693	40.2713	39.8055	39.9568
618.2	105.455	101.216	99.5892	97.1759	95.5897	95.7126	96.9391	97.0797	98.6485	99.2188	99.5391	100.843	99.8841	100.63	106.83	106.764	95.9028	84.2325	75.5767	68.2	61.006	56.2351	53.1365	52.8804	53.6838	54.7534	56.4341	63.463	345.544	1382.18	1640.26	557.907	64.3992	44.261	39.5046	35.9784	34.4121	33.6065	33.9412	35.4416	36.1938	37.7624	39.1949	39.7871	39.9788	40.094	39.7683	39.4482	39.4404
618.4	104.75	100.262	98.6499	96.5231	95.0388	94.6692	96.0862	96.4683	97.4237	98.3377	98.6649	99.9749	99.4718	99.765	105.506	106.06	95.4758	83.8915	75.0288	67.7319	60.5791	55.9225	52.8814	52.3032	53.1628	54.6071	55.9312	61.2834	311.375	1325.99	1667.11	607.477	68.471	43.7704	39.1555	35.7297	34.1371	33.4336	33.5138	35.0617	35.8478	37.377	38.886	39.3178	39.6381	39.7118	39.3196	39.0098	39.0884
618.6	104.227	99.3668	97.9472	96.3809	94.1969	93.5596	95.15	95.7137	96.497	97.6882	98.0582	98.7352	98.5188	98.6474	104.546	105.283	95.2647	83.4016	74.614	67.3216	60.2772	55.4299	52.4067	51.798	52.8584	54.2037	55.2708	59.4402	280.471	1267.15	1688.98	658.504	73.5587	43.3424	38.9011	35.4728	33.6816	33.0464	33.2236	34.8199	35.7406	37.0272	38.5834	38.8426	39.292	39.3911	38.876	38.6132	38.6275
618.8	102.668	98.897	97.1415	95.71	93.5824	92.724	94.0845	95.0708	95.7819	96.7294	97.3398	97.9186	97.6924	97.63	103.088	104.468	95.046	83.1216	74.0369	66.6891	59.8975	54.7892	51.9651	51.3376	52.4293	53.6236	54.5205	57.8613	252.212	1206.61	1706.49	711.037	80.0659	43.0318	38.5394	35.1082	33.2766	32.7883	32.9672	34.3792	35.4433	36.6059	38.1939	38.4127	38.8562	38.9971	38.4494	38.2329	38.3363
619	101.213	98.0074	96.7926	94.3829	93.1904	91.6853	93.2662	94.5887	95.0163	95.9551	96.6744	97.3981	96.4566	96.2677	101.321	103.687	94.8002	82.6905	73.5476	66.1039	59.3277	54.4466	51.8136	50.9323	51.9722	53.2235	54.1283	56.6476	226.56	1144.54	1718.59	767.054	88.4278	42.7491	37.967	34.7546	32.9278	32.5239	32.6864	33.9959	35.0755	36.1673	37.6759	38.0287	38.4107	38.6518	38.0503	37.7707	37.8924
619.2	100.009	98.0658	95.8543	93.3245	92.2877	91.1302	92.3782	92.9631	94.1969	95.0983	95.7042	96.4496	95.8656	95.4981	100.441	102.996	94.5252	82.4923	73.0143	65.7569	59.1154	54.3472	51.401	50.567	51.4154	52.7403	53.5086	55.8723	203.535	1081.94	1725.23	824.465	98.4084	42.4514	37.6332	34.4535	32.6128	32.1457	32.3347	33.5237	34.6591	35.7894	37.269	37.8061	37.9579	38.2685	37.5839	37.2864	37.4543
619.4	99.0248	97.5963	94.6156	91.9984	91.3469	90.205	91.2587	92.2063	93.2767	93.8951	95.1401	95.4447	95.317	94.484	99.5388	102.194	94.1805	82.1929	72.7395	65.2999	58.8499	53.9707	51.0232	50.1305	51.008	52.4092	53.0583	55.015	182.092	1020.24	1726.57	882.487	110.587	42.0651	37.0765	34.2073	32.2894	31.7271	32.0374	33.0866	34.4754	35.4072	36.9757	37.4479	37.6758	37.8799	37.4338	36.9543	37.0629
619.6	97.7764	96.6014	93.7017	91.3014	90.4131	89.9242	90.6618	91.2195	91.9002	93.1305	94.447	94.6053	94.5689	94.3594	98.6566	101.234	93.5802	81.8959	72.268	65.0217	58.5309	53.6273	50.5468	49.687	50.4958	51.9345	52.4224	54.2137	163.071	958.947	1723.67	940.93	124.725	41.7332	36.9576	33.8514	32.0049	31.3399	31.7904	32.6875	34.145	35.0607	36.444	37.0856	37.4251	37.4333	37.0464	36.6345	36.6198
619.8	96.5807	95.37	92.7679	91.0839	89.4214	89.0594	89.7311	90.7264	90.9648	92.428	93.7443	93.9628	93.6756	93.8156	97.1443	100.478	93.4776	81.7608	71.9465	64.6297	58.2314	53.3078	50.1693	49.1824	50.1082	51.5311	52.0114	53.4621	145.731	897.531	1714.79	1000.06	140.8	41.493	36.453	33.5462	31.7733	30.9987	31.3573	32.4408	33.9263	34.7832	36.0135	36.7655	37.0988	37.0445	36.6746	36.2479	36.1388
620	95.5066	94.1998	91.7419	90.1836	88.2439	88.417	88.516	89.8969	90.1364	91.626	93.243	93.2057	93.0647	92.7187	96.3737	99.829	93.029	81.3147	71.4963	64.0736	57.7851	52.936	49.8271	49.1558	49.6712	50.9855	51.5425	53.0673	129.997	837.258	1701.16	1058.05	159.574	41.2831	36.0938	33.1541	31.3476	30.7042	31.1086	31.978	33.4909	34.5638	35.701	36.3974	36.8876	36.5687	36.2164	35.855	35.7499
620.2	94.5567	94.1923	90.81	88.9945	87.385	87.6972	87.8903	88.8806	89.4104	90.6677	92.2278	92.377	92.3217	91.7529	95.4299	99.2458	92.6018	80.9873	71.2262	63.7354	57.3682	52.5881	49.4367	48.8307	49.4012	50.4546	51.1147	52.3792	116.334	778.673	1682.03	1116.06	180.93	41.1571	35.7596	32.7673	31.0528	30.4099	30.8108	31.6781	33.0657	34.3417	35.3187	35.9535	36.5582	36.2633	35.8654	35.5072	35.4872
620.4	93.5174	93.1468	90.5335	87.9318	86.8348	87.0737	87.1788	88.4105	88.4374	90.2081	91.6322	92.1629	91.5856	91.3264	94.5785	98.5881	92.4292	80.7678	71.0673	63.4279	56.9538	52.3933	49.2244	48.5187	49.0908	50.1458	50.802	51.7493	104.462	722.158	1658.61	1174.3	204.722	41.1626	35.4111	32.3833	30.7049	30.0693	30.4108	31.4072	32.649	33.9597	34.9549	35.6513	36.1952	35.6738	35.5709	35.1215	35.0606
620.6	92.6224	91.9967	90.0782	87.4137	86.0733	86.5684	86.6144	87.3537	87.8989	89.5615	90.9069	91.547	90.9971	90.584	93.6923	97.7624	92.1055	80.4318	70.5067	62.9389	56.4545	52.0319	48.7342	48.1862	48.7654	49.5507	50.3989	51.0418	94.1613	667.98	1629.95	1230.96	231.031	41.2254	35.1828	32.002	30.4366	29.7366	30.0855	31.1569	32.3425	33.7333	34.5909	35.3549	35.741	35.2702	35.2227	34.856	34.6619
620.8	92.2443	91.1408	89.2261	87.0362	84.8866	85.8536	85.3891	86.9378	87.0276	88.8822	90.6253	91.0622	90.323	89.8652	92.8502	97.0681	91.6343	80.4754	70.0789	62.6113	56.1577	51.4936	48.1986	48.0007	48.3822	49.0681	50.131	50.7071	85.4011	615.43	1598.12	1284.99	260.263	41.098	35.0735	31.7069	30.1445	29.3661	29.803	30.8045	32.0032	33.3079	34.3859	34.8018	35.3422	34.8837	34.817	34.6439	34.3641
621	91.3625	89.9631	88.5845	86.3481	83.929	85.5421	84.9529	86.1265	86.315	88.2445	89.9269	90.6126	89.3692	89.2566	91.6655	96.2246	91.3425	79.956	69.6307	61.9604	55.8415	50.9958	48.1067	47.8247	47.9588	48.6959	49.6689	50.3073	78.0643	564.717	1560.01	1337.24	291.756	41.4648	34.7422	31.3163	29.8936	29.0891	29.5424	30.6663	31.8144	33.0418	33.9171	34.5079	34.9649	34.4844	34.4311	34.2616	34.0392
621.2	91.1227	88.8057	87.6272	85.8502	83.0073	84.4751	84.0381	85.611	85.8621	87.4934	88.9391	89.8458	88.5464	88.7667	90.2832	95.4445	91.3029	79.6571	69.2567	61.7428	55.3953	50.4281	47.5193	47.4447	47.6268	48.2037	49.369	49.9884	71.733	517.096	1518.56	1386.02	326.192	42.1034	34.4993	31.1103	29.6385	28.7816	29.2935	30.4224	31.3457	32.7908	33.5437	34.1756	34.5225	34.055	33.9399	33.9127	33.8081
621.4	90.7661	87.7093	87.249	85.1954	82.382	83.3723	83.211	85.0873	85.0517	86.3982	88.4582	88.7508	88.115	87.8223	89.4706	94.2135	90.8043	79.3314	68.8241	61.3439	55.2368	50.0553	47.1706	47.1233	47.2728	47.8898	48.9652	49.5623	66.2526	471.033	1472.37	1432.31	364.255	42.9972	34.1459	30.8475	29.4117	28.529	29.0486	30.0802	30.9098	32.4146	33.4771	33.905	34.1246	33.6777	33.5112	33.5842	33.5267
621.6	89.6129	87.3119	86.6764	84.5702	81.9883	83.0587	82.5526	83.8365	84.5508	86.0546	87.7572	87.8213	87.3938	87.2058	88.6987	93.6662	90.5454	78.9977	68.4759	61.1411	54.8161	49.8223	46.8186	46.7661	46.7846	47.4306	48.2536	49.0298	61.9878	428.671	1424.25	1475.81	404.91	44.1539	33.8429	30.6449	29.0199	28.2694	28.7491	29.5852	30.6426	32.1234	33.0521	33.5075	33.7567	33.3767	33.1895	33.2247	33.2798
621.8	88.6396	86.8432	85.63	84.0265	81.1264	82.4075	81.5386	82.4215	83.8286	85.2306	87.0662	87.0254	86.3634	86.422	87.7636	92.6727	90.5309	78.6365	68.0494	60.7031	54.6586	49.4161	46.7214	46.5016	46.2277	47.1145	47.9372	48.6009	58.4632	388.769	1372.75	1514.84	447.988	46.3629	33.4557	30.4374	28.6551	27.8628	28.5039	29.2014	30.3463	31.8531	32.7785	33.3203	33.4181	33.0086	32.8867	32.8984	32.9397
622	87.6115	85.9089	84.9732	83.7007	80.4918	81.7285	81.0514	81.5708	83.1242	84.261	86.3584	86.1575	85.9972	85.6641	86.7044	91.5543	90.0383	78.1452	67.6483	60.1677	54.3188	49.1706	46.4665	46.125	45.7829	46.6726	47.4206	48.1817	55.7912	352.052	1318.12	1549.94	493.652	48.7636	33.1579	30.0416	28.4235	27.6455	28.1955	28.9363	30.1442	31.5186	32.44	32.8784	33.0435	32.7473	32.4235	32.6355	32.5688
622.2	87.035	85.101	83.9172	83.5388	79.586	80.8592	80.2876	80.5229	82.5704	83.6478	85.4872	85.5126	85.2498	85.0355	85.6455	90.8439	89.8017	78.0556	67.2362	60.1057	54.1788	48.6948	46.0471	45.6927	45.2037	46.2675	47.0903	48.0034	53.4003	317.408	1262.62	1581.38	542.196	52.2802	32.7779	29.7952	28.1725	27.4073	27.9381	28.6318	29.9095	31.1896	32.0553	32.5531	32.6902	32.5138	32.1223	32.3259	32.2209
622.4	85.7102	84.0195	83.075	82.6035	79.4172	80.463	79.9689	79.5813	81.8314	82.7868	84.6257	84.6469	84.3106	84.3228	84.9109	89.6095	89.5788	77.5524	67.0169	59.5018	53.8742	48.4448	45.9581	45.3165	45.0309	45.8287	46.5655	47.5485	51.5382	285.694	1205.95	1606.84	592.158	56.4715	32.469	29.4061	27.8441	27.2259	27.6364	28.3438	29.5466	30.9002	31.7635	32.3655	32.4127	32.1896	31.8038	31.9469	31.8472
622.6	84.9449	83.4277	82.5956	81.6856	78.938	79.5222	79.2346	78.9789	81.2889	82.2404	83.7417	83.8507	83.9978	83.5577	84.0358	88.8509	89.3807	77.2951	66.9325	59.176	53.5144	48.2288	45.6561	44.9317	44.8414	45.5425	46.0075	46.9658	50.0565	255.896	1148.96	1627.95	644.736	62.2718	32.1732	29.1645	27.3877	27.0497	27.3372	28.0693	29.2921	30.5991	31.5284	32.0043	32.0597	32.0034	31.5592	31.6143	31.6176
622.8	83.9569	82.7778	81.9008	81.165	78.6599	78.6889	78.2733	78.0722	80.7493	81.8873	82.8821	83.2409	83.2337	82.6539	83.1742	87.8197	89.0552	77.2772	66.6862	58.6678	52.7657	47.9313	45.4684	44.6597	44.4466	45.1316	45.6356	46.413	48.6906	228.601	1091.02	1645.83	699.046	69.4386	31.824	28.7615	27.0902	26.8879	27.0107	27.7449	29.0461	30.3302	31.4649	31.5998	31.7255	31.6723	31.1933	31.2965	31.2379
623	82.9461	81.7669	80.9133	80.1523	78.5832	78.0618	77.4752	76.9298	80.2361	80.9318	81.9147	82.7728	82.4677	81.8604	82.3786	87.0946	88.6731	77.1895	66.5176	58.0565	52.259	47.7575	45.1164	44.3097	44.148	44.918	45.2246	45.9555	47.6284	203.265	1033.3	1659.94	755.798	78.4539	31.5898	28.4834	26.7285	26.7307	26.7408	27.5449	28.7628	30.0057	31.1241	31.3966	31.3952	31.4063	30.9699	30.9447	30.8974
623.2	81.7762	81.5498	80.0768	79.2054	77.4548	77.192	76.9483	76.3913	79.378	80.6712	81.7166	82.0321	81.53	81.0619	81.3219	86.3048	88.2784	77.1558	66.2188	57.8697	51.9839	47.4475	44.6946	43.8257	43.8254	44.642	44.9446	45.5806	46.8183	180.648	975.946	1667.69	813.221	89.2568	31.3812	28.1958	26.4901	26.4448	26.522	27.397	28.4587	29.7081	30.7333	31.0847	31.0964	31.0366	30.5958	30.669	30.5839
623.4	81.3818	81.13	79.287	78.3363	76.9976	76.4224	76.6294	76.4033	78.6329	80.2751	81.0755	81.3489	81.0916	80.4871	80.5296	84.9631	87.858	77.1859	65.8779	57.4277	51.5868	46.9594	44.2844	43.307	43.5676	44.2223	44.7979	45.2099	46.1826	160.427	918.377	1669.62	871.107	102.243	31.1621	28.0766	26.2361	26.2275	26.1477	27.1814	28.0197	29.324	30.4001	30.7109	30.7409	30.6534	30.4177	30.3295	30.311
623.6	80.8955	80.4226	78.4305	77.6148	76.5097	76.1149	75.9311	76.116	77.9119	79.9018	80.517	80.707	80.2729	80.1324	79.6753	84.1549	87.1625	77.0356	65.679	57.3647	51.2673	46.6655	43.9264	43.0029	43.3423	43.9489	44.4035	44.6798	45.6585	142.084	860.303	1666.58	928.76	117.189	30.8539	27.8277	26.0474	25.9915	25.8221	26.87	27.6759	28.9865	30.0813	30.2784	30.4753	30.2982	30.1363	30.0045	30.023
623.8	80.4303	79.6339	77.5751	76.9517	75.7108	75.7435	75.4952	75.537	77.3109	79.1185	79.9666	80.2539	79.5312	79.22	78.9781	83.4596	86.3383	77.1765	65.5628	56.833	50.8458	46.5925	43.5234	42.8437	43.0258	43.5466	43.9998	44.4028	44.9607	125.892	803.61	1657.78	987.545	134.532	30.6191	27.6535	25.9059	25.7524	25.5864	26.5399	27.2925	28.6614	29.8219	30.0974	30.234	29.9016	29.8157	29.7419	29.7413
624	79.3936	79.149	76.7882	75.7069	74.9586	75.1977	74.8642	74.8923	76.3311	78.5586	79.1438	79.0851	78.7584	78.7004	78.1162	82.5581	85.4976	76.9481	65.004	56.5333	50.4234	46.415	43.1696	42.5164	42.6991	43.2459	43.6314	43.9842	44.4174	112.066	748.469	1643.46	1045.82	154.55	30.3402	27.3724	25.5354	25.4412	25.284	26.4165	26.9737	28.2593	29.5349	29.8482	29.9364	29.6504	29.4689	29.484	29.4933
624.2	78.825	78.4406	76.0847	75.0746	74.1545	74.3371	74.5908	74.2976	75.9648	78.2008	78.9328	78.1254	77.9922	78.09	77.057	81.7024	84.9321	76.7788	64.6315	56.1804	50.2563	46.0915	42.7344	41.9542	42.3194	42.9176	43.2989	43.6478	43.936	100.078	694.866	1623.55	1103.66	177.032	30.1955	27.2065	25.2456	25.1663	25.0358	26.1796	26.6748	27.9808	29.2865	29.5912	29.6143	29.3668	29.1311	29.14	29.1167
624.4	78.6245	77.6224	75.9816	74.1953	73.8027	73.6857	74.1259	73.7223	74.9839	77.2643	78.1494	77.7593	77.4534	77.8451	76.8122	81.0862	84.1318	76.3489	64.5783	55.9077	50.0573	45.7016	42.3397	41.5638	41.9839	42.4538	43.0513	43.294	43.6084	89.5172	643.442	1598.21	1160.8	201.476	30.0878	26.9904	25.1393	24.819	24.6437	25.9089	26.3041	27.6656	28.8161	29.2937	29.318	28.9242	28.9377	28.8341	28.704
624.6	78.3954	77.4252	75.5349	73.1504	73.134	72.9012	73.6783	73.8708	74.0023	76.6111	77.7844	77.2894	76.964	76.9455	76.3862	80.1786	83.4549	76.0711	64.2663	55.7304	50.0331	45.4097	42.081	41.2865	41.6351	42.0298	42.6523	42.5467	43.1474	80.7598	593.321	1568.17	1217.62	228.483	30.2427	26.712	24.8647	24.5281	24.3277	25.5087	26.0494	27.3586	28.5864	28.9663	29.0269	28.6925	28.6155	28.4654	28.3102
624.8	77.7546	76.9704	74.8421	72.7245	72.249	72.4801	72.798	73.2931	73.0765	75.8696	77.0301	76.684	76.3344	76.2465	75.7846	79.5534	82.5229	75.9062	63.7938	55.5957	49.3721	44.9925	41.8223	40.9177	41.271	41.4758	42.2384	42.1487	42.7709	73.3137	545.771	1533.3	1270.9	257.866	30.4828	26.398	24.6335	24.2621	23.9965	25.1031	25.7688	26.9898	28.3285	28.6239	28.7293	28.364	28.3878	28.1024	27.9458
625	77.0778	75.9375	74.1755	72.5555	71.5549	71.5987	72.1665	72.6508	72.4721	74.8576	76.0569	76.0254	76.0944	75.84	75.2652	78.4382	81.9897	75.565	63.9316	55.1958	48.9722	44.6482	41.672	40.8522	40.9308	41.0296	41.916	41.7697	42.3	66.5346	500.667	1495.21	1322.35	290.292	30.8146	26.1057	24.2623	24.006	23.7318	24.8236	25.6489	26.7565	28.0885	28.26	28.3287	28.138	28.0629	27.8229	27.6451
625.2	76.3104	74.8366	74.0105	71.6648	71.0771	70.893	70.7552	71.5782	71.6763	73.9431	75.5981	75.5521	75.3733	75.2967	74.8329	77.5718	81.2443	75.0849	63.6897	54.7308	48.7146	44.4772	41.3587	40.5022	40.562	40.7241	41.5831	41.4227	41.8398	61.0415	458.164	1453.51	1371.45	325.516	31.4577	25.7455	23.9866	23.8199	23.6359	24.5411	25.5218	26.4206	27.889	27.9549	27.9905	28.0339	27.6182	27.5547	27.4055
625.4	75.6265	74.5299	73.5564	70.9352	70.5033	69.8231	69.8304	70.791	71.0361	73.3639	75.1231	74.7949	74.6488	74.8847	74.0784	76.6761	80.7039	74.7521	63.4366	54.2948	48.4499	44.0225	40.966	40.1614	40.3268	40.4381	41.3584	41.0122	41.378	56.4928	418.239	1408.66	1416.69	363.913	32.5435	25.4708	23.6208	23.4761	23.3704	24.3722	25.46	26.2852	27.6375	27.7631	27.7478	27.7654	27.3554	27.1785	27.1032
625.6	75.7586	74.2348	72.8473	70.6493	70.2073	68.8254	69.2473	70.1046	70.4347	72.6955	74.0337	74.4064	74.0991	74.5605	73.3443	75.7505	80.0558	74.6741	63.2366	53.9304	48.0685	43.9044	40.5483	39.751	39.8957	40.0809	40.9065	40.5447	40.9355	52.7284	380.182	1361.28	1457.63	404.925	33.9278	25.2484	23.5184	23.2726	23.1015	24.0956	25.2332	26.1353	27.3336	27.3167	27.313	27.4119	27.1152	26.8382	26.7825
625.8	75.0452	73.5467	72.4836	70.146	69.6068	68.3025	68.4817	69.4401	69.8413	71.8888	73.136	74.1034	73.6276	74.002	72.7981	74.9191	79.1706	74.4701	63.2941	53.7126	47.5496	43.455	40.2051	39.4175	39.5565	39.6729	40.3738	40.0465	40.3578	49.5833	344.555	1310.4	1495.17	449.047	35.938	25.011	23.2929	22.9396	22.9089	23.8052	25.0157	25.8361	27.0547	27.0209	27.0836	27.0702	26.8484	26.5787	26.5668
626	74.2969	73.5491	71.6927	69.1497	68.8446	67.5422	67.7269	68.5939	69.1172	71.5385	72.6922	73.5534	73.1908	73.2268	72.4819	73.9139	78.3812	74.3385	63.1669	53.5298	47.1446	43.1486	40.1786	39.1647	39.3195	39.3603	39.9063	39.5976	40.1543	47.1884	311.2	1257.48	1528.79	494.297	38.7128	24.7064	23.0279	22.7606	22.6965	23.5034	24.7567	25.7036	26.6943	26.721	26.8094	26.7596	26.5932	26.228	26.3691
626.2	73.1791	72.7741	71.2107	68.7603	68.412	67.1918	67.2526	67.6941	68.5067	71.0844	72.2278	72.71	72.5266	73.0216	71.8731	72.9455	77.8008	74.3099	62.9437	53.3462	46.5702	42.8084	40.034	39.0085	38.9986	39.156	39.555	39.1322	39.6808	45.1784	280.126	1204.65	1556.09	541.98	42.4417	24.415	22.9058	22.5248	22.6022	23.3234	24.4669	25.511	26.4773	26.3689	26.6164	26.6205	26.3366	26.0193	26.1031
626.4	72.2353	71.8421	70.29	68.3446	67.6331	66.6067	66.7359	66.9179	67.999	70.0902	71.5383	72.2565	71.9072	72.5581	71.6442	72.5841	77.0151	74.2481	62.7189	53.099	46.1734	42.4278	39.7719	38.6955	38.7282	38.7762	39.1999	38.7862	39.252	43.4785	251.31	1149.92	1579.26	591.865	47.1221	24.2363	22.7673	22.2383	22.4478	23.1187	24.237	25.3827	26.0744	26.0897	26.2043	26.3228	26.103	25.7198	25.8634
626.6	71.077	70.7394	69.5709	67.7343	66.9404	66.0715	66.1986	66.4561	67.5557	69.57	70.9429	71.5344	71.304	71.7331	70.785	71.603	76.1735	73.8045	62.7262	52.8174	45.9405	42.2311	39.4518	38.3907	38.3995	38.6479	38.7489	38.3276	38.9031	42.2669	225.007	1093.42	1598.39	643.001	53.2351	23.9397	22.5692	21.9477	22.2434	22.9228	23.9219	25.1123	25.8807	25.9065	26.0093	26.1182	25.8185	25.4727	25.6106
626.8	70.7921	70.5885	69.2335	67.3231	66.617	65.5113	65.6008	65.9118	67.5254	69.2348	70.0586	70.8745	70.6062	70.9994	70.2482	71.0519	75.2464	73.4196	62.5803	52.5531	45.6937	41.9532	39.244	38.0641	38.1289	38.3761	38.4062	37.8813	38.553	41.1806	200.744	1037.64	1610.48	693.445	60.8829	23.6007	22.4267	21.6036	22.0339	22.6962	23.6075	24.8748	25.6752	25.6764	25.9048	25.7149	25.5641	25.2007	25.3442
627	69.8193	69.7904	68.3459	67.155	66.2019	64.812	65.5401	65.4937	66.9535	68.7939	69.4944	70.2845	69.9368	70.3671	69.7997	70.4335	74.3783	73.4373	62.6283	52.3174	45.1993	41.6092	39.0239	37.7075	37.7732	38.0439	37.9167	37.5474	38.3427	40.2602	178.392	981.035	1619.48	746.063	70.2533	23.3626	22.1901	21.3064	21.7965	22.4007	23.1952	24.6219	25.4193	25.4283	25.7239	25.476	25.2866	24.9554	24.9601
627.2	68.4954	68.7203	67.7509	66.1255	65.118	64.2929	64.756	64.8775	66.3105	68.0804	69.0554	69.8691	69.5922	69.9177	69.1784	69.934	73.5012	73.1622	62.5734	52.2491	45.03	41.2643	38.7501	37.3542	37.539	37.7695	37.5543	37.2149	37.9305	39.5648	158.228	924.585	1623.47	799.223	81.1198	23.0841	21.9231	20.9514	21.5758	22.0639	22.8519	24.3508	25.0384	25.227	25.3762	25.2399	24.8862	24.7179	24.7439
627.4	67.703	67.6893	66.7848	65.7656	64.34	64.0439	64.0402	64.561	65.5452	67.6356	68.9966	69.0105	69.1309	69.3627	68.8043	68.9959	72.8803	72.4295	62.3599	51.8884	44.7329	40.8431	38.5136	37.1956	37.3368	37.5759	37.2337	36.8365	37.5261	38.8608	139.785	867.987	1623.14	853.015	94.1094	22.8388	21.6616	20.753	21.3212	21.8883	22.537	24.0827	24.7442	24.9422	25.1088	24.9783	24.546	24.4239	24.4504
627.6	66.7335	66.9009	66.3741	65.408	63.8071	63.7417	63.3908	64.437	65.1727	67.0574	68.4105	68.5832	68.3398	68.9451	68.37	68.3608	72.0601	72.058	62.3853	51.6321	44.4046	40.6027	38.1912	37.042	37.0111	37.2055	37.0975	36.4784	37.1551	38.3143	123.442	813.987	1616.39	907.918	109.005	22.6706	21.4732	20.4313	21.1355	21.6062	22.3829	23.8312	24.4577	24.7907	24.7879	24.8268	24.1905	24.2203	24.1697
627.8	66.3869	66.263	65.3019	64.9259	63.2695	62.9397	62.7898	63.9269	64.6972	66.8324	67.83	68.0556	67.8918	68.099	67.8265	67.91	71.4419	71.693	62.5481	51.6543	44.3785	40.3268	37.7563	36.6805	36.6999	36.9223	36.6483	36.3568	36.8071	37.7417	109.079	760.747	1604.1	963.537	125.935	22.4615	21.2261	20.2109	20.7652	21.4053	22.0986	23.6112	24.2282	24.4889	24.4014	24.418	23.9196	23.9678	23.8511
628	65.3389	65.5883	64.7484	64.654	62.4467	62.3793	62.1226	62.9342	64.3574	66.3141	67.1589	67.0882	67.2632	67.3201	67.1183	66.9967	70.6408	71.1489	62.4216	51.3444	44.2521	40.1702	37.5135	36.3939	36.3623	36.5757	36.2326	36.1553	36.4428	37.1752	96.0377	708.212	1586.61	1018.88	145.044	22.3916	20.9195	19.9796	20.4635	21.1388	21.8629	23.393	23.9801	24.2359	24.1192	24.1899	23.6106	23.6268	23.6729
628.2	64.7061	65.1204	64.0665	63.583	61.9913	61.4808	61.27	62.598	63.8837	65.7322	66.6497	66.3793	66.7935	66.8877	66.6423	66.3082	69.9143	70.5743	62.1773	51.3825	43.9448	39.881	36.9562	36.1408	35.9239	36.1718	35.8282	36.0624	36.0342	36.7426	84.7867	656.926	1564.29	1074.51	166.365	22.3592	20.7036	19.7493	20.2198	20.9243	21.5843	23.1158	23.685	23.9544	23.9147	23.9698	23.3423	23.4076	23.404
628.4	64.0265	64.6431	63.0427	62.8124	61.1426	60.9513	60.9216	61.9427	63.1908	65.0192	66.0861	65.9647	66.477	66.7035	66.2607	65.723	69.5767	70.2529	62.2459	51.0269	43.8759	39.5777	36.6676	35.8439	35.5795	35.9245	35.6536	35.7328	35.7334	36.3344	75.0641	607.091	1539.05	1128.7	190.213	22.5075	20.504	19.6928	19.8903	20.6138	21.357	22.8746	23.3843	23.6683	23.696	23.683	23.0664	23.181	23.1417
628.6	63.7055	63.8423	62.2957	61.904	60.4958	60.4292	60.313	61.3488	62.6273	64.2978	65.5765	65.0735	65.8786	66.1272	65.3639	65.3132	68.6615	70.0054	61.8379	50.9852	43.4945	39.4012	36.4397	35.545	35.4571	35.5642	35.2795	35.4516	35.3412	35.9081	66.5788	559.016	1508.39	1182.66	216.062	22.6201	20.1753	19.5367	19.6509	20.4775	21.1731	22.632	23.1083	23.3613	23.3677	23.4523	22.75	22.8445	22.9539
628.8	63.2376	63.3888	61.9307	61.3491	60.046	60.2673	59.5166	60.7675	62.1959	63.5336	64.8742	64.5602	65.6243	65.558	64.8282	64.7085	67.6892	69.5303	61.8473	50.7865	43.282	39.1834	35.9828	35.3769	34.9923	35.4026	35.0476	35.088	34.994	35.4296	59.5924	513.104	1473.3	1233.95	244.441	22.7627	20.0498	19.3601	19.4187	20.2087	20.9062	22.3823	22.9361	23.0837	22.972	23.0887	22.5147	22.5914	22.7328
629	63.0224	62.4649	61.4462	60.7023	59.1935	59.7144	59.07	60.2558	61.866	63.032	64.3873	64.0593	65.0995	65.2272	64.3005	63.9699	67.1062	69.0157	61.7154	50.755	42.9022	38.8711	35.6276	35.013	34.6759	34.9623	34.8353	34.7018	34.6896	34.9994	53.9032	468.955	1434.02	1283.93	275.542	23.2407	19.8432	19.1058	19.2902	20.0503	20.6698	22.1045	22.7293	22.8001	22.8478	22.7696	22.329	22.3441	22.5036
629.2	62.4221	61.9927	60.7191	60.2254	58.8369	59.1748	58.4694	59.4614	61.6564	62.4511	63.7345	63.4587	64.6257	64.3659	63.8558	63.3116	66.111	68.4845	61.5728	50.6547	42.8965	38.705	35.3184	34.7021	34.3298	34.6016	34.5247	34.2435	34.4901	34.7719	49.0463	426.818	1392.53	1329.87	309.201	23.7581	19.5659	18.9429	19.1004	19.844	20.5281	21.8721	22.5232	22.554	22.6072	22.4912	22.0853	22.0784	22.3014
629.4	61.8226	60.9843	60.1848	59.6403	58.4068	58.8173	58.0352	58.8965	60.8288	61.9507	63.108	62.9837	64.1863	63.7315	63.158	62.8133	65.3163	68.1664	61.276	50.4645	42.5737	38.4303	35.1221	34.5143	34.0528	34.4904	34.4095	33.794	34.0891	34.3795	44.9842	387.06	1348.62	1371.98	346.635	24.7847	19.4001	18.8101	18.9757	19.6497	20.3175	21.6129	22.3645	22.3143	22.4195	22.2331	21.8863	21.7921	22.0317
629.6	61.4046	60.8309	59.7261	59.1524	57.9548	58.213	57.6116	58.6067	60.1416	61.201	62.7454	62.3907	63.6145	63.3696	62.507	62.2446	64.598	67.7229	61.0119	50.2714	42.4047	38.1731	35.0562	34.1439	33.6523	34.1795	34.1142	33.3245	33.7845	33.8709	41.796	349.832	1302.07	1410.38	386.5	26.0331	19.2105	18.5508	18.8187	19.4201	20.1273	21.3641	22.1208	22.1175	22.1959	21.979	21.7028	21.5779	21.7455
629.8	60.7949	60.5497	59.3266	58.3157	57.7021	57.8149	57.1431	58.017	59.53	60.6398	62.1986	61.9616	63.0771	63.0479	62.0252	61.8682	63.851	67.2182	60.9456	50.1328	42.4102	37.8639	34.8422	33.8723	33.4868	33.7875	33.7917	32.9204	33.4879	33.6915	39.2774	314.25	1253.38	1444.34	429.984	28.0503	18.9717	18.286	18.6172	19.219	19.9854	21.0688	21.9007	21.8042	21.798	21.6721	21.3708	21.3441	21.4683
630	60.2107	60.1188	59.1843	58.109	57.2756	57.1787	56.3457	57.2655	58.9366	60.1387	61.5224	61.649	62.3444	62.3503	61.208	61.4544	63.1981	66.5796	60.6683	50.0468	42.1789	37.4708	34.6041	33.4513	33.1235	33.3695	33.5037	32.5685	33.2466	33.4384	37.0683	281.774	1203.67	1473.66	476.037	30.795	18.7398	18.0519	18.3171	19.0144	19.7908	20.8327	21.6789	21.5952	21.5645	21.3212	21.1494	21.0021	21.1268
630.2	59.0944	59.805	58.8605	57.8287	56.9719	56.18	55.8536	56.6777	58.7152	59.6509	61.0179	61.0395	61.7465	61.7304	60.4767	60.8273	62.5534	66.0975	60.3847	49.9093	41.9097	37.2658	34.362	33.199	32.8687	33.0337	33.2528	32.1249	32.7651	33.0979	35.6107	251.821	1151.19	1500.02	524.559	34.4044	18.6959	17.8665	18.119	18.8108	19.5347	20.6044	21.6062	21.3559	21.315	21.1477	20.9592	20.8483	20.81
630.4	58.2343	59.5405	57.9614	57.3203	56.3146	55.5815	55.2455	56.2143	58.1134	59.3594	60.7788	60.4156	61.3166	61.1768	60.138	60.1956	61.8342	65.6339	60.3664	49.8685	41.8182	37.2392	34.1965	32.917	32.663	32.818	32.8853	31.7906	32.4418	32.8328	34.3738	224.12	1097.43	1520.49	574.19	39.1029	18.4875	17.5155	17.9662	18.5458	19.3646	20.3918	21.4059	21.1799	21.0594	20.8565	20.7809	20.6489	20.6128
630.6	57.7567	58.8432	56.8653	56.6744	56.1033	54.7811	54.6974	55.1844	57.5259	58.7172	59.9017	59.8185	60.6707	60.7086	59.8539	59.5809	61.1952	65.0291	60.2543	49.7703	41.7584	37.0607	34.0802	32.6054	32.4467	32.5453	32.5559	31.4526	32.0242	32.4408	33.1367	199.261	1042.08	1536.41	626.38	44.8955	18.2526	17.2015	17.7384	18.3361	19.2039	20.1897	21.1487	20.9217	20.8055	20.5591	20.4835	20.3595	20.373
630.8	56.9217	58.4323	56.2656	56.1694	55.5687	54.3067	54.2493	54.7452	56.7071	58.2452	59.2289	59.4856	60.0982	60.2304	59.4247	59.1877	60.5334	64.521	59.967	49.6736	41.5352	36.706	33.8533	32.3724	32.158	32.3079	32.2362	31.2855	31.6064	32.042	32.5028	176.981	986.637	1546.5	679.203	52.0411	18.2151	17.1835	17.5066	18.0676	19.0472	19.923	20.9566	20.7284	20.6168	20.3222	20.262	20.0902	20.1543
631	56.3781	57.8463	55.7676	55.705	54.8359	53.915	53.6449	54.2084	56.2033	57.6542	58.7583	59.04	59.9085	59.8752	59.062	58.7043	60.029	63.828	59.9619	49.3929	41.503	36.3685	33.5096	32.2416	31.9505	32.084	31.7395	31.0901	31.1327	31.6987	31.8178	156.648	929.547	1552.05	733.042	60.5432	18.0026	17.0395	17.282	17.7844	18.7884	19.7748	20.7483	20.5007	20.3588	20.0871	20.0275	19.8666	19.8609
631.2	55.7415	57.3248	55.5867	55.0738	54.2848	53.5787	53.1504	53.7236	55.8711	57.1258	58.7001	58.3809	59.8203	59.4045	58.3906	58.3071	59.1019	63.2377	59.8385	49.4087	41.3511	36.2094	33.2208	32.0312	31.7754	31.8483	31.3889	30.6039	30.9335	31.3719	31.1184	137.989	872.98	1553.84	788.196	70.7762	17.851	16.8944	17.0785	17.4932	18.5786	19.5445	20.541	20.2999	20.1194	19.84	19.7886	19.643	19.7374
631.4	55.5731	56.3464	55.2374	54.3589	53.7027	52.9377	52.7128	53.0989	55.3698	56.4965	58.2065	58.1136	59.3235	58.8927	57.9399	57.7717	58.4066	62.5997	59.7753	49.4909	41.0628	35.9626	32.9645	31.7872	31.6709	31.6909	31.1558	30.4661	30.6308	31.0456	30.6239	121.294	817.782	1549.79	843.611	83.2053	17.7234	16.7123	16.8944	17.3007	18.3147	19.3776	20.2598	20.1505	19.8717	19.6541	19.5118	19.3947	19.4982
631.6	55.2914	55.6392	54.7415	54.155	53.2912	52.5532	52.2219	52.8541	54.7445	55.8794	57.6497	57.6138	59.2277	58.4723	57.6274	57.362	57.6267	61.81	59.8444	49.4376	40.8501	35.7636	32.9023	31.7101	31.5024	31.4652	31.0558	30.1614	30.2749	30.7082	30.2149	106.399	762.913	1541.37	899.708	97.3826	17.6251	16.5358	16.6792	17.0617	18.0705	19.2535	20.0465	19.8911	19.7164	19.443	19.2887	19.1831	19.315
631.8	54.9373	55.0994	54.018	53.8479	52.7972	52.2501	51.8308	52.6142	54.1177	55.6669	57.583	57.6973	59.015	57.9253	57.3267	56.731	56.8987	61.1405	59.7703	49.4284	40.6671	35.6447	32.7074	31.4735	31.229	31.3612	30.8113	29.9546	29.9449	30.3074	29.8091	93.1902	709.607	1529.43	955.384	113.492	17.522	16.395	16.5382	16.7168	17.7556	19.0254	19.7531	19.6634	19.4492	19.1557	19.0562	18.9661	19.1156
632	54.7247	54.4704	53.5243	53.1274	52.3518	51.9083	51.0481	52.5439	53.5205	55.1773	56.9983	57.4809	58.8043	57.6682	57.1662	56.4731	56.4008	60.5874	59.4995	49.4261	40.4267	35.3496	32.3909	31.2479	30.9554	31.0655	30.471	29.7291	29.6766	29.9212	29.4757	81.7351	657.98	1511.63	1009.6	131.764	17.3831	16.3096	16.238	16.5751	17.5699	18.8021	19.3458	19.3554	19.1771	18.916	18.7335	18.7069	18.9484
632.2	54.2678	53.8767	53.412	52.6006	52.1557	51.498	50.6339	52.4806	53.4177	55.1388	56.3858	57.3153	58.184	57.225	56.5192	56.054	55.9042	60.0031	58.9358	49.4669	40.3472	34.9606	32.025	30.9599	30.6536	30.8343	30.2225	29.518	29.3733	29.538	29.2433	71.781	596.362	1489.92	1063.28	152.394	17.3973	16.2452	16.0359	16.3888	17.4298	18.59	19.1247	19.1304	18.8786	18.8889	18.4843	18.509	18.6591
632.4	53.497	53.451	53.3821	52.4588	51.5543	50.9693	50.2019	52.177	53.1514	54.5848	55.8572	56.8169	57.7305	56.8849	56.1823	55.664	55.397	59.5004	58.8862	49.4989	40.0862	34.6577	31.8032	30.7422	30.471	30.7078	30.0516	29.2547	29.0418	29.2428	28.8588	62.7904	549.73	1465.23	1116.81	175.269	17.369	16.0925	15.8058	16.1616	17.2017	18.3881	18.9007	18.9984	18.6816	18.6721	18.3185	18.3153	18.4332
632.6	53.0996	53.1991	52.9356	52.196	51.1385	50.2642	49.6061	51.6945	52.5876	54.1498	55.3968	56.3304	56.8887	56.4502	55.8664	54.9626	54.994	59.0159	58.7467	49.562	39.9727	34.4436	31.7473	30.4884	30.3055	30.3084	29.8293	29.0388	28.9501	29.0225	28.5688	55.2189	504.529	1435.66	1167.77	200.353	17.4789	15.8376	15.8003	15.931	16.912	18.1703	18.6533	18.7342	18.4117	18.4485	18.0252	18.06	18.1181
632.8	52.5995	52.8789	52.8725	51.7376	51.0612	49.9669	49.1073	51.0561	51.8895	53.7363	54.7028	56.1214	56.4969	56.0538	55.3406	54.8363	54.6314	58.3503	58.3054	49.4823	39.6869	34.3368	31.7675	30.2905	30.0269	30.0445	29.7462	28.919	28.703	28.7449	28.5078	48.937	462.021	1402	1216.06	227.364	17.6856	15.5498	15.6761	15.6706	16.7364	17.9401	18.4918	18.4202	18.1407	18.1962	17.7612	17.8675	17.9001
633	51.7326	52.3709	51.9659	51.1313	50.2637	49.6639	48.834	50.9715	51.3646	53.4253	54.1389	55.5561	56.1255	55.7133	54.9861	54.4985	53.9506	57.7476	57.8798	49.6646	39.6274	34.1322	31.563	30.1153	29.5377	29.6469	29.3718	28.7007	28.2326	28.2432	28.2502	43.7695	420.6	1366.05	1261.02	256.601	18.0784	15.4177	15.4612	15.5306	16.6012	17.6784	18.2104	18.1326	17.9599	18.0053	17.4565	17.6833	17.6286
633.2	51.5003	51.6618	51.6713	50.6249	49.8983	49.6189	48.5084	50.5417	50.9854	53.1109	53.7356	55.1165	55.6317	55.4819	54.7008	53.9247	53.5478	57.0494	57.6467	49.5949	39.5335	33.9863	31.3477	29.9085	29.3118	29.3987	29.0074	28.4418	28.0085	27.8251	27.8731	39.3957	381.151	1325.9	1303.21	288.065	18.6548	15.257	15.236	15.3498	16.3728	17.4248	18.0358	17.9815	17.805	17.7261	17.3026	17.5108	17.3739
633.4	50.7358	50.9617	50.6596	50.4383	49.5152	48.7978	48.1536	49.9005	50.5126	52.5588	53.1073	54.5441	54.8495	54.9502	54.5928	53.5974	53.2994	56.3832	57.3717	49.6847	39.5073	33.8756	31.1694	29.5994	29.0315	29.1959	28.7548	28.2427	27.7642	27.4902	27.5449	36.1455	343.798	1282.49	1340.74	322.148	19.6172	15.094	15.0857	15.2265	16.2906	17.315	17.9445	17.7929	17.6473	17.5013	17.1082	17.2721	17.1041
633.6	50.5249	50.6233	50.7344	50.1861	49.1155	48.182	47.995	49.1283	49.7714	51.8746	52.4461	53.8167	54.3388	54.649	54.1181	53.4077	52.9806	55.7598	56.9624	49.9033	39.6067	33.6961	31.0481	29.618	28.8619	28.9943	28.5532	27.9946	27.3667	27.2295	27.1532	33.4534	308.906	1236.73	1376.15	358.913	20.8918	14.9518	14.9404	15.0931	16.1772	17.1337	17.7921	17.5812	17.4373	17.297	16.9086	17.0296	16.876
633.8	49.9677	49.6635	49.7116	49.8305	48.5222	47.7643	48.2342	48.6142	49.2123	51.2892	52.3295	53.2517	54.1675	54.5902	54.0211	52.8139	52.6256	55.4024	56.9515	49.8042	39.4805	33.3871	30.9265	29.5924	28.5941	28.7479	28.248	27.8064	27.0273	27.0014	26.8158	31.3256	276.915	1190.06	1408.16	398.561	22.7321	14.803	14.809	14.9521	15.9044	16.9386	17.6159	17.4137	17.2422	17.0284	16.8223	16.7826	16.697
634	49.2596	49.376	49.4015	49.393	48.1866	47.2849	47.8882	47.9486	48.9205	50.5169	52.2741	52.7058	53.5926	54.2346	53.6525	52.4379	52.2901	54.6092	56.7263	49.7979	39.3295	33.4336	30.8806	29.4953	28.5947	28.5468	28.044	27.5067	26.724	26.7685	26.4945	29.6926	258.861	1140.61	1435.92	440.916	25.1853	14.5864	14.6468	14.7585	15.6702	16.7742	17.413	17.1952	17.0682	16.8254	16.6156	16.5955	16.4693
634.2	48.5868	48.7223	48.922	48.9837	47.9135	46.5254	47.1522	47.6145	48.4702	50.3088	51.9153	52.5949	53.3679	53.802	53.3028	52.1761	51.759	54.1046	56.2662	49.6956	39.337	33.2834	30.7516	29.3182	28.3009	28.3392	27.7902	27.3482	26.4912	26.554	26.2746	28.3901	230.988	1090.31	1459.68	485.952	28.3911	14.5084	14.4707	14.6042	15.571	16.5686	17.2536	16.9237	16.9368	16.7008	16.4071	16.3798	16.1977
634.4	48.4965	48.2436	48.5855	48.3616	47.4509	46.1464	46.941	47.4002	48.0701	49.9052	51.4434	52.2774	53.1046	53.6296	53.0353	51.8554	51.0683	53.7065	56.0197	49.606	39.4164	33.0531	30.5697	29.1154	28.1276	28.2994	27.5265	26.8949	26.0735	26.2131	25.914	27.3176	205.57	1039.03	1479.86	532.589	32.6309	14.4393	14.3628	14.5398	15.3561	16.4322	17.0529	16.7619	16.7378	16.4272	16.2435	16.233	16.0547
634.6	48.0956	47.6998	48.2411	48.0684	47.0834	45.3055	46.3902	47.2664	47.7313	49.2979	51.1713	52.2987	52.476	53.3531	52.9732	51.5573	50.8549	52.9651	55.6351	49.5657	39.69	32.9846	30.4215	28.9678	27.9134	28.0539	27.3316	26.6152	26.026	25.9775	25.4768	26.3748	182.291	986.695	1496.1	581.043	37.9142	14.2501	14.1073	14.3492	15.2097	16.2093	16.8017	16.5958	16.5399	16.2621	16.143	15.9636	15.8721
634.8	47.8431	47.3969	47.4881	47.6896	46.5362	44.6994	45.9983	46.9507	47.6824	49.1486	50.8014	52.0981	52.0146	53.0055	52.5446	51.3001	50.6171	52.575	55.349	49.3882	39.8307	32.8306	30.3091	28.8374	27.9107	27.905	27.1002	26.3524	25.6996	25.7697	25.2677	25.5639	161.426	934.831	1509.29	631.181	44.6274	14.1116	13.93	14.2593	14.9588	16.0402	16.5861	16.3634	16.2408	16.0131	15.9679	15.7842	15.6459
635	46.9342	47.252	47.4355	47.2381	46.2655	44.2139	45.1072	46.3106	47.3991	48.8686	50.4434	51.9634	52.053	53.0382	52.2717	51.2015	50.2441	52.2098	55.1227	49.5917	39.7999	32.6528	30.1716	28.6454	27.8017	27.6304	27.0498	26.0717	25.4478	25.5779	25.0204	25.0477	142.585	882.59	1517.43	683.693	52.6038	14.0451	13.6825	14.1093	14.7831	15.7844	16.3813	16.1364	16.1337	15.8192	15.7671	15.559	15.5268
635.2	46.4505	46.6958	47.3212	46.9267	45.8515	44.1201	44.9209	45.7588	47.373	48.6732	50.2043	51.8467	51.7371	52.873	51.8934	50.8554	49.926	51.7511	54.8656	49.4415	39.7552	32.5214	29.91	28.3869	27.717	27.3813	26.6664	25.7017	25.2213	25.4239	24.6371	24.5491	125.326	831.402	1521.07	735.787	62.3559	13.927	13.5637	13.9877	14.6211	15.6774	16.149	15.9427	15.9819	15.6472	15.5185	15.4412	15.3755
635.4	45.9972	46.1544	46.2082	46.7517	45.5575	43.6963	44.4134	45.3718	47.2716	48.6972	49.8685	51.6233	51.8005	52.3668	51.7613	50.5994	49.5448	51.216	54.5989	49.3133	39.897	32.5904	29.9257	28.1883	27.4287	27.025	26.5852	25.5044	25.0398	25.0688	24.4576	24.1147	109.837	779.109	1519.62	789.278	73.4535	13.8653	13.3972	13.805	14.3831	15.469	15.9123	15.8394	15.8301	15.402	15.2878	15.1683	15.0907
635.6	45.5804	45.5037	45.9847	46.2627	45.1489	43.4413	43.9044	44.8867	46.97	48.7064	49.3054	51.6303	51.7486	51.9098	51.5474	50.5592	49.2497	50.671	54.1301	49.3141	39.9406	32.6226	29.5064	27.9483	27.3068	26.7429	26.3312	25.2656	24.7862	24.8276	24.2274	23.7319	96.2014	727.736	1513.62	842.801	86.4961	13.7737	13.2891	13.6319	14.2058	15.2146	15.7352	15.6887	15.6723	15.2412	15.0172	14.971	14.8645
635.8	45.5182	45.447	45.8081	45.8355	44.5312	43.3404	43.6223	44.6114	46.5002	48.3273	49.002	51.222	51.439	51.8252	51.0841	50.4129	48.9778	50.2526	53.5865	49.3817	39.9152	32.536	29.2922	27.6864	27.0579	26.4894	26.0596	25.0337	24.6364	24.5461	23.9095	23.373	83.9141	677.613	1502.7	897.068	101.327	13.7755	13.1389	13.5369	13.9932	15.0307	15.5306	15.5279	15.4865	15.0737	14.8451	14.7985	14.5984
636	44.9568	45.1034	45.5199	45.8904	44.4607	42.9245	43.5542	44.4084	46.2317	48.2259	48.9108	50.6176	51.1343	51.6534	50.7987	50.2333	49.0308	49.9327	53.3012	49.3475	39.9386	32.6721	29.255	27.4535	27.0071	26.2561	25.8497	24.7802	24.2843	24.216	23.5728	23.1076	73.2046	629.527	1487.71	951.436	118.698	13.7739	12.9319	13.3582	13.7939	14.7865	15.3995	15.3125	15.2352	14.8471	14.6408	14.5854	14.4829
636.2	44.1676	44.8128	45.0634	45.7437	44.0796	42.7282	43.3467	43.81	45.9546	48.1289	48.8424	50.0261	50.9989	51.3447	50.7327	50.0282	48.9309	49.5875	53.1778	49.5365	40.114	32.7822	29.0979	27.2967	26.8664	25.9603	25.606	24.5159	24.088	24.0176	23.3239	22.7905	63.7566	583.585	1467.08	1005.67	138.147	13.7915	12.7875	13.2193	13.5453	14.5616	15.1442	15.1512	15.0771	14.7437	14.4161	14.3964	14.3237
636.4	43.6296	44.4166	44.8151	44.93	43.5834	42.8536	43.2529	43.4803	45.8589	48.0561	48.4612	49.6639	51.0526	51.1498	50.6265	49.9943	48.5199	49.2453	52.6894	49.7563	40.0922	32.6875	29.0202	27.16	26.7875	25.6659	25.4405	24.4076	23.7917	23.6971	23.0231	22.5917	55.7407	539.379	1440.73	1058.82	159.551	13.854	12.7246	12.9983	13.4299	14.3754	14.9208	14.9747	14.9203	14.5129	14.2143	14.2351	14.1306
636.6	42.9142	44.369	44.5132	44.867	43.4544	42.4955	43.2243	43.4018	45.4964	47.7363	48.0243	49.288	50.7153	50.9489	50.4964	49.8528	48.3494	48.862	52.4187	49.8476	40.3268	32.8108	29.0403	26.9327	26.5154	25.392	25.4118	24.1268	23.6749	23.4195	22.8376	22.3277	48.5759	496.526	1411.3	1109.41	183.379	13.9495	12.615	12.7964	13.2482	14.189	14.824	14.7433	14.7831	14.2728	14.0257	14.0519	14.0144
636.8	42.5411	43.8179	44.1485	44.3666	43.0769	42.4018	43.0423	43.1994	45.3532	47.4652	47.715	48.7336	50.3512	50.4804	50.1797	49.8771	47.9329	48.5304	52.1503	49.7461	40.2959	32.9537	28.976	26.7819	26.279	25.3646	25.0991	23.9551	23.5456	23.123	22.6558	22.1253	42.6202	455.714	1378.41	1157.42	209.436	14.2326	12.5341	12.5628	13.0985	13.994	14.6257	14.6057	14.5512	14.0785	13.8872	13.8778	13.7896
637	42.14	43.5331	43.7424	44.1656	42.8301	42.2244	42.7922	43.1583	44.7068	47.2047	47.4294	48.4684	50.152	50.4224	50.14	49.7168	47.7958	48.2102	51.6772	49.5336	40.338	33.0523	28.7812	26.7185	26.1506	25.2658	24.8056	23.8359	23.3199	22.869	22.4112	21.8005	37.6232	416.419	1341.76	1203.14	237.236	14.6467	12.324	12.4498	13.0093	13.801	14.4421	14.3877	14.3283	13.9236	13.8072	13.6726	13.7019
637.2	41.8458	43.5503	43.7055	43.6302	42.6292	42.1017	42.6385	42.7006	44.553	46.9851	47.1554	48.2611	49.8179	50.3587	50.0724	49.3878	47.4694	48.1399	51.0807	49.5526	40.5937	33.0445	28.7932	26.5636	25.9742	25.2009	24.5682	23.8112	23.2246	22.5973	22.2072	21.4933	33.316	380.398	1302.36	1247.58	266.978	15.2004	12.206	12.3211	12.9479	13.6505	14.1905	14.1697	14.1031	13.7053	13.7124	13.4839	13.6491
637.4	41.152	43.2784	43.6626	43.1504	42.2598	41.7093	42.4628	42.7736	44.7887	46.5356	47.3544	48.3265	49.7527	50.2936	49.9466	49.0175	47.3221	47.9682	50.7879	49.62	40.9975	32.9505	28.6859	26.564	25.8408	25.1129	24.4534	23.5942	23.0394	22.4341	21.9991	21.4051	29.8921	345.935	1261.27	1287.78	299.239	16.0695	12.0167	12.1242	12.8087	13.5207	13.9979	13.9788	13.8713	13.5217	13.5806	13.2526	13.5251
637.6	40.8434	42.8477	43.455	42.8611	42.0006	41.8341	42.2053	42.665	44.5568	46.2597	47.389	48.5015	49.906	50.2989	49.8395	48.8909	47.1947	47.7561	50.391	49.5743	41.2213	32.9533	28.5999	26.6827	25.5379	25.0567	24.3641	23.587	22.7954	22.2668	21.9322	21.1015	27.089	313.435	1217.84	1323.55	334.736	17.1564	11.8433	11.9797	12.6247	13.3505	13.7466	13.8666	13.7656	13.3855	13.3497	13.1399	13.3345
637.8	40.2184	42.8505	43.2524	42.3554	41.69	41.8893	41.8276	43.0054	44.344	46.0644	47.2151	48.5695	50.0072	50.0928	49.6239	48.7293	47.2129	47.4754	49.8411	49.551	41.3271	32.9128	28.3035	26.4258	25.3676	24.9164	24.1897	23.4103	22.5723	22.0491	21.8134	20.8802	24.8077	282.129	1172.56	1356.52	371.621	18.7635	11.7829	11.8219	12.5228	13.2248	13.5973	13.7557	13.6057	13.1802	13.295	13.0195	13.1934
638	39.8498	42.6267	42.7738	41.9411	41.3783	41.5663	41.4383	42.8365	44.2293	45.9178	47.1946	48.3041	49.7671	49.9144	49.6255	48.5392	47.2214	47.3557	49.5266	49.5635	41.636	33.0992	28.2673	26.4697	25.1548	24.8169	24.111	23.2523	22.3382	21.8625	21.5365	20.609	23.1024	253.488	1125.42	1384.3	410.685	20.795	11.6145	11.713	12.46	13.1219	13.4489	13.6167	13.4522	13.0076	13.092	12.8535	13.044
638.2	39.708	42.4697	42.5569	41.8841	41.1935	41.4632	41.2887	43.046	44.2218	45.8841	47.1656	48.3873	49.9382	49.9763	49.5916	48.2712	47.1462	47.2957	49.2768	49.2922	41.7141	33.2115	28.0996	26.2411	25.0297	24.8554	23.7915	23.1388	22.2217	21.5885	21.4985	20.3403	21.856	226.597	1076.96	1409.9	451.912	23.6767	11.4888	11.586	12.2602	12.9984	13.2496	13.4879	13.2081	12.9305	12.9676	12.6547	12.8657
638.4	39.6785	42.0641	42.3247	41.9451	41.0158	41.617	41.1476	42.8563	44.1212	45.6072	47.0548	48.372	49.8995	50.1028	49.5574	48.1748	47.0581	47.1234	48.8397	49.0638	41.937	33.3449	27.9828	26.3356	24.9571	24.7473	23.5602	23.0478	21.9352	21.4528	21.2585	20.0614	21.0207	201.907	1028.61	1433.2	494.886	27.3438	11.4211	11.4831	12.1192	12.8058	13.0076	13.4051	12.9752	12.7903	12.8643	12.4622	12.6831
638.6	39.3025	41.5432	42.2614	41.6488	40.7023	40.9731	41.1874	42.894	44.2799	45.482	47.0619	48.5041	49.8103	49.9703	49.4169	47.968	47.3191	47.1034	48.6835	49.0858	42.4654	33.4485	27.9526	26.281	24.7425	24.6025	23.4874	22.8089	21.7513	21.2627	21.1082	19.8574	20.2164	179.401	978.302	1451.47	540.016	31.8566	11.3361	11.3723	11.9735	12.6343	12.8433	13.2419	12.852	12.703	12.647	12.3182	12.4479
638.8	39.0529	41.4939	41.853	41.2457	40.3321	40.8404	41.1479	42.8585	44.1618	45.3651	47.2782	48.7121	49.7576	49.9209	49.4571	48.1819	47.4485	47.1124	48.417	49.1495	42.7393	33.4903	28.0951	26.0875	24.7091	24.4183	23.4241	22.5853	21.7067	21.1132	20.9222	19.6985	19.5935	158.838	928.717	1466.46	586.083	37.5549	11.2588	11.1903	11.7626	12.4342	12.7204	13.0816	12.6827	12.5216	12.4387	12.2245	12.3044
639	38.6585	41.2944	41.7661	41.4187	40.219	40.868	41.143	42.8586	44.16	45.2891	46.9017	48.6249	49.5283	49.8887	49.522	48.2346	47.5436	46.9631	48.5345	49.053	42.8881	33.7268	28.0212	25.9733	24.6942	24.2083	23.2759	22.2488	21.4668	20.9466	20.847	19.4627	19.1076	139.676	879.332	1477.1	634.582	44.6777	11.1992	11.1117	11.5879	12.2989	12.5653	12.9279	12.5204	12.3703	12.2914	12.1331	12.0843
639.2	38.6428	41.5155	41.3314	41.4898	39.9649	40.3212	41.0866	42.4298	44.3562	45.3873	46.9378	48.8312	49.5034	49.8513	49.7173	48.5844	47.7055	46.9069	48.5718	48.8342	43.1293	33.8798	28.1132	25.8996	24.5853	23.9687	23.1637	22.0501	21.4652	20.8468	20.6746	19.264	18.7618	122.424	830.155	1483.56	683.094	53.239	11.1684	11.0819	11.4447	12.0939	12.441	12.7013	12.3577	12.214	12.0885	12.0452	11.954
639.4	38.9167	40.8262	41.1351	41.4379	40.2679	40.2865	41.171	42.1479	44.7528	45.5969	47.0307	48.9718	49.5647	50.0679	50.4065	48.6422	47.6249	46.8788	48.4746	48.7556	43.441	34.0421	28.2185	25.6896	24.5711	23.8373	22.9673	21.9196	21.2698	20.8092	20.5274	19.1735	18.528	106.955	780.638	1485.97	732.829	63.5307	11.0742	11.0658	11.3126	11.9606	12.3112	12.5527	12.1865	12.0266	11.925	11.855	11.8318
639.6	38.7588	40.395	40.8595	41.6302	40.3104	40.2144	41.2581	42.1192	44.5663	45.4002	47.3999	49.3703	49.7456	50.2574	50.4526	48.9682	47.8196	46.7872	48.4575	48.7807	43.6119	34.2797	28.1841	25.6671	24.5044	23.6445	22.8371	21.732	21.1062	20.6664	20.3634	19.0121	18.3104	93.2272	733.752	1483.75	782.457	75.4613	11.0524	10.9131	11.1453	11.8139	12.1291	12.3806	12.014	11.905	11.7634	11.6543	11.5903
639.8	38.2798	40.0169	41.1367	41.2875	40.3113	40.4202	41.3337	41.9492	44.469	45.5732	47.3192	49.6328	50.1296	50.2476	50.4152	49.1746	48.1792	46.7102	48.351	48.8221	43.7568	34.3702	28.2467	25.562	24.462	23.5926	22.6047	21.6037	20.9227	20.6296	20.2665	18.8681	18.0057	80.6904	687.053	1477.44	832.094	89.6177	11.0263	10.8276	10.9823	11.599	12.0332	12.1566	11.9429	11.7518	11.6759	11.5085	11.4231
640	38.2306	39.8026	40.6484	41.3271	40.1819	40.3053	40.8727	42.0606	44.334	45.6457	47.7466	49.5296	50.5662	50.6734	50.8814	49.573	48.2025	46.8271	48.3092	48.8093	44.1009	34.6888	28.3358	25.4933	24.4719	23.3612	22.4534	21.4702	20.8631	20.532	20.0977	18.8169	17.8628	69.7959	640.633	1466.81	882.438	105.837	10.9347	10.7745	10.8747	11.4561	11.9064	11.9215	11.8171	11.5248	11.4934	11.4101	11.3
640.2	37.8537	39.7319	40.383	41.2742	40.3124	40.2923	40.7171	41.8038	44.3792	45.8424	47.9904	49.8778	51.0447	51.1885	51.1161	49.7965	48.2149	46.8738	48.2791	48.8385	44.3327	34.9337	28.5323	25.3135	24.321	23.3509	22.326	21.3162	20.8393	20.4014	19.888	18.6594	17.7535	59.9606	596.425	1451.5	933.162	123.497	11.0025	10.6883	10.7934	11.3035	11.7842	11.7807	11.6288	11.3263	11.3754	11.2362	11.1681
640.4	37.7149	39.9204	40.5557	41.1518	40.2401	40.2486	40.9499	41.8104	44.4229	46.1306	48.0518	50.2337	51.427	51.5888	51.6352	50.0997	48.2919	46.9657	48.374	48.7913	44.3501	35.174	28.3803	25.2508	24.3264	23.2293	22.2788	21.2242	20.6165	20.2953	19.7229	18.4598	17.6042	51.4094	552.511	1431.74	984.402	143.401	11.1273	10.6046	10.6867	11.0956	11.5744	11.5611	11.557	11.1783	11.2745	11.08	10.9689
640.6	37.5081	39.7374	40.4804	41.0374	40.4775	40.355	40.8693	41.9221	44.6659	46.3678	48.205	50.7541	51.8855	51.9351	51.9359	50.4982	48.4536	46.9625	48.2494	48.8927	44.8992	35.4295	28.3206	25.1689	24.1482	23.087	22.1772	21.1881	20.5373	20.0684	19.4462	18.3259	17.4566	44.3837	509.738	1407.59	1034.18	165.783	11.3338	10.4821	10.5883	10.966	11.347	11.3873	11.4536	11.1117	11.0946	10.9032	10.7234
640.8	37.0493	39.3887	40.422	41.0192	40.8116	40.0598	40.9658	42.2756	44.5421	46.7482	48.6746	50.918	52.4638	52.6163	52.2967	50.8352	48.5384	47.2424	48.2517	48.9717	45.1917	35.6499	28.5363	25.0243	24.0432	23.0552	22.179	21.0876	20.5321	20.0077	19.2735	18.232	17.3365	38.3867	467.996	1379.55	1083.83	190.256	11.5361	10.3964	10.4325	10.8385	11.1564	11.2985	11.3197	10.9814	10.9577	10.7641	10.5576
641	37.1987	39.0968	40.5021	40.7947	40.7586	40.1243	40.8542	42.8596	44.4941	46.9558	48.9277	50.959	53.0428	52.8667	52.5376	51.1582	48.8259	47.5851	48.2735	49.2146	45.4037	36.0166	28.5953	25.1909	24.1071	23.1829	22.1286	21.0415	20.3991	19.7636	19.1355	18.1046	17.1672	33.297	428.15	1347.47	1131.31	217.35	11.8919	10.1472	10.3078	10.7155	11.0038	11.1432	11.1668	10.81	10.8222	10.643	10.409
641.2	36.9282	38.8189	40.6409	40.6616	40.6387	40.4013	40.8895	43.0382	44.6577	47.0066	48.9587	51.0635	53.2137	53.3075	52.6138	51.3391	48.8755	47.805	48.36	49.0125	45.7074	36.4384	28.6642	25.1325	24.1699	23.0382	21.9289	20.9667	20.3678	19.5206	19.074	17.9553	17.0415	29.1313	390.321	1313.18	1176.48	246.441	12.4044	9.95423	10.2165	10.58	10.8388	10.9859	11.0247	10.7264	10.6775	10.5135	10.2214
641.4	37.0865	38.8838	40.5587	40.9356	40.8818	40.274	40.7583	42.944	44.8913	47.4382	49.3148	51.366	53.6216	53.5338	53.1976	51.5616	49.0067	48.0687	48.1997	49.0841	45.9673	36.6366	28.8345	25.0761	24.0665	23.0685	21.9085	20.8477	20.3476	19.3906	18.8878	17.8611	16.8491	25.7265	353.507	1276.06	1218.79	278.173	13.1436	9.84975	9.99434	10.4406	10.704	10.7736	10.8155	10.5959	10.4805	10.4004	10.0975
641.6	37.0429	38.9372	40.611	40.9469	40.588	40.2562	40.7201	43.0853	44.9952	47.5818	49.5414	51.8124	54.0118	54.0638	53.5488	51.9013	49.0898	48.2943	48.3883	49.0603	46.0698	36.9391	28.9378	25.0418	23.9826	23.0729	21.8337	20.7546	20.1907	19.2689	18.6497	17.7941	16.633	22.8997	319.26	1234.83	1258.8	311.526	14.1264	9.70692	9.87532	10.3482	10.4595	10.7263	10.6583	10.4899	10.2762	10.3098	9.95332
641.8	36.9338	38.7642	40.4597	40.9141	40.6424	40.309	40.7251	43.6693	45.2201	47.9756	49.7853	52.0064	54.1363	54.1278	53.961	52.2044	49.483	48.3887	48.3237	49.2213	46.2777	36.9629	29.1445	25.1104	23.9317	22.8764	21.8249	20.6169	20.1005	19.2137	18.6031	17.6879	16.4879	20.8085	286.458	1192.97	1294.52	347.324	15.4528	9.58015	9.80229	10.2179	10.3129	10.5147	10.4803	10.305	10.1415	10.2295	9.83334
642	37.1769	38.5256	40.1084	41.1462	40.3496	40.6707	40.5969	44.0139	45.1036	48.4478	49.9574	52.1546	54.1618	54.4145	54.0638	52.5716	49.7415	48.6773	48.1652	49.2472	46.3748	37.2563	29.0925	25.3883	23.9114	22.8302	21.7219	20.5502	19.9644	19.0244	18.5089	17.5889	16.3602	19.2623	256.516	1149.4	1327.13	385.404	17.4023	9.52519	9.68196	10.1005	10.1392	10.4446	10.3504	10.1778	9.93152	10.0778	9.72561
642.2	36.9776	38.5262	40.0769	41.0249	40.529	40.8504	40.6133	44.3774	45.3783	48.7652	50.3085	52.4808	54.6922	54.7208	54.2649	52.5621	49.9853	48.6908	48.2127	48.9815	46.3251	37.631	29.3987	25.3676	23.8956	22.847	21.6059	20.3873	19.8819	19.1007	18.4856	17.4678	16.2577	17.9681	228.895	1104.3	1355.85	425.182	19.8493	9.40604	9.60412	10.0391	10.0129	10.3601	10.1556	9.9284	9.83132	9.8895	9.63215
642.4	37.0532	38.3521	39.6473	41.1213	40.3647	41.2337	40.4929	44.5183	45.4109	49.0376	50.7058	52.7033	54.8111	54.6642	54.4649	52.634	50.3529	48.808	48.3454	49.0692	46.3306	38.0097	29.6436	25.389	23.8873	22.7941	21.4625	20.1232	19.7369	19.0515	18.3664	17.3149	16.0623	17.0261	203.45	1058.69	1379.29	466.37	23.1353	9.28802	9.47591	9.88373	9.93791	10.2537	9.97366	9.77371	9.71103	9.72028	9.50957
642.6	36.8909	38.3897	39.4776	40.9581	40.2496	41.2908	40.8908	44.2925	45.714	49.4855	50.9574	52.8438	55.1462	54.9034	54.681	53.0818	50.598	49.0031	48.3215	48.9392	46.382	38.3937	30.0106	25.5007	23.8145	22.7813	21.23	19.91	19.6978	18.8593	18.2651	17.2093	15.9226	16.3071	179.957	1010.55	1398.52	509.276	27.289	9.26889	9.33953	9.77483	9.78969	10.1158	9.85579	9.63828	9.56515	9.57934	9.34334
642.8	36.3661	38.2877	39.2591	40.9711	40.2692	41.2525	41.1248	44.3476	45.4189	49.6899	51.1979	53.3545	55.2268	55.1098	54.7743	53.2262	50.8791	49.1401	48.3616	48.7539	46.5603	38.545	30.2273	25.5633	23.6687	22.6115	21.1684	19.7712	19.5063	18.8771	18.2007	17.0812	15.6826	15.8475	158.484	963.477	1413.5	553.434	32.484	9.2455	9.32211	9.61483	9.63258	9.97678	9.74346	9.48728	9.46975	9.33356	9.26148
643	36.2209	37.8449	39.1493	40.8158	40.2141	41.2567	41.3197	44.1994	45.7239	49.9481	51.0795	53.5011	55.6445	55.4714	55.1728	53.6845	50.916	49.4067	48.3398	48.6909	46.6244	38.6687	30.5074	25.5995	23.4217	22.5651	21.2027	19.7258	19.4422	18.8123	18.0838	17.0813	15.5438	15.4856	139.239	915.59	1425.22	598.588	38.8954	9.15793	9.25718	9.45529	9.49576	9.80183	9.66811	9.31853	9.32475	9.2213	9.19434
643.2	36.1642	37.6112	38.9497	40.7238	40.2292	41.1978	41.527	44.4027	46.0431	49.9424	51.1307	54.0311	55.6161	55.7381	55.3767	53.9324	51.0558	49.4989	48.4194	48.7697	46.8855	38.6864	30.5537	25.767	23.4263	22.4101	21.1191	19.6855	19.3172	18.6476	18.0527	16.9625	15.4186	15.2298	122.529	868.108	1433.24	645.489	46.5881	9.10946	9.21233	9.27568	9.41263	9.71334	9.56517	9.20829	9.20369	9.04916	9.00557
643.4	36.0298	37.5527	38.6558	40.7239	40.2291	41.2498	41.7268	44.503	46.3538	50.2334	51.1401	54.1379	55.5319	55.751	55.7235	53.8022	51.3663	49.7592	48.5193	48.812	47.064	39.0837	30.7686	25.6823	23.424	22.5188	21.1206	19.5794	19.2298	18.5951	17.9509	16.7782	15.2735	14.9737	107.233	820.394	1437.94	692.784	55.9469	9.0871	9.10997	9.1048	9.32052	9.62448	9.49182	9.08576	9.07054	8.90451	8.92961
643.6	35.7411	37.6344	39.0625	40.5987	40.3475	40.9328	41.7494	44.5806	46.6252	49.9609	51.3379	54.3709	55.756	56.189	55.9979	54.1026	51.5797	50.0751	48.5156	48.8789	47.1143	39.3692	30.8943	25.6721	23.5323	22.4675	21.0641	19.5357	19.1342	18.448	17.8863	16.7088	15.1714	14.7119	93.4138	773.287	1438.59	741.014	66.4892	8.99381	9.0466	9.07267	9.22635	9.51021	9.33926	8.99983	8.99084	8.79427	8.81558
643.8	35.39	37.6007	39.3256	40.5938	40.1425	40.5191	41.6858	44.4023	46.9409	50.0997	51.4318	54.6213	56.1532	56.4173	56.3027	54.2723	51.8982	50.0446	48.6491	48.8888	47.3774	39.3326	31.0395	25.5862	23.4523	22.4081	21.032	19.3387	18.8777	18.3046	17.7623	16.5319	14.976	14.47	80.9722	727.424	1435.62	789.506	78.604	8.97045	8.96584	8.95227	9.15391	9.32556	9.24889	8.93177	8.88023	8.72548	8.72305
644	35.2956	37.5795	39.3209	40.2764	40.2287	40.3652	41.7675	44.4154	47.1858	50.2363	51.5411	54.6435	56.5251	56.7593	56.2391	54.8088	51.8862	50.1781	48.6785	48.8665	47.562	39.4027	31.1871	25.6541	23.3539	22.282	21.0149	19.2709	18.6585	18.1503	17.6423	16.4198	14.8737	14.2652	70.2802	682.24	1428.99	838.46	92.2857	8.98248	8.84414	8.85963	9.05736	9.10115	9.19454	8.83082	8.77163	8.63408	8.6288
644.2	35.1598	37.6439	39.5864	39.9814	40.0278	40.5142	41.8621	44.477	47.4292	50.1484	51.5645	54.6939	56.5167	57.1681	56.621	54.9362	52.017	50.3226	48.8638	48.8608	47.6761	39.4818	31.2336	25.7717	23.2779	22.0566	20.952	19.3219	18.6646	17.9717	17.5763	16.2838	14.7918	14.0998	60.4402	637.455	1418.95	888.194	107.969	9.11555	8.80196	8.7367	8.95011	9.04107	9.06962	8.70744	8.65928	8.53778	8.54111
644.4	34.7896	37.5819	39.6672	40.042	40.3232	40.3728	41.6913	44.5289	47.3903	49.9762	51.3932	54.4419	56.5825	57.5602	56.9442	55.0839	52.4777	50.3792	48.8195	48.7522	47.6444	39.7584	31.3597	25.7821	23.2592	21.9704	20.8629	19.2213	18.611	17.8579	17.4228	16.1755	14.853	13.9163	51.8201	594.453	1404.79	938.341	125.511	9.12809	8.72764	8.57407	8.87876	8.94539	8.9725	8.54271	8.51214	8.44656	8.41149
644.6	34.5052	37.6627	39.5665	40.2168	40.1727	40.3288	41.4706	44.7589	47.6103	50.091	51.4529	54.5127	56.829	57.6073	57.0017	55.2585	52.5866	50.3849	48.9564	48.4017	47.6666	40.0615	31.6338	25.7555	23.2649	22.0376	20.6551	19.1244	18.5257	17.7891	17.3856	16.1163	14.7342	13.743	44.5031	552.67	1386.84	988.212	145.184	9.23917	8.58528	8.49802	8.80472	8.79261	8.81583	8.465	8.32318	8.40821	8.23245
644.8	34.2667	37.7356	39.7211	40.2851	39.9042	40.5044	41.6994	45.008	47.6677	50.1879	51.3466	54.4019	56.6208	57.8623	57.0568	55.4438	52.9039	50.5	49.0885	48.1229	47.6019	40.2804	31.9515	25.7149	23.2825	21.9701	20.6018	18.9072	18.4295	17.6763	17.1993	16.0248	14.7157	13.608	37.9988	510.92	1366.02	1036.56	166.621	9.41748	8.47894	8.45312	8.65622	8.66941	8.70542	8.31659	8.26245	8.25088	8.16521
645	34.0601	37.517	39.7912	39.9861	39.92	40.5195	41.9051	45.1011	47.5077	50.167	51.4695	54.3634	56.7678	58.1248	57.0801	55.4685	53.2422	50.3882	49.2654	48.0193	47.4596	40.4654	32.1066	25.8052	23.2363	21.8035	20.4966	18.8367	18.38	17.6248	17.0737	15.9423	14.6664	13.5061	32.5073	470.46	1339.33	1082.47	190.072	9.59093	8.32086	8.35326	8.4946	8.52159	8.51751	8.23071	8.10366	8.18637	8.03391
645.2	33.7055	37.5214	39.937	39.6097	39.8111	40.1409	41.8597	44.7178	47.6968	49.9503	51.7587	54.3085	56.8044	58.1287	57.1737	55.6347	53.3376	50.4723	49.2608	47.8116	47.4119	40.6269	32.2139	25.806	23.1431	21.5397	20.3689	18.8461	18.3827	17.5554	16.892	15.7775	14.4831	13.3923	28.0857	431.912	1309.92	1127.19	215.418	9.90545	8.19375	8.2147	8.41502	8.32463	8.43848	8.16355	8.01066	8.02993	7.93323
645.4	33.5501	37.4046	39.7341	39.3991	39.8395	40.1721	41.8834	44.8515	47.5083	49.9135	51.8022	54.2623	56.5835	57.9693	57.0587	55.5043	53.2616	50.8828	49.1557	47.4849	47.2883	41.0525	32.3417	25.8809	23.1615	21.5513	20.3262	18.6699	18.2742	17.4974	16.6258	15.6832	14.4148	13.2509	24.4064	394.587	1277.63	1170.05	243.703	10.4297	8.08391	8.07314	8.26765	8.21725	8.31329	8.06452	7.89576	7.90495	7.81277
645.6	33.1869	37.0305	39.593	39.4359	39.4312	40.0683	42.1029	44.834	47.3855	49.6533	51.8466	54.2034	56.5846	58.1645	57.0479	55.4057	53.4559	50.9672	49.26	47.1071	47.1928	41.1436	32.5701	25.8254	23.0602	21.3767	20.122	18.5125	18.3057	17.4156	16.5799	15.5836	14.3083	13.0978	21.4576	359.336	1241.76	1210.59	274.048	11.1168	7.90812	7.99171	8.06825	8.15096	8.1999	7.97025	7.77759	7.85735	7.68353
645.8	32.8898	36.5355	39.5706	39.4997	39.1663	40.0314	41.9102	44.6701	47.1339	49.8991	52.2104	53.9348	56.6182	58.0507	57.0009	55.3359	53.3584	51.0412	48.9466	46.8359	47.1741	41.4116	32.7828	25.911	23.0063	21.3162	19.8716	18.4067	18.232	17.3461	16.4314	15.5181	14.1803	13.0095	19.1212	325.724	1203.39	1247.49	306.59	12.1181	7.80402	7.87019	8.00828	8.06454	8.05837	7.90854	7.58726	7.75115	7.55764
646	32.7474	36.2569	39.3678	39.6613	38.5706	39.7838	42.0502	44.2489	47.2138	50.2289	52.2539	53.9585	56.5403	58.0179	56.8672	55.171	53.4301	51.0319	48.8638	46.9039	46.9577	41.3736	32.9668	25.8446	22.8274	21.2292	19.7917	18.3633	18.0597	17.2198	16.2136	15.4325	14.0434	12.8126	17.3168	293.893	1162.5	1280.58	341.209	13.4059	7.7292	7.80723	7.88632	7.89093	7.9221	7.80881	7.47515	7.60082	7.46768
646.2	32.205	36.3411	38.9003	39.3907	38.4706	39.8643	41.6884	44.0017	46.7793	49.8348	52.5081	53.8817	56.1212	57.8574	56.8436	55.1074	53.283	51.0063	48.7163	46.7	46.712	41.4097	32.9887	25.8292	22.8051	21.0636	19.7782	18.2434	17.986	17.1773	16.0928	15.1977	13.9151	12.6917	16.009	264.066	1120.3	1310.04	378.241	15.257	7.62503	7.77045	7.76459	7.75053	7.73488	7.67875	7.42849	7.51218	7.36035
646.4	32.0336	36.4337	38.3791	39.056	38.4062	39.3348	41.3033	43.6418	46.7271	49.8424	52.5153	53.8269	55.9211	58.0527	56.8306	54.921	53.2587	50.9872	48.7011	46.6908	46.5405	41.3	33.0981	25.8798	22.7702	20.9339	19.6826	18.1429	17.8647	17.1159	15.8847	15.044	13.8757	12.4004	14.9192	236.082	1075.22	1337.16	416.951	17.7496	7.49466	7.63715	7.68067	7.66139	7.65441	7.57505	7.34256	7.36669	7.24439
646.6	31.9003	36.0829	38.1488	39.1095	38.1772	39.0055	41.5068	43.0989	46.6488	49.5337	52.6309	53.7849	56.0591	57.8463	56.7199	54.7517	52.998	51.0141	48.4761	46.4717	46.4542	41.4112	33.214	25.9105	22.6566	20.8641	19.5147	18.1069	17.7312	16.9856	15.7225	14.8904	13.6934	12.2378	14.0145	210.782	1028.99	1360.72	458.208	20.9832	7.46503	7.56071	7.5904	7.57921	7.60879	7.45125	7.29186	7.28504	7.13833
646.8	31.8125	35.6485	38.0831	38.8243	38.1816	38.9229	41.2012	42.9058	46.2049	49.5913	52.6139	53.6915	55.9123	57.7844	56.2364	54.5617	52.9198	50.9982	48.3347	46.2069	46.2863	41.3225	33.3818	25.9744	22.5593	20.869	19.371	18.0576	17.5126	16.8404	15.6054	14.8439	13.5268	11.9881	13.3581	187.634	980.815	1380.5	501.482	25.1545	7.40769	7.48694	7.51702	7.50915	7.52039	7.36365	7.18621	7.17385	7.07005
647	31.8832	35.4957	37.8055	39.0219	37.9964	38.954	40.7287	42.7963	45.9844	49.4581	52.2801	53.7389	55.9713	57.661	56.1466	54.4079	52.7127	50.7372	48.3823	46.0504	45.9291	41.2533	33.3605	25.9643	22.3953	20.8284	19.1764	18.0489	17.4151	16.6845	15.5408	14.7605	13.3594	11.9788	12.8204	165.686	931.478	1397.73	546.508	30.2157	7.4002	7.37721	7.38428	7.44197	7.42109	7.28374	7.08462	7.05324	6.9626
647.2	31.7711	35.3957	37.1384	38.6554	38.2025	38.6266	40.3914	42.5297	45.6436	48.9231	52.0278	53.5294	55.8272	57.5502	55.9795	54.4556	52.4873	50.507	48.2128	45.7046	45.4288	41.0751	33.3962	25.8343	22.3882	20.6775	19.1062	18.0508	17.3475	16.536	15.3802	14.6931	13.2466	11.8689	12.3761	145.668	882.452	1408.98	592.805	36.6573	7.34713	7.2426	7.37125	7.33453	7.30597	7.15325	7.02529	6.94667	6.88618
647.4	31.6948	35.2476	36.7302	38.3019	37.8863	38.194	40.136	42.3876	45.4907	48.605	51.7005	53.5178	55.6979	57.2812	55.9382	53.9523	52.3187	50.4976	48.1375	45.637	45.1443	41.0707	33.5631	25.8535	22.1521	20.6989	19.0632	17.8877	17.1952	16.3825	15.2167	14.5349	13.1288	11.7564	12.0138	127.134	833.188	1416.44	640	44.417	7.31141	7.14881	7.22449	7.26932	7.16828	7.06206	6.92286	6.81795	6.8234
647.6	31.7361	34.7748	36.5914	37.7803	37.6923	38.0295	39.581	42.2073	45.2064	48.3023	51.3115	53.2574	55.432	56.9946	55.5061	53.9114	52.0954	50.3051	47.8233	45.2759	44.8249	41.0681	33.7123	25.8946	22.0866	20.6251	19.0615	17.789	17.0536	16.2928	15.1399	14.259	12.9103	11.6002	11.7463	110.438	785.262	1419.83	688.729	53.4399	7.2565	7.0941	7.06646	7.10854	7.09441	7.01305	6.8298	6.75656	6.72215
647.8	31.4325	34.5792	36.3815	37.7005	37.55	37.7343	39.2217	42.0744	45.1634	47.9935	50.7763	52.858	55.3674	56.7732	55.4231	53.6744	52.0208	50.1627	47.556	45.0202	44.3626	41.0034	33.7566	26.0347	22.1639	20.5797	18.975	17.7936	16.9377	16.1277	15.0207	14.1698	12.842	11.5009	11.4766	95.6099	736.385	1418.94	737.832	64.1529	7.28539	7.01293	6.94594	6.96621	6.99474	6.84968	6.70132	6.74954	6.66592
648	31.1441	33.9308	36.1837	37.6879	37.4044	37.3275	39.224	41.7764	45.1079	47.7359	50.2458	52.6118	55.0793	56.333	55.1568	53.7687	51.7349	50.0919	47.323	44.6539	43.9308	40.717	33.8607	25.9985	22.2176	20.5461	18.9078	17.8156	16.8345	15.9768	14.8924	14.0907	12.7327	11.4482	11.3269	82.416	688.781	1413.4	786.799	76.3589	7.3104	6.91166	6.83268	6.90607	6.92372	6.77899	6.58381	6.61457	6.57914
648.2	31.0893	33.4532	35.9609	37.6441	37.2952	37.2301	38.9218	41.7586	44.7128	47.7015	49.9269	52.2817	54.5855	55.9692	55.0753	53.5979	51.4342	49.9526	47.1675	44.4352	43.4706	40.7116	34.01	25.8694	22.0297	20.4988	18.872	17.6819	16.6768	15.8313	14.7111	14.0303	12.6221	11.3809	11.1878	70.4205	642.674	1402.94	835.342	90.9297	7.32861	6.84161	6.71968	6.82291	6.80514	6.75245	6.5092	6.54411	6.47808
648.4	30.8094	33.5449	35.5831	36.9494	36.8767	37.0533	38.4734	41.6492	44.3336	47.3137	49.443	51.8915	54.2369	55.678	54.8457	53.5655	51.1056	49.9196	46.8559	44.2148	43.0994	40.5426	33.983	26.0197	21.9353	20.3746	18.7281	17.4604	16.569	15.6519	14.647	13.8825	12.4756	11.2921	11.0761	60.0209	598.041	1389.49	852.888	107.004	7.33787	6.77162	6.57213	6.74366	6.70149	6.64858	6.39259	6.43464	6.37691
648.6	30.8072	33.2361	35.1004	36.5751	36.417	36.7522	38.5534	41.1154	44.0961	47.3002	49.1634	51.5923	53.8388	55.4753	54.406	53.2567	50.8499	49.9118	46.6411	43.8829	42.7523	40.3983	34.1627	26.0209	21.9954	20.2146	18.6506	17.2874	16.524	15.5447	14.5646	13.6736	12.3661	11.2062	10.9695	50.9715	555.139	1371.11	899.578	125.383	7.45542	6.65066	6.43081	6.58092	6.56355	6.56452	6.30168	6.32845	6.18837
648.8	30.1393	32.7993	34.7379	36.4918	36.0139	36.2801	38.355	40.5603	43.5289	46.8973	48.6571	51.1466	53.2059	55.2241	54.2444	53.1056	50.7583	49.6438	46.305	43.6475	42.4584	40.1825	34.2357	26.1494	22.0508	20.1307	18.5723	17.0974	16.3975	15.4934	14.4126	13.4533	12.2524	10.9708	10.8153	43.0744	503.172	1348.43	944.626	145.93	7.62936	6.61643	6.31721	6.51329	6.40011	6.425	6.20617	6.28146	6.08271
649	29.9805	32.2681	34.5707	36.0853	35.6907	35.9709	38.0957	40.0482	43.0161	46.6436	48.2688	50.815	53.0919	54.8704	54.1273	53.1994	50.5604	49.3177	45.9211	43.4453	42.0556	40.0155	34.1653	26.1864	22.034	20.1541	18.3139	16.9982	16.152	15.3712	14.3189	13.3079	12.198	10.8299	10.7176	36.4878	462.684	1322.63	988.802	168.339	7.86818	6.60438	6.18859	6.41251	6.35898	6.35323	6.12949	6.14096	6.01012
649.2	29.3559	32.1708	34.5418	36.1106	35.6178	35.7252	37.8429	39.8078	43.0802	46.0004	47.9701	50.3385	52.6261	54.6711	53.7274	52.7455	50.1312	49.1049	45.8159	43.2068	41.6086	39.8744	34.1046	26.3368	22.143	19.9947	18.1842	16.9693	15.9927	15.3118	14.2638	13.2986	12.0298	10.7755	10.6433	30.9701	422.383	1293.86	1031.23	192.92	8.22729	6.533	6.16612	6.28957	6.25536	6.27337	6.05745	6.02313	5.91919
649.4	28.9248	31.7299	34.299	35.6651	35.3547	35.3306	37.5384	39.5932	42.7767	45.8819	47.6202	50.1844	52.0451	54.3272	53.1872	52.3899	49.9603	48.7679	45.7522	42.7221	41.1379	39.4193	34.0526	26.1993	22.0808	19.8085	18.1461	16.8626	15.8822	15.1214	14.1171	13.1572	11.8877	10.6523	10.497	26.3315	384.58	1262.96	1071.23	219.54	8.65599	6.45604	6.0473	6.17937	6.12621	6.20532	5.99343	5.90366	5.84176
649.6	29.073	31.5354	33.8508	35.4247	34.8587	35.0728	37.3502	39.3789	42.3512	45.4489	47.3837	49.8579	51.855	53.9588	53.0496	51.8356	49.5364	48.3043	45.4861	42.4819	40.8115	39.279	34.1518	26.2448	21.98	19.5869	18.0952	16.7445	15.7541	15.0181	14.0188	13.0845	11.7489	10.4553	10.3494	22.6389	349.484	1228.33	1108.79	248.083	9.32279	6.38001	6.02577	6.12894	6.05992	6.12189	5.95457	5.79954	5.74013
649.8	28.5448	31.5231	33.7972	35.0302	34.2593	34.5709	36.8936	39.0351	41.7708	45.0063	46.9636	49.7043	51.6051	53.5022	52.7625	51.2548	49.3758	47.9001	45.4193	42.3569	40.3888	39.1996	34.1334	26.1734	22.0246	19.4508	17.9534	16.5893	15.6117	14.8248	13.8312	12.8753	11.6562	10.4305	10.1629	19.5697	316.252	1191.66	1143.81	278.767	10.2369	6.25719	6.00389	6.02435	6.00668	5.98604	5.87967	5.73449	5.67416
650	28.1711	31.001	33.3663	34.7358	34.1701	34.2576	36.6933	38.3232	41.4741	44.4915	46.5264	49.3067	51.422	52.948	52.2989	50.6475	48.9718	47.5207	45.1144	42.1342	40.1165	38.828	34.0232	26.3571	21.8931	19.4796	17.7498	16.4466	15.5355	14.7123	13.7789	12.7608	11.4777	10.4212	10.0153	17.1045	284.232	1153.15	1177	311.845	11.4305	6.15873	5.96683	5.92399	5.90105	5.8667	5.80757	5.60599	5.58635
650.2	27.8356	30.908	33.1452	34.5357	33.9345	34.0466	35.921	38.3922	41.3135	43.9345	46.1385	48.9343	50.9953	52.5804	52.0676	50.4566	48.7637	46.9302	44.854	41.7014	39.6029	38.6052	33.7869	26.2765	21.9192	19.3489	17.7084	16.3089	15.4015	14.6006	13.6418	12.7276	11.4264	10.2834	9.8231	15.2593	254.552	1112.19	1236.82	347.679	13.2558	6.10985	5.91443	5.90868	5.79448	5.77364	5.68998	5.5625	5.55532
650.4	27.4038	30.4333	33.0791	34.048	33.6697	33.808	35.6484	38.4397	41.094	43.2935	45.6134	48.3715	50.5387	51.9082	51.6152	50.1054	48.4995	46.6721	44.4212	41.3867	39.1483	38.3273	33.8288	26.3643	21.758	19.2625	17.5929	16.238	15.2354	14.425	13.5271	12.6229	11.3736	10.2446	9.65564	13.7681	237.84	1069.43	1262.64	385.952	15.563	6.02619	5.85861	5.77144	5.72125	5.66786	5.6365	5.47515	5.50081
650.6	27.3387	30.2342	32.8456	33.914	33.2433	33.5118	35.1414	38.1639	40.7284	42.8445	45.4509	48.1593	50.1501	51.5081	51.0139	49.6428	48.3216	46.2346	44.2156	41.0954	38.6807	38.1753	33.8439	26.3461	21.6171	19.1895	17.6276	16.2215	15.166	14.262	13.5202	12.5992	11.1647	10.1214	9.47052	12.6651	212.585	1026.06	1285.39	426.834	18.6078	5.97606	5.77491	5.68341	5.64668	5.57618	5.53084	5.37482	5.45579
650.8	27.162	30.1457	32.0921	33.5809	32.8171	32.8038	34.6278	37.4841	40.2888	42.4626	45.0907	47.6892	49.514	50.9385	50.765	49.3502	48.2246	46.1969	43.7564	40.8393	38.364	38.0203	33.8514	26.3852	21.4256	19.0757	17.5691	16.0586	14.9574	14.0884	13.3069	12.4931	11.0948	10.0265	9.29521	11.8498	189.194	980.775	1304.7	469.434	22.3889	5.9137	5.72318	5.57033	5.56773	5.45901	5.46621	5.32211	5.35938
651	27.2709	29.9952	31.6098	33.287	32.5067	32.5239	34.2593	37.108	39.5668	42.0286	44.5453	47.3036	49.4179	50.225	50.3905	48.8779	48.0639	45.8432	43.4227	40.5225	38.076	37.7325	33.9305	26.381	21.2999	19.0882	17.3811	15.9393	14.8473	13.9927	13.1642	12.3088	10.9513	9.98302	9.17446	11.181	167.945	934.59	1321.09	512.85	27.0669	5.80581	5.65946	5.50225	5.4505	5.34354	5.3825	5.25535	5.31221
651.2	27.062	29.892	31.3314	32.8745	32.0019	32.2722	33.9647	36.6312	39.1248	41.5443	44.094	46.8528	48.9647	50.0514	49.8645	48.9979	47.6606	45.7211	43.1025	40.2413	37.6986	37.5131	33.8407	26.5289	21.2639	19.145	17.2683	15.7441	14.6753	13.8328	13.0134	12.1837	10.87	9.82531	9.11619	10.6397	148.419	888.631	1333.19	557.528	32.8843	5.72074	5.548	5.47455	5.42502	5.31632	5.32418	5.20325	5.18676
651.4	26.6055	29.3524	31.164	32.4539	31.7069	31.9285	33.5892	36.028	38.5863	41.031	43.7005	46.4877	48.5322	49.6631	49.4368	48.4186	47.3569	45.483	42.9543	39.9929	37.2959	37.1993	33.6597	26.5302	21.1348	19.0578	17.144	15.5138	14.5873	13.7767	12.9551	12.0084	10.7177	9.75252	9.09153	10.2365	130.56	841.432	1343.39	604.047	39.9095	5.70117	5.44612	5.41159	5.33235	5.2352	5.22326	5.10602	5.12936
651.6	26.445	29.0753	31.142	32.299	31.3342	31.7839	33.3249	35.9332	37.9874	40.8686	43.4458	45.775	48.3342	49.3129	48.857	48.2878	47.1325	45.2903	42.647	39.8698	36.8565	36.9538	33.6297	26.6704	21.061	18.8965	17.053	15.41	14.4749	13.6309	12.8069	11.8752	10.5836	9.55134	9.01899	9.89297	114.118	793.963	1349.18	650.023	48.4973	5.72852	5.37145	5.31756	5.2444	5.16117	5.12498	5.03844	5.05221
651.8	26.1916	28.4967	30.6798	32.1849	30.7608	31.2404	32.9318	35.5951	37.5463	40.6178	43.2781	45.4619	48.0776	48.7762	48.46	47.9936	46.6465	44.9665	42.3896	39.6915	36.5445	36.5814	33.8251	26.6776	20.9657	18.8704	17.047	15.3465	14.2538	13.5274	12.6479	11.7639	10.4856	9.41755	8.94663	9.66302	99.3223	747.255	1350.47	697.048	58.6075	5.72921	5.30934	5.27834	5.19327	5.08442	5.0444	4.95785	4.95872
652	26.1599	28.2716	30.3105	31.728	30.6684	31.2386	32.6623	35.1176	37.2038	40.1242	42.7812	45.2469	47.6862	48.4438	48.3448	47.4879	46.1237	44.6159	42.1774	39.5789	36.2724	36.3329	33.7385	26.7516	20.9195	18.6631	16.8577	15.2117	14.1766	13.4543	12.5567	11.6538	10.3787	9.33829	8.76107	9.42629	85.6479	701.41	1347.42	743.565	69.942	5.69862	5.26539	5.17809	5.09773	5.02993	4.9946	4.91678	4.85019
652.2	25.7494	27.9056	29.8102	31.3015	30.4743	30.9055	32.1826	34.6106	37.156	40.1043	42.4127	44.6199	47.0495	48.0531	48.192	47.1934	45.7038	44.4507	41.9094	39.3406	35.9162	35.9624	33.6041	26.8756	20.9277	18.5507	16.8014	15.092	14.0657	13.2679	12.4638	11.4414	10.2578	9.21554	8.68895	9.19197	73.2321	655.892	1340.94	788.819	83.1178	5.70905	5.24711	5.14622	5.0234	4.99698	4.93468	4.84068	4.76655
652.4	25.6045	27.4766	29.7791	30.6758	30.3041	30.6816	31.986	34.6473	36.765	39.7104	41.813	44.1739	46.5288	47.8309	47.8229	46.8158	45.2878	44.0105	41.6024	39.2138	35.772	35.5552	33.5787	26.8658	20.9816	18.4197	16.6548	15.0428	13.9923	13.1818	12.3759	11.2672	10.1477	9.10475	8.59976	9.04752	62.3501	612.024	1329.72	833.105	98.1787	5.76392	5.17322	5.08857	5.00001	4.94235	4.85496	4.75842	4.69691
652.6	25.3646	27.2199	29.3971	30.453	30.2396	30.3935	31.9234	34.3897	36.4668	39.139	41.4642	43.8957	46.2106	47.431	47.3776	46.597	45.0117	43.8163	41.2579	38.9674	35.4074	35.3104	33.3779	27.0006	21.0698	18.2617	16.5575	14.9219	13.9368	13.1162	12.2456	11.1252	9.99265	9.00088	8.4821	8.87499	52.4378	568.764	1313.75	877.503	115.54	5.84971	5.10066	5.01021	4.94571	4.84989	4.79968	4.66692	4.60474
652.8	25.2055	26.8036	29.2056	30.2383	30.1686	30.0114	31.6625	34.3578	36.2129	38.7848	41.4114	43.7691	45.7627	46.8955	46.9206	46.3071	44.5939	43.5673	40.866	38.8377	35.1215	34.9245	33.1305	27.1637	21.0872	18.1217	16.4777	14.8294	13.8076	12.9621	12.2033	11.0187	9.92823	8.91988	8.41053	8.79157	43.9732	526.67	1294.05	922.589	134.995	6.03754	5.0795	4.90958	4.84934	4.79474	4.674	4.60396	4.51966
653	24.8371	26.886	29.135	30.0338	30.2063	29.7694	31.4842	34.0524	36.2535	38.344	41.318	43.5399	45.4107	46.6068	46.5821	45.8397	44.3134	43.1097	40.6521	38.3729	34.8223	34.7002	33.0611	27.2085	21.0728	17.9614	16.3241	14.7092	13.7055	12.9044	12.0222	10.8337	9.86667	8.95528	8.35736	8.65507	36.627	485.577	1270.23	967.214	156.767	6.30496	5.05325	4.82356	4.77223	4.71091	4.59215	4.53259	4.47566
653.2	24.4124	26.7116	28.941	29.5122	30.0026	29.3132	31.1787	33.7329	36.1178	37.9077	40.9958	43.073	44.9553	46.5858	46.2744	45.5313	44.1962	42.815	40.1391	37.8482	34.5365	34.4822	32.8755	27.3771	21.0398	17.8817	16.3034	14.616	13.6681	12.8394	11.852	10.7571	9.82916	8.81527	8.23567	8.50523	30.6075	445.968	1241.47	1008	180.28	6.6334	4.9635	4.75747	4.69841	4.66086	4.58316	4.45719	4.37144
653.4	24.1794	26.5992	28.5222	28.9609	29.8009	29.4091	31.0085	33.3902	35.9774	37.3994	40.3696	42.688	44.686	46.4068	45.9533	45.1166	44.0089	42.6301	39.7374	37.5938	34.3529	34.0749	32.6115	27.4135	21.1461	17.7289	16.154	14.6665	13.5412	12.6817	11.824	10.7263	9.82098	8.75965	8.11568	8.36747	25.5473	407.926	1209.2	1047.05	206.159	6.99586	4.87795	4.68394	4.666	4.58761	4.47937	4.4032	4.3172
653.6	24.1597	26.7701	28.2367	28.8037	29.6079	28.7382	30.5037	32.8461	35.4269	37.0578	39.7921	42.2237	44.1626	46.1193	45.4411	44.9342	43.808	42.3088	39.532	37.3272	34.1221	33.7252	32.3805	27.2796	21.2817	17.6627	16.1986	14.5111	13.4799	12.5525	11.6696	10.5542	9.73888	8.67147	8.08971	8.21814	21.5644	370.922	1174.68	1083.12	234.216	7.66307	4.80524	4.58725	4.59782	4.50126	4.40032	4.32837	4.23862
653.8	23.8934	26.574	28.1476	28.6512	29.4393	28.7021	30.2384	32.5369	35.0072	36.9161	39.6515	42.1489	44.1139	45.6758	45.1606	44.5838	43.6141	42.0541	39.5105	37.1508	33.7245	33.3329	32.1871	27.3744	21.4072	17.7511	16.0656	14.3335	13.3411	12.4516	11.5419	10.4988	9.66673	8.62632	8.04123	8.13125	18.291	335.697	1138.09	1118.28	264.79	8.59813	4.80727	4.51996	4.52842	4.42639	4.32392	4.24169	4.18133
654	23.5248	26.3656	27.7693	28.5197	29.0621	28.3267	29.9196	32.2693	34.5183	36.833	39.3903	41.8659	43.6314	45.5182	44.8138	44.1692	43.3437	41.8572	39.3089	36.8068	33.3386	32.9732	31.819	27.345	21.4397	17.6428	15.8839	14.2605	13.1843	12.3708	11.4151	10.3916	9.61933	8.56736	7.96278	8.0523	15.6423	302.269	1099.17	1151.05	296.874	9.81388	4.77313	4.44504	4.42967	4.36351	4.24929	4.18365	4.11457
654.2	23.1792	26.0924	27.545	28.5023	28.5549	28.0813	29.4894	31.5669	34.3416	36.7028	39.0792	41.6901	43.5321	45.0373	44.6072	43.934	43.1421	41.7756	39.2227	36.484	32.9711	32.3585	31.4214	27.1623	21.474	17.5817	15.7552	14.2155	13.1341	12.2681	11.2815	10.3284	9.54371	8.44167	7.85285	7.9589	13.52	270.614	1057.46	1181.4	330.947	11.408	4.69958	4.42648	4.35871	4.27628	4.20766	4.17697	4.06645
654.4	22.901	25.6792	27.073	28.1711	28.3684	27.9446	29.14	31.2625	33.9606	36.3407	38.7007	41.3013	43.0226	44.6758	44.2159	43.7596	42.7435	41.2615	38.9952	36.0636	32.7382	31.9804	31.0909	27.0076	21.4215	17.565	15.7447	14.1346	13.0505	12.1582	11.1388	10.2271	9.45252	8.35494	7.82051	7.92418	11.9858	241.212	1013.87	1208.09	365.98	13.5135	4.64405	4.40265	4.25217	4.20165	4.16591	4.10501	3.99321
654.6	22.6432	25.2912	26.7069	27.7841	28.0138	27.6172	28.8316	30.7219	33.5019	36.0875	38.0392	40.9533	42.5925	44.4069	43.9159	43.2919	42.3721	40.9669	38.9659	35.879	32.5231	31.5754	30.9322	26.9964	21.3106	17.5172	15.5382	14.0067	12.9756	12.0011	11.0611	10.1841	9.36704	8.28492	7.67839	7.7989	10.8029	214.303	968.726	1230.2	402.691	16.2598	4.60414	4.33334	4.18574	4.16622	4.13778	4.04357	3.92179
654.8	22.2611	25.0219	26.3282	27.7242	27.4846	27.5402	28.3686	30.2944	33.1439	35.8884	37.6221	40.6059	42.1961	44.0196	43.5997	43.1144	41.96	40.7292	38.7456	35.8316	32.2988	31.1439	30.426	26.9637	21.371	17.3608	15.3616	13.9072	12.8255	11.8788	10.991	10.1328	9.27077	8.16409	7.59871	7.74609	10.0368	189.202	923.669	1249.01	441.08	19.9988	4.5626	4.28794	4.08451	4.09641	4.06164	3.99874	3.88081
655	22.3118	24.6779	26.0322	27.5116	27.1854	27.2392	27.9645	30.1673	32.8489	35.6295	37.4792	40.435	41.7341	43.2228	43.2823	42.7699	41.7282	40.4373	38.7577	35.7334	32.2853	30.6354	30.1913	26.9315	21.3563	17.4059	15.2692	13.7392	12.7278	11.7249	10.9681	10.0138	9.15515	8.10545	7.50417	7.72489	9.27251	166.054	878.766	1264.48	481.693	24.5952	4.55093	4.222	4.0099	4.04418	4.00624	3.95531	3.85162
655.2	21.8703	24.1918	25.7993	27.3936	26.8172	27.2337	27.8353	29.6041	32.6313	35.3343	36.9414	40.0722	41.5285	42.7202	43.1644	42.3717	41.4915	40.1606	38.4711	35.5128	32.002	30.2069	29.991	26.9284	21.3765	17.3355	15.1412	13.5123	12.6925	11.6594	10.9442	9.94005	9.01629	8.03294	7.44115	7.66463	8.72458	145.489	833.514	1276.45	522.98	30.3337	4.57249	4.17453	3.98152	3.97512	3.99312	3.88736	3.81173
655.4	21.5676	23.9103	25.7281	27.0873	26.6189	26.7534	27.4935	29.5171	32.4553	35.0117	36.7632	39.5156	41.1944	42.5154	42.8871	42.1884	41.2028	39.8144	38.3104	35.2199	31.7009	29.91	29.7413	26.8633	21.3367	17.2511	15.0059	13.4482	12.4791	11.6009	10.9136	9.87887	8.8645	7.98907	7.4153	7.61255	8.2927	126.921	788.878	1284.5	566.657	37.3378	4.52273	4.08719	3.92116	3.93115	3.96611	3.825	3.77835
655.6	21.1987	23.5486	25.7265	27.0336	26.3038	26.4195	27.5489	29.2645	32.2815	34.4647	36.3099	39.1243	40.785	41.8943	42.5195	41.9781	40.9338	39.6992	38.1978	34.9356	31.4725	29.6014	29.632	26.9315	21.2514	17.1513	14.8993	13.3933	12.4489	11.4698	10.8056	9.75726	8.80879	7.88528	7.34377	7.53925	8.02294	110.279	744.56	1288.76	610.303	45.875	4.43842	4.06706	3.86307	3.88535	3.92824	3.8077	3.70837
655.8	21.1332	23.4203	25.5791	26.7791	25.9314	26.0492	27.4246	29.006	32.0866	33.9103	35.931	38.7465	40.4593	41.3809	42.2974	41.7369	40.4986	39.3175	38.0171	34.6583	31.1994	29.4017	29.2663	27.0529	21.2383	17.0694	14.809	13.333	12.3299	11.3185	10.8503	9.59304	8.69361	7.84804	7.25614	7.44553	7.81156	95.1935	699.418	1287.87	655.115	56.1289	4.46086	4.03194	3.83927	3.82028	3.87996	3.75381	3.68489
656	20.8738	23.0316	25.4959	26.2957	25.7955	26.1357	27.0326	28.9263	31.9698	33.6847	35.4589	38.3045	40.2169	41.0139	41.9616	41.6371	40.1305	38.9476	37.9184	34.4163	31.1074	29.1897	29.2009	27.1791	21.3035	16.9954	14.7569	13.1992	12.2092	11.2561	10.7339	9.61644	8.61317	7.80042	7.18129	7.35441	7.69851	81.8888	656.288	1281.73	701.021	68.0686	4.495	3.94957	3.82777	3.7543	3.75928	3.69471	3.651
656.2	20.6026	23.3379	25.51	26.2883	25.4757	25.6896	26.7481	28.6868	31.7925	33.5365	35.1931	38.1157	40.0883	40.7701	41.8274	41.18	40.0435	38.9723	37.6137	34.5857	30.9216	29.0337	29.032	27.1239	21.288	16.9126	14.5969	13.0724	12.1247	11.1741	10.5778	9.57631	8.60515	7.65859	7.12194	7.40049	7.51269	69.8632	613.615	1272.27	747.564	81.645	4.56489	3.92202	3.79422	3.72399	3.72677	3.66018	3.58076
656.4	20.3383	22.8896	25.2636	26.0606	25.3795	25.4642	26.4292	28.4376	31.3671	33.1225	35.0044	37.9103	39.8311	40.4079	41.6219	40.8954	40.0575	38.7139	37.4794	34.1982	30.7168	28.8721	28.7606	26.9894	21.3535	16.8878	14.5264	12.9743	12.0653	11.1386	10.6288	9.48251	8.52758	7.59512	7.04438	7.29124	7.37513	59.57	571.656	1258.43	794.791	97.2363	4.5995	3.88074	3.80595	3.66526	3.65439	3.62491	3.52207
656.6	20.2891	22.8123	25.1996	26.1188	25.241	25.444	26.3694	28.2576	31.0305	32.6672	34.6193	37.6147	39.4472	40.2363	41.3725	40.8647	39.6289	38.4272	37.2591	33.9045	30.3203	28.7642	28.5656	27.0622	21.3749	16.9528	14.5435	12.8692	11.9823	11.104	10.4296	9.33669	8.40659	7.56135	6.96159	7.2243	7.27113	50.3564	530.284	1241.01	840.236	114.729	4.76383	3.85277	3.79903	3.63382	3.59895	3.55491	3.44195
656.8	20.2215	22.7861	25.1475	25.8979	25.0454	25.2104	25.8729	28.1629	30.7614	32.3994	34.4744	37.2018	39.2764	40.088	40.9722	40.6015	39.45	38.2156	36.9836	33.7517	29.9862	28.4111	28.3446	26.9855	21.4098	16.8155	14.5285	12.8597	11.8485	11.0887	10.3366	9.21041	8.36188	7.47631	6.93012	7.13942	7.18159	42.1365	489.909	1220.65	884.629	133.924	4.92765	3.82942	3.75457	3.56087	3.46666	3.51451	3.38789
657	19.8625	22.5038	24.6983	25.358	24.7713	25.1712	25.6759	27.9754	30.6065	32.0213	34.191	36.9724	38.7362	39.8959	40.6644	40.297	39.1295	38.1521	36.6791	33.3569	29.8493	28.2063	28.0691	26.889	21.422	16.8288	14.4693	12.8297	11.6925	10.942	10.1843	9.17959	8.33579	7.39142	6.80578	7.0021	7.12085	35.092	451.017	1196.32	926.72	155.068	5.19363	3.79226	3.6802	3.50906	3.44353	3.46702	3.28703
657.2	19.6643	22.6925	24.6572	25.1376	24.3979	25.04	25.3028	27.6004	30.2477	31.7384	34.0547	36.891	38.7141	39.558	40.3489	39.802	38.8877	37.9247	36.3463	33.1449	29.7766	27.9234	27.8233	26.7407	21.5169	16.8246	14.4197	12.7196	11.6481	10.7976	10.0154	9.12902	8.2548	7.28965	6.68673	6.91641	6.97348	28.9586	413.612	1168.09	967.129	178.155	5.62976	3.74881	3.62764	3.4933	3.40215	3.41105	3.27305
657.4	19.5242	22.475	24.4729	24.6822	24.0519	24.7674	24.9546	27.5306	29.7693	31.5863	33.9206	36.7044	38.5141	39.2795	40.3176	39.4898	38.8188	37.6951	36.2039	32.9137	29.613	27.6282	27.6465	26.4262	21.56	16.7799	14.3068	12.576	11.5587	10.7453	9.90827	9.07453	8.20404	7.18838	6.67589	6.8502	6.86733	23.9585	377.726	1137.31	1006.72	202.57	6.23831	3.73766	3.55774	3.47113	3.40361	3.35137	3.24641
657.6	19.2333	22.392	24.5962	24.2931	24.025	24.5515	24.5675	27.6109	29.2066	31.4349	33.514	36.4755	38.2678	39.4075	40.0592	39.2128	38.6142	37.6002	35.9449	32.9368	29.492	27.4115	27.3529	26.1512	21.6056	16.7168	14.2056	12.5588	11.5687	10.6568	9.79271	9.01184	8.22749	7.10612	6.63559	6.76575	6.73305	19.9383	343.498	1105.06	1042.66	229.014	7.02485	3.67737	3.50675	3.44611	3.34049	3.30639	3.15601
657.8	18.9443	21.95	24.1066	24.0181	23.7148	24.6422	24.2288	27.467	28.9717	31.1831	33.3263	36.1894	38.265	39.0196	39.6558	38.9169	38.4629	37.3261	35.7667	32.6516	29.2599	27.1614	26.973	25.9769	21.6171	16.7246	14.1304	12.4937	11.4022	10.5953	9.64061	8.92483	8.17203	7.07296	6.60487	6.6287	6.64876	16.4569	310.778	1071.13	1075.02	256.984	8.15506	3.65368	3.44927	3.41933	3.31994	3.22513	3.1336
658	18.9505	21.3923	23.9143	23.4037	23.8403	24.3842	24.1674	27.1921	28.6245	30.9658	33.2402	35.8022	38.1642	38.8065	39.4012	38.4272	38.1888	36.9658	35.4476	32.348	29.0058	26.8264	26.6406	25.6524	21.7131	16.847	14.0832	12.5246	11.2835	10.4834	9.53867	8.85688	8.12656	7.00852	6.60259	6.52157	6.59416	13.8249	279.882	1034.83	1102.76	286.81	9.63659	3.59513	3.39504	3.38336	3.28734	3.14316	3.12232
658.2	18.5581	21.3614	23.6552	23.064	23.545	23.9462	23.9059	27.2714	28.581	30.6655	32.915	35.567	37.9474	38.541	39.2502	38.3613	37.9719	36.9044	35.1412	32.1578	28.8759	26.52	26.2894	25.3535	21.8286	16.8743	13.9575	12.4866	11.251	10.333	9.44607	8.83943	8.07229	6.90687	6.54345	6.44891	6.4547	11.7756	250.937	996.101	1127.25	318.756	11.5916	3.62156	3.31807	3.3731	3.17989	3.08855	3.09362
658.4	18.4203	21.3643	23.3728	22.9091	23.2743	23.8604	23.9137	26.9207	28.3475	30.6758	32.7052	35.5701	37.7852	38.3204	39.1727	38.1637	37.7405	36.6596	35.026	31.9274	28.8824	26.2027	25.8991	25.1239	21.9069	16.9161	13.9134	12.4341	11.1304	10.1821	9.42123	8.81787	8.04927	6.90821	6.51037	6.41483	6.37681	10.3092	223.847	956.203	1148.9	351.954	14.2116	3.5736	3.27416	3.31254	3.16044	3.02059	3.06866
658.6	18.3654	21.1156	23.4081	22.4637	23.2323	23.4359	23.8715	26.6528	28.0861	30.3489	32.5132	35.3204	37.4417	38.0274	38.8499	37.9949	37.4854	36.5164	34.8671	31.7399	28.6525	25.9407	25.6416	24.9571	21.8988	16.86	13.7941	12.3409	11.1636	10.1777	9.34951	8.72532	7.98125	6.90515	6.43143	6.43216	6.32488	9.17826	198.932	915.56	1167.23	387.385	17.4624	3.57814	3.23451	3.25987	3.10768	2.95048	3.01467
658.8	18.2504	20.9443	22.8989	22.3444	23.2104	23.1227	23.8978	26.38	27.8294	30.1483	32.2722	35.0503	37.0928	37.7657	38.4889	37.8741	37.1985	36.0841	34.753	31.5399	28.4109	25.7399	25.2798	24.7817	21.9042	16.8566	13.7509	12.1975	11.2664	10.1027	9.27345	8.66716	7.90363	6.84217	6.3794	6.37556	6.30197	8.29873	175.609	873.291	1182.67	423.953	21.6333	3.53199	3.19433	3.22698	3.04937	2.90899	2.94937
659	18.2478	20.5638	22.9986	22.2978	22.8776	22.98	23.9966	25.997	27.8169	29.8128	31.9098	34.6484	36.861	37.4255	38.3004	37.7199	36.8155	35.851	34.6016	31.3821	28.3596	25.5891	24.9419	24.6186	21.9183	16.86	13.6052	12.1269	11.2394	10.0393	9.21378	8.61651	7.87137	6.80761	6.27634	6.31874	6.27409	7.58607	153.947	829.966	1193.34	462.16	26.7407	3.51237	3.16212	3.15396	3.00538	2.85394	2.90439
659.2	17.9772	20.4872	22.7221	22.047	22.9107	22.9473	23.8717	25.8393	27.6227	29.6568	31.7339	34.3349	36.5201	37.2405	37.9068	37.4283	36.7279	35.5443	34.4854	31.2863	28.199	25.3916	24.5071	24.3857	21.947	16.9148	13.6245	12.133	11.1257	10.0172	9.15908	8.53698	7.84525	6.7728	6.18214	6.28059	6.24576	7.05112	134.025	786.658	1200.74	501.71	33.0382	3.49819	3.09831	3.09177	2.97638	2.81132	2.85176
659.4	17.9739	20.617	22.644	21.8712	22.6483	22.5371	23.8279	25.3773	27.6205	29.4705	31.6816	34.141	36.3837	36.8887	37.5981	37.3418	36.2876	35.3112	34.2178	31.0875	28.0804	25.1159	24.4275	24.3689	21.9219	17.0432	13.6433	12.015	11.0368	9.96794	9.08138	8.42164	7.72982	6.73196	6.11834	6.25025	6.1655	6.68527	115.998	742.705	1204.87	541.827	40.8273	3.50459	3.08618	3.02988	2.90308	2.78847	2.79034
659.6	17.7619	20.6022	22.3834	21.8396	22.3286	22.2667	23.9021	24.9596	27.4692	29.1943	31.6584	33.9755	36.1008	36.821	37.302	37.3106	35.8742	35.1651	33.9564	30.7962	27.7858	24.7858	24.1652	24.1202	21.9438	17.0427	13.5944	11.8871	11.0559	10.028	9.09979	8.31029	7.63104	6.69872	6.11301	6.19406	6.14405	6.35195	99.8519	699.046	1206.59	583.781	50.1266	3.51058	3.04733	2.92998	2.89721	2.779	2.73795
659.8	17.8138	20.082	22.2939	22.1346	22.0628	21.9263	23.591	24.4461	27.2774	29.1895	31.5085	33.5976	35.7395	36.5496	37.0578	37.0434	35.8806	35.0041	33.62	30.8878	27.7535	24.5042	23.9695	24.0828	21.9566	16.943	13.7187	11.8575	10.9868	9.9785	9.00346	8.21801	7.52517	6.69906	6.04153	6.14639	6.0682	6.10851	85.4628	655.816	1205.47	626.8	60.7575	3.49107	2.98542	2.88514	2.83228	2.74378	2.69115
660	17.4311	19.588	21.9579	21.8602	21.9973	21.93	23.3242	24.2405	26.9138	28.9275	31.4267	33.408	35.5135	36.3703	36.7165	36.7982	35.6757	34.7913	33.5183	30.799	27.4237	24.4262	23.8006	23.7683	21.8132	16.9679	13.569	11.8317	10.8926	9.88615	8.94734	8.14271	7.43751	6.68158	6.04392	6.08009	5.99939	5.94506	73.0798	613.377	1201.16	669.477	73.1225	3.55415	2.93394	2.795	2.78963	2.7177	2.64835
660.2	16.9947	19.6298	21.6096	22.0255	21.8556	21.8563	23.0222	24.0617	26.7045	28.8141	31.2176	33.159	35.2818	36.2491	36.4917	36.5587	35.4169	34.3646	33.1887	30.8432	27.2419	24.1881	23.6473	23.5947	21.6765	17.0083	13.5388	11.7057	10.8287	9.79277	8.86923	8.06072	7.40671	6.58274	6.01806	5.98713	5.88206	5.77186	61.684	571.234	1193.32	711.589	87.3454	3.59633	2.90929	2.77229	2.77311	2.69247	2.60478
660.4	16.689	19.2258	21.2869	21.9255	21.4369	21.7094	22.7074	23.7096	26.7877	28.4933	30.9236	33.0074	35.0789	36.2036	36.2935	36.3699	35.1979	34.221	33.1238	30.7794	27.1705	23.9971	23.4023	23.358	21.6331	17.121	13.5273	11.7388	10.6496	9.75262	8.85748	8.05746	7.37185	6.60146	5.97757	5.88788	5.8159	5.62286	51.6277	530.32	1181.65	753.584	103.467	3.71303	2.89032	2.7371	2.76759	2.67666	2.60258
660.6	16.3053	19.2223	21.0378	21.9045	21.1111	21.6376	22.4478	23.5636	26.5334	28.5185	30.8607	32.8094	34.8476	36.0866	36.0941	36.2771	35.3669	34.0877	32.7434	30.7019	26.9854	23.891	23.0425	23.26	21.6111	17.1886	13.4783	11.7363	10.5624	9.68345	8.77847	8.00791	7.28349	6.58563	5.94226	5.89651	5.77127	5.53773	43.105	490.139	1166.08	795.481	121.087	3.91736	2.88806	2.68827	2.73195	2.67011	2.55993
660.8	16.4278	19.145	20.7113	21.7069	21.048	21.2396	22.0047	23.2566	26.3647	28.2988	30.6748	32.7797	34.8529	35.9286	35.9239	36.1122	34.9824	33.8812	32.6921	30.4595	26.8908	23.5592	22.805	23.1991	21.5611	17.1836	13.5185	11.6436	10.5625	9.78743	8.72998	7.99892	7.24367	6.51123	5.94703	5.85809	5.73939	5.5059	35.8207	451.72	1147.1	836.46	140.546	4.19978	2.89205	2.69371	2.68617	2.61294	2.50736
661	16.4352	18.8599	20.1909	21.5915	20.8352	20.9329	21.8262	23.0478	25.8021	28.0311	30.4022	32.6481	34.5915	35.7638	35.8368	35.8488	34.7114	33.7734	32.5659	30.3857	26.6282	23.3897	22.6355	22.99	21.5881	17.2225	13.4665	11.5234	10.5142	9.74084	8.72674	7.99335	7.17138	6.52869	5.96401	5.80054	5.64305	5.41407	29.767	414.446	1124.7	876.538	161.85	4.5515	2.85431	2.66454	2.65283	2.5978	2.48411
661.2	16.2701	18.5248	20.2215	21.3693	21.1157	20.9154	21.613	23.0876	25.5702	27.8653	30.032	32.1372	34.1344	35.6257	35.6849	35.5141	34.7294	33.561	32.4396	30.4092	26.554	23.3007	22.4026	22.7643	21.6852	17.1889	13.4376	11.5205	10.432	9.59169	8.74438	7.9738	7.08151	6.49389	5.90828	5.84701	5.64534	5.38649	24.5451	378.526	1098.96	915.143	185.27	5.04839	2.80462	2.66554	2.60786	2.51948	2.44869
661.4	16.1528	18.3516	20.1696	20.8704	20.8848	20.7382	21.4883	23.2206	25.4325	27.6916	29.8429	31.7759	33.9412	35.3607	35.3066	35.1452	34.597	33.3743	32.3991	30.2614	26.4587	23.2526	22.1774	22.45	21.6056	17.2649	13.4258	11.4217	10.4474	9.50964	8.75158	7.95805	7.15357	6.43786	5.84534	5.86216	5.56895	5.35786	20.2206	344.076	1069.76	951.155	210.368	5.79253	2.75918	2.6463	2.56084	2.48294	2.37849
661.6	16.173	18.4443	19.9186	20.6985	20.6135	20.7012	21.3585	22.9678	25.1327	27.4271	29.6973	31.8116	33.9269	35.2637	35.2345	34.9316	34.5575	33.0664	32.1732	30.1265	26.5307	23.3144	21.9647	22.2553	21.5152	17.3961	13.4707	11.3489	10.4386	9.40108	8.78402	7.95252	7.11093	6.37796	5.82626	5.76272	5.58532	5.23029	16.6971	311.983	1037.09	984.441	237.9	6.74804	2.76389	2.65186	2.56349	2.45994	2.3466
661.8	16.1496	18.4809	19.8469	20.3872	20.3797	20.4618	21.0506	22.9962	25.2538	27.3029	29.5237	31.9421	33.7933	34.8998	35.1442	35.1458	34.4661	33.0318	32.1874	29.8977	26.4112	23.1547	21.809	22.0715	21.3924	17.421	13.4866	11.2946	10.3362	9.4087	8.74768	7.94653	7.06343	6.37211	5.73414	5.73305	5.53568	5.16325	13.7002	281.487	1000.99	1016.24	267.102	7.98553	2.78124	2.64501	2.53681	2.42565	2.30562
662	16.0959	18.3352	19.5615	20.249	20.1724	20.3319	21.0896	23.056	24.8912	27.2648	29.4004	31.5568	33.6517	34.8249	35.0676	34.8223	34.1111	32.9017	32.196	29.5709	26.3432	23.232	21.6176	21.9097	21.3225	17.47	13.4032	11.2163	10.275	9.35692	8.65425	7.89961	7.00147	6.30069	5.66733	5.76563	5.53009	5.16197	11.4999	253.155	963.169	1045.57	298.975	9.84873	2.73647	2.59817	2.47782	2.36202	2.25607
662.2	16.2243	18.0389	19.8492	20.1858	20.2069	20.0771	21.0622	22.9794	24.7474	26.9492	29.3288	31.1434	33.4836	34.3878	34.6622	34.4425	33.801	32.6832	31.9993	29.4444	26.372	23.1873	21.578	21.6723	21.2201	17.4309	13.3447	11.1493	10.1545	9.27886	8.64777	7.87854	6.93897	6.27268	5.63553	5.71927	5.55848	5.08554	9.68353	226.182	923.519	1071.27	332.413	12.3015	2.68979	2.57812	2.44238	2.31873	2.21861
662.4	16.0703	17.8442	19.5554	19.9787	20.1811	20.1066	21.0657	22.9289	24.751	26.9223	29.2392	30.9745	33.35	34.1049	34.5025	34.2306	33.5767	32.7363	31.7149	29.362	26.2492	23.0952	21.3513	21.2857	21.279	17.5489	13.3114	11.079	10.049	9.21618	8.61888	7.78901	6.91336	6.19193	5.6995	5.7076	5.49611	5.06614	8.2988	201.377	882.907	1093.63	367.482	15.4593	2.66724	2.50123	2.36963	2.25386	2.19949
662.6	15.8911	17.9155	19.6221	19.9315	19.9913	20.2483	20.9527	22.7395	24.8529	26.722	28.8782	30.6888	33.0994	33.9798	34.2505	33.8524	33.4515	32.5829	31.6531	29.2549	26.1867	23.0182	21.1573	20.9448	21.1199	17.719	13.3881	11.0065	9.96907	9.08171	8.54108	7.7344	6.85657	6.21274	5.56346	5.66152	5.50466	5.00595	7.25947	178.279	841.161	1113.13	404.081	19.5511	2.64822	2.44701	2.34136	2.2452	2.146
662.8	15.9567	17.8529	19.5066	19.8607	19.8568	20.1575	20.9397	22.4493	24.796	26.3843	28.9529	30.3191	33.031	33.8303	34.1618	33.8178	33.2647	32.3931	31.6534	29.1444	26.2336	23.0037	20.9043	20.7552	21.0239	17.7451	13.4174	11.0367	9.97757	8.98628	8.47885	7.66142	6.84957	6.14067	5.55929	5.62989	5.43516	4.9228	6.48082	156.86	799.106	1127.43	441.705	24.6834	2.66863	2.43463	2.28787	2.21401	2.12637
663	15.5287	17.9593	19.2528	19.883	19.5073	19.9101	20.6508	22.2954	24.6396	26.3341	28.6674	30.301	32.7241	33.633	34.1176	33.6817	33.1842	32.3277	31.3722	28.9311	26.1366	22.8526	20.7726	20.7078	20.924	17.8469	13.4494	11.0757	9.89233	8.963	8.50076	7.66322	6.76984	6.13634	5.53426	5.55829	5.35122	4.94409	5.90185	137.462	757.343	1137.43	480.134	31.2222	2.66021	2.38924	2.27286	2.19993	2.10826
663.2	15.3537	17.7303	19.1587	19.9219	19.6687	19.8501	20.5638	22.1211	24.4805	26.0422	28.4389	30.3383	32.575	33.3254	34.0928	33.6028	33.0119	32.1895	31.4327	28.8237	26.0684	22.6088	20.6062	20.6067	20.7917	17.9609	13.4767	11.0634	9.81763	8.88658	8.35389	7.59669	6.67449	6.08527	5.52627	5.51873	5.3011	4.88337	5.49653	119.63	715.144	1144.92	519.564	39.0088	2.658	2.33918	2.23554	2.20184	2.09701
663.4	15.557	17.7584	19.0441	19.6344	19.7879	19.5783	20.3976	22.1061	24.3741	25.9304	28.1671	30.0804	32.2012	33.0906	33.971	33.3337	32.6077	32.0977	31.1593	28.7035	25.9878	22.4169	20.4404	20.2806	20.7145	17.9969	13.5231	11.0747	9.73557	8.92528	8.30613	7.54235	6.73357	6.05064	5.4966	5.51241	5.22783	4.82441	5.14175	103.715	673.956	1148.31	560.048	48.2698	2.67743	2.26386	2.1796	2.13532	2.06203
663.6	15.3489	17.4219	18.9341	19.6825	19.6919	19.613	20.285	21.8287	24.136	25.8491	27.9366	29.8433	31.8852	32.8411	33.7999	33.1865	32.5799	31.9702	30.9512	28.6859	25.8301	22.3608	20.2136	20.0817	20.5883	17.997	13.5693	11.0099	9.73923	8.86535	8.27265	7.50311	6.667	6.0289	5.54678	5.50148	5.1462	4.77312	4.8602	89.3524	633.302	1149.82	600.107	59.036	2.70591	2.25572	2.17079	2.15195	2.03667
663.8	15.0781	17.5262	18.7061	19.5576	19.5717	19.3473	20.0974	21.7664	23.9293	25.766	27.7379	29.7516	31.7442	32.71	33.5136	33.0329	32.5303	31.7501	30.8744	28.5661	25.6003	22.2046	19.9431	19.8912	20.5693	18.0629	13.7334	11.0281	9.79726	8.8677	8.19011	7.45922	6.61864	5.99191	5.55924	5.43697	5.03503	4.76933	4.746	76.4205	592.801	1146.22	639.649	71.3225	2.7268	2.26534	2.13702	2.14315	1.994
664	15.123	17.4296	18.386	19.45	19.7143	19.1827	19.6791	21.666	24.0013	25.7274	27.6668	29.4732	31.9035	32.677	33.417	33.1529	32.4172	31.4935	30.7121	28.5496	25.3298	22.1163	19.7172	19.7527	20.3511	18.0473	13.8098	11.0054	9.72939	8.86245	8.07209	7.4373	6.57152	5.94945	5.49152	5.43785	5.03107	4.70283	4.64631	65.1545	553.327	1139.66	678.584	85.0973	2.8207	2.2508	2.14272	2.10372	1.96429
664.2	14.9482	17.2629	18.3702	19.5058	19.4257	19.1001	19.7639	21.5715	23.8525	25.5453	27.4931	29.3684	31.5482	32.7041	33.2452	33.0675	32.3409	31.4913	30.6034	28.4734	25.2706	22.1057	19.6645	19.5735	20.3351	18.0765	13.992	11.05	9.68654	8.83363	7.98623	7.43263	6.55895	5.94729	5.5269	5.33005	4.99171	4.66565	4.50458	55.1776	515.196	1130.32	717.326	100.569	2.96959	2.25574	2.13388	2.07791	1.96028
664.4	14.8939	17.1173	18.2251	19.1148	19.1855	18.9555	19.8144	21.5216	23.6065	25.5937	27.237	29.4188	31.3973	32.6757	33.1494	33.1389	32.1792	31.3024	30.3389	28.2425	25.1482	22.0681	19.593	19.398	20.1577	18.2051	14.0627	11.0675	9.66971	8.84199	7.97733	7.35649	6.55812	5.94609	5.53478	5.34948	4.99863	4.594	4.35521	46.3965	478.151	1116.9	755.633	117.834	3.15133	2.18546	2.08541	2.01785	1.91214
664.6	14.7986	16.8235	18.1374	19.1681	19.028	19.1038	19.8439	21.4555	23.6809	25.6449	27.2188	29.3055	31.2588	32.5244	33.1256	33.1706	32.1183	31.1006	30.3147	28.1466	25.0139	22.0146	19.4092	19.2292	20.0147	18.2237	14.1755	11.0372	9.69363	8.8636	7.89601	7.42019	6.55103	5.87315	5.5418	5.38782	4.99764	4.55454	4.27492	38.8646	442.008	1100.98	793.782	136.254	3.4107	2.18399	2.0644	1.98078	1.87816
664.8	14.7618	16.7848	18.1399	19.0153	18.9555	19.1333	19.5774	21.477	23.6789	25.2666	27.1297	29.2239	31.2816	32.5904	33.017	32.8923	31.9355	31.0042	30.1592	27.9704	24.8542	21.9455	19.3212	18.938	19.8634	18.214	14.2489	10.9763	9.71044	8.854	7.89284	7.37303	6.48099	5.82322	5.5151	5.36511	5.00096	4.47144	4.21565	32.2742	407.219	1081.85	830.362	156.579	3.83738	2.18232	2.05712	1.94905	1.84348
665	14.7392	16.8248	17.8832	19.1105	18.7949	19.0704	19.3883	21.2667	23.4807	25.3494	27.1353	29.2372	31.1315	32.4269	32.8429	32.7274	31.9191	30.8024	29.9816	27.8002	24.859	21.9359	19.196	18.7711	19.7501	18.246	14.2116	11.0001	9.65943	8.8902	7.80504	7.26476	6.5084	5.78501	5.53419	5.38451	5.00017	4.45579	4.16015	26.6695	373.623	1058.99	865.481	178.9	4.32676	2.18494	2.08267	1.91519	1.81743
665.2	14.7165	16.7046	17.8859	18.7161	18.6423	18.9126	19.4424	21.4591	23.4474	25.2904	27.0005	29.0319	31.0603	32.6063	32.7231	32.6037	31.9097	30.78	30.0208	27.6889	24.6473	21.8529	19.0899	18.7481	19.5934	18.3592	14.3547	10.9494	9.60181	8.86339	7.78878	7.23066	6.44906	5.77048	5.53966	5.36868	5.04212	4.47281	4.13898	21.9608	341.645	1032.11	898.348	203.452	5.0817	2.19216	2.04421	1.86881	1.80861
665.4	14.6373	16.3009	17.7099	18.4788	18.5773	18.715	19.4475	21.4251	23.56	25.2379	26.8644	28.8172	30.8842	32.5716	32.5188	32.673	31.7229	30.8108	29.7989	27.6135	24.7619	21.8594	18.9976	18.5625	19.4187	18.4686	14.3973	11.0536	9.623	8.85254	7.78881	7.23482	6.45466	5.77326	5.51359	5.40619	5.074	4.40299	4.10674	17.9495	311.392	1002.41	930.378	230.245	6.18725	2.18464	2.01606	1.8191	1.77324
665.6	14.4961	16.2028	17.753	18.5009	18.318	18.7254	19.3914	21.0764	23.2936	25.0679	26.6308	28.8511	30.7973	32.5724	32.6984	32.4879	31.6616	30.7301	29.531	27.4303	24.7697	21.7606	18.9317	18.2767	19.2726	18.5361	14.4587	11.0463	9.63889	8.80818	7.86503	7.18748	6.44238	5.78398	5.45326	5.36046	5.00797	4.36206	4.10529	14.6941	282.686	970.958	960.712	258.725	7.68299	2.14727	1.95514	1.78491	1.76042
665.8	14.3666	15.9247	17.3747	18.4873	18.3212	18.6481	19.1621	21.1254	23.1001	25.0386	26.4118	28.7934	30.6294	32.4177	32.4589	32.4112	31.4703	30.6275	29.3056	27.3282	24.7752	21.7053	18.8564	18.1641	19.1544	18.5165	14.4781	11.0088	9.65378	8.73559	7.96923	7.18648	6.42681	5.7902	5.41189	5.38957	5.09064	4.3568	4.06754	12.008	254.849	936.343	988.33	289.623	9.65975	2.13408	1.93024	1.75549	1.73703
666	14.079	16.0556	17.4761	18.4317	18.4115	18.5636	19.2324	21.1772	23.2673	24.9975	26.4241	28.4607	30.5333	32.2744	32.4445	32.4504	31.312	30.5219	28.9996	27.2904	24.7695	21.7106	18.7907	17.9971	18.8859	18.4521	14.5221	10.9998	9.65088	8.76881	7.99712	7.22815	6.46068	5.69705	5.41609	5.37854	5.07179	4.35043	4.09732	9.90117	228.857	900.157	1012.18	322.235	12.3136	2.12807	1.9074	1.73421	1.71904
666.2	13.8106	16.1336	17.3084	18.2593	18.2455	18.1264	19.0807	20.9884	23.4096	24.8695	26.6151	28.3882	30.4856	32.0287	32.3026	32.3037	31.3383	30.5449	29.0052	27.1677	24.7389	21.6551	18.8473	17.8986	18.8276	18.2331	14.6032	11.0508	9.56781	8.69634	7.97824	7.18158	6.46709	5.67166	5.33665	5.36223	5.06208	4.37064	4.04019	8.21859	204.47	863.743	1033.13	356.615	15.8284	2.09517	1.90161	1.69909	1.70338
666.4	13.4453	15.9361	17.4987	18.1852	18.147	18.2029	19.0055	21.1775	23.268	24.8337	26.6154	28.2041	30.4604	32.1491	32.2545	32.3928	31.1329	30.767	28.9369	27.1732	24.7271	21.5781	18.6806	17.7716	18.7056	18.2892	14.7909	11.1343	9.63091	8.73277	8.00166	7.13557	6.52058	5.72281	5.30425	5.29205	5.04002	4.33089	3.99385	6.95057	182.336	825.474	1050.77	392.243	20.0576	2.08969	1.85227	1.64511	1.63585
666.6	13.1775	15.7889	17.6745	17.7857	18.1942	18.0229	19.1026	21.1914	23.321	24.7983	26.5446	28.1368	30.4047	32.1528	32.3365	32.4343	30.9852	30.8541	28.8664	27.1696	24.6076	21.6053	18.6296	17.6397	18.5032	18.3758	14.9189	11.2003	9.61009	8.68855	7.91878	7.21543	6.5014	5.67508	5.28486	5.27956	5.0177	4.38348	3.92386	6.04997	161.226	786.7	1065.25	429.337	25.6783	2.08377	1.81761	1.63634	1.62424
666.8	13.2244	15.7721	17.8225	17.8172	18.2387	18.1373	18.9268	21.3395	23.221	24.6794	26.2179	27.9313	30.3576	31.8488	32.1747	32.494	30.9493	31.0266	29.0828	27.1839	24.5843	21.5611	18.6834	17.4681	18.3438	18.3621	15.0294	11.1438	9.68295	8.60085	8.03732	7.3228	6.50695	5.75071	5.25123	5.28002	5.04412	4.39376	3.89295	5.41162	142.447	748.894	1076.44	467.706	32.5131	2.07263	1.78227	1.62256	1.58622
667	13.1657	15.9446	17.8546	17.776	18.0405	18.0233	18.9762	21.145	23.1113	24.7277	26.2364	28.0352	30.4887	31.7132	32.2526	32.3725	30.8061	30.9971	29.1033	27.1865	24.5817	21.4304	18.6113	17.3725	18.1904	18.2802	15.1351	11.1852	9.71563	8.58517	8.05436	7.34461	6.47665	5.70965	5.26809	5.30131	5.03322	4.40726	3.83531	4.89061	124.979	710.346	1083.3	506.928	40.9368	2.08801	1.76819	1.62917	1.56979
667.2	13.044	15.8829	17.8521	17.732	18.0552	18.1245	18.9964	21.0386	22.8387	24.7267	26.2179	28.0921	30.644	31.3643	32.1496	32.2418	30.9777	31.0384	29.2087	27.18	24.4446	21.4406	18.5969	17.2918	18.0036	18.0453	15.1893	11.2337	9.6759	8.58526	8.04233	7.2901	6.54401	5.67185	5.27795	5.2904	5.00024	4.40772	3.80372	4.53686	109.395	672.02	1086.76	546.716	50.7403	2.10888	1.75249	1.60163	1.54052
667.4	12.8171	15.7047	17.7575	17.5698	17.866	18.0763	19.2129	21.1335	22.9631	24.8683	26.2057	28.1197	30.4956	31.2785	32.0267	32.2453	30.9934	30.8874	29.2569	27.2562	24.3902	21.4004	18.5559	17.2009	17.7601	18.1106	15.327	11.3657	9.60892	8.65216	7.98989	7.30209	6.54598	5.75002	5.38062	5.34152	5.03581	4.46522	3.74261	4.26325	95.165	633.056	1087.63	587.784	62.2627	2.15319	1.74323	1.58084	1.49872
667.6	12.5078	15.5413	17.6457	17.4407	17.6798	18.0134	19.1732	20.9328	22.9998	24.6264	26.0678	28.178	30.4888	31.1506	31.9577	32.1442	30.9972	30.9686	29.4201	27.215	24.4755	21.3174	18.48	17.103	17.7195	18.109	15.4275	11.4479	9.59672	8.6347	7.95166	7.27954	6.5369	5.79219	5.36222	5.33602	4.99086	4.44336	3.65904	4.06135	81.9474	595.523	1085.55	627.363	75.1775	2.23485	1.7255	1.59374	1.49541
667.8	12.5847	15.5118	17.484	17.4946	17.5526	18.1464	19.0116	20.8299	22.8633	24.4573	25.9097	28.2702	30.4963	31.0255	31.8373	32.1866	30.9851	30.9903	29.4088	27.1734	24.4583	21.364	18.4007	16.946	17.619	18.0962	15.5523	11.4373	9.64922	8.62479	7.90245	7.24465	6.57742	5.78689	5.33549	5.34796	5.00623	4.46471	3.64021	3.92606	70.1276	556.431	1080.3	668.017	89.5137	2.35194	1.72083	1.57933	1.48234
668	12.5363	15.2844	17.2605	17.4832	17.581	18.1898	18.9951	20.7988	22.6453	24.5338	25.9452	28.0472	30.5239	31.0167	31.9067	32.0937	31.1174	30.8065	29.4184	27.2388	24.3565	21.3807	18.396	16.9378	17.4241	18.0941	15.5424	11.5505	9.61007	8.69588	7.93881	7.2312	6.5881	5.8743	5.36464	5.34241	5.02223	4.44809	3.63495	3.82053	59.5009	518.88	1071.28	708.62	105.485	2.4764	1.71744	1.59468	1.48217
668.2	12.5444	15.2304	16.9351	17.5942	17.5945	17.9813	19.155	20.7797	22.5346	24.3852	25.9315	28.296	30.4865	30.9514	31.8893	32.0034	31.1267	30.6453	29.4013	27.2598	24.2956	21.4729	18.4941	16.8233	17.2914	17.893	15.6131	11.6002	9.58755	8.71871	7.86393	7.28009	6.55572	5.88249	5.37324	5.36191	5.02751	4.493	3.63958	3.71192	49.8098	481.394	1058.52	748.916	123.619	2.67063	1.71643	1.58821	1.47676
668.4	12.5737	15.2033	16.7162	17.7023	17.5007	17.9132	19.1565	20.5751	22.5726	24.4789	26.0065	28.3475	30.5869	31.2646	32.1138	31.8762	31.2676	30.7423	29.3066	27.306	24.3326	21.4232	18.4302	16.8298	17.2796	17.7955	15.6727	11.7805	9.60467	8.7296	7.947	7.17006	6.6149	5.85224	5.35565	5.35172	5.07342	4.44974	3.65927	3.58949	41.3742	445.149	1041.78	787.788	142.927	2.91325	1.698	1.56671	1.47128
668.6	12.6677	15.3323	16.5154	17.6941	17.6817	17.6797	19.376	20.4773	22.7398	24.3675	26.1028	28.383	30.5565	31.3408	31.8994	31.7929	31.3189	30.4097	29.3929	27.1461	24.3345	21.3692	18.3837	16.7948	17.2015	17.7451	15.669	11.9848	9.61308	8.75677	7.98266	7.12244	6.7008	5.80706	5.36603	5.33973	5.10447	4.41793	3.60828	3.52391	34.0433	409.547	1021.86	825.56	164.342	3.2633	1.66428	1.533	1.44802
668.8	12.625	15.0733	16.3768	17.8468	17.6859	17.4889	19.4044	20.6382	22.7786	24.5427	25.9006	28.3493	30.5682	31.6475	31.9161	31.8642	31.17	30.3834	29.2893	27.0722	24.3535	21.3379	18.3367	16.6966	17.1832	17.7613	15.804	12.1183	9.72579	8.75207	7.98352	7.1137	6.74296	5.86453	5.41603	5.42106	5.10639	4.40406	3.56665	3.49759	27.7818	374.79	999.955	862.19	187.494	3.81517	1.62571	1.50014	1.45097
669	12.7118	15.2421	16.5627	17.9443	17.5319	17.5411	19.3613	20.5829	22.9648	24.4345	26.0437	28.4228	30.5816	31.5882	32.2716	31.9347	31.3938	30.4934	29.5976	27.1462	24.2876	21.4419	18.3681	16.6943	17.0151	17.7513	15.8467	12.2324	9.81078	8.75519	8.01509	7.19793	6.66263	5.88702	5.48547	5.38386	5.14182	4.37495	3.57154	3.43211	22.3825	341.805	975.105	895.994	212.593	4.55356	1.60729	1.51977	1.41034
669.2	12.9593	15.3002	16.4834	17.8771	17.712	17.489	19.2312	20.7844	23.0251	24.5162	26.2776	28.5634	30.9206	31.703	32.5591	32.0731	31.3102	30.4374	29.5669	27.2014	24.2239	21.4406	18.4623	16.7338	16.9165	17.589	15.9747	12.3433	9.97531	8.79243	8.02281	7.21395	6.7011	5.81979	5.45718	5.35457	5.17676	4.37751	3.56052	3.40498	17.9349	310.454	946.908	928.741	239.056	5.5463	1.62206	1.47695	1.39543
669.4	13.1913	15.3177	16.6842	17.8063	17.8921	17.6151	19.3878	20.8451	22.9805	24.6017	26.4995	28.6508	30.9487	32.0981	32.5319	31.9662	31.2722	30.3298	29.5977	27.2967	24.1743	21.5023	18.4728	16.6903	16.7154	17.5244	16.0725	12.4615	10.0623	8.85567	8.07112	7.26587	6.65235	5.86616	5.50718	5.33516	5.20578	4.37372	3.60129	3.38887	14.518	281.474	917.122	959.422	267.988	6.90834	1.63061	1.4949	1.36934
669.6	13.4026	15.0738	16.6975	17.7219	17.7398	17.6783	19.6063	20.7938	23.0733	24.9281	26.6097	28.7701	31.089	32.2534	32.6118	31.9661	31.449	30.3838	29.7263	27.238	24.1864	21.5515	18.4469	16.6748	16.6626	17.5639	16.1583	12.5697	10.0213	8.81431	8.18069	7.27976	6.65219	5.76855	5.53587	5.36006	5.19302	4.36621	3.60369	3.37472	11.6791	254.046	885.989	987.049	298.854	8.83794	1.62442	1.48465	1.33572
669.8	13.4484	15.1886	16.7897	17.8343	17.8235	17.692	19.576	20.8471	23.0634	25.0029	26.5	29.0278	31.2125	32.3116	32.5784	31.9059	31.5502	30.4286	29.6962	27.2754	24.2132	21.5441	18.4217	16.6673	16.5401	17.5448	16.3072	12.7879	10.1369	8.77157	8.20714	7.29083	6.64415	5.76663	5.49217	5.42459	5.17035	4.41018	3.58772	3.33648	9.50231	228.512	852.625	1011.55	331.834	11.4599	1.60229	1.44455	1.31193
670	13.2405	15.218	17.0123	18.0074	17.5721	17.7947	19.3954	20.9451	23.2113	25.1196	26.674	29.1863	31.3212	32.3272	32.6318	32.1244	31.421	30.6705	29.9138	27.3574	24.1626	21.6203	18.548	16.604	16.2977	17.4722	16.3067	12.8694	10.1171	8.87969	8.24326	7.26166	6.66909	5.79251	5.61166	5.414	5.14137	4.3812	3.59258	3.30182	7.8998	204.294	819.063	1033.15	366.543	14.676	1.59082	1.41349	1.29755
670.2	13.2961	15.3843	17.0343	17.9159	17.4858	17.8373	19.3181	21.1122	23.2418	25.3016	26.9166	29.1476	31.226	32.3366	32.5193	32.3125	31.4504	30.8084	29.8618	27.6364	24.3511	21.724	18.4165	16.6044	16.2356	17.4131	16.4187	13.0234	10.2362	8.92704	8.20387	7.36154	6.70271	5.80799	5.6428	5.47797	5.12809	4.39844	3.59942	3.30503	6.55255	181.947	784.911	1051.27	403.291	18.8764	1.61646	1.37942	1.28192
670.4	13.3661	15.2517	17.1199	17.5438	17.3394	18.0686	19.4303	21.2606	23.2262	25.5028	27.1584	29.4263	31.5053	32.5419	32.8662	32.2509	31.638	30.8917	29.8952	27.7629	24.3743	21.7304	18.5429	16.5935	16.0932	17.3318	16.4925	13.0587	10.2607	8.96662	8.18195	7.40953	6.69881	5.81487	5.64256	5.50539	5.15741	4.41205	3.64039	3.29346	5.59073	160.968	749.64	1066.66	441.225	24.1279	1.63243	1.39569	1.24735
670.6	13.3393	15.3847	17.1338	17.7729	17.3884	18.3096	19.4899	21.4393	23.3374	25.5733	27.3926	29.5163	31.5716	32.6496	32.7248	32.2549	31.6513	31.0167	29.8839	27.7436	24.6229	21.9284	18.6268	16.6837	16.0792	17.1643	16.671	13.1156	10.2798	9.07753	8.17955	7.49184	6.71835	5.85344	5.58043	5.50249	5.16161	4.42384	3.60371	3.29498	4.87222	141.733	714.528	1078.66	480.303	30.4639	1.67093	1.36049	1.24202
670.8	13.2511	15.1125	16.8007	17.7693	17.4803	18.5181	19.4237	21.5325	23.2405	25.6842	27.5677	29.5452	31.6654	32.9328	32.7306	32.3317	31.6744	31.0153	29.9562	27.8099	24.6326	21.8341	18.6502	16.6575	16.1151	17.0965	16.5863	13.2218	10.3445	9.09398	8.20687	7.54962	6.76517	5.87445	5.56782	5.52578	5.09373	4.39143	3.59485	3.29921	4.31495	124.255	678.064	1087.59	519.616	38.1226	1.67765	1.34312	1.23564
671	13.0914	15.0359	16.8336	17.7766	17.4563	18.7291	19.6092	21.5987	23.2617	25.6756	27.7316	29.4041	31.6183	32.7038	32.7019	32.4074	31.8109	31.2573	30.0138	27.8664	24.7735	21.8367	18.6744	16.6145	16.0384	16.9758	16.5956	13.3385	10.3671	9.09364	8.28523	7.64738	6.79142	5.90522	5.58651	5.56111	5.09711	4.38988	3.63883	3.28925	4.01829	108.232	640.898	1093.18	561.108	47.309	1.65994	1.33124	1.24726
671.2	13.1517	15.0369	16.9661	17.9903	17.3914	18.7431	19.5574	21.6814	23.2738	25.6792	27.7836	29.6622	31.6932	32.8613	32.9023	32.4347	31.7526	31.3472	30.1588	27.7894	24.7541	21.7271	18.7359	16.6397	15.9632	16.7738	16.5053	13.376	10.4699	9.18922	8.2491	7.64783	6.76488	5.97193	5.68597	5.60279	5.0866	4.41981	3.64821	3.2357	3.71836	93.4766	604.526	1094.44	602.552	58.206	1.67112	1.33338	1.23877
671.4	13.4144	14.8061	17.0763	17.7035	17.6315	18.8832	19.5093	21.6379	23.562	25.8408	27.8145	29.6503	32.1105	32.7732	32.9092	32.6578	31.7174	31.5529	30.2834	27.7344	24.7824	21.666	18.8434	16.6104	15.8975	16.7108	16.5932	13.3307	10.6357	9.27	8.25477	7.66639	6.80297	6.02131	5.73107	5.61633	5.16115	4.41197	3.67399	3.2552	3.56128	80.1593	568.417	1092.99	645.319	70.7598	1.75435	1.30992	1.22485
671.6	13.5096	14.8149	17.104	17.6405	17.9208	19.1653	19.5822	21.6522	23.886	25.7827	27.9841	29.7468	32.2574	32.8556	33.0103	32.6913	31.8179	31.8046	30.417	27.7138	24.8117	21.7956	18.7866	16.5563	15.8702	16.5783	16.7578	13.4694	10.652	9.3051	8.23501	7.71817	6.82945	6.02137	5.75764	5.61372	5.21247	4.3957	3.66398	3.22449	3.3684	68.2866	532.278	1088.07	687.571	85.0921	1.8505	1.28596	1.21301
671.8	13.4475	14.6928	16.9588	17.7089	18.0824	19.0328	19.6901	21.6189	23.89	25.9967	28.0874	29.9985	32.5517	32.9526	33.0883	32.4429	31.8353	31.5265	30.3925	27.6646	24.8115	21.8058	18.761	16.5931	15.7141	16.4947	16.7004	13.5872	10.7422	9.30579	8.32315	7.7526	6.83291	6.11481	5.7795	5.67355	5.27199	4.40449	3.64366	3.20682	3.26016	57.8441	496.688	1079.26	728.734	101.476	1.95083	1.30437	1.20126
672	13.4193	14.3936	17.1452	17.7582	18.193	18.9551	19.7841	21.6412	23.9575	25.9518	28.2035	30.3629	32.4612	33.2088	33.3235	32.5658	31.9647	31.5978	30.3751	27.6405	24.6732	21.8029	18.8131	16.4653	15.6882	16.3171	16.7736	13.6732	10.735	9.25725	8.37946	7.73219	6.75725	6.1704	5.82508	5.6981	5.34482	4.39399	3.64681	3.1776	3.1812	48.74	461.234	1066.71	769.115	119.311	2.15231	1.28723	1.19989
672.2	13.4328	14.3569	17.0426	17.9348	18.2056	18.8589	19.7565	21.6841	24.061	26.0903	28.4073	30.2756	32.2611	33.4049	33.393	32.7314	31.8064	31.597	30.4453	27.6802	24.7279	21.6206	18.7588	16.4811	15.5869	16.203	16.813	13.8136	10.9409	9.2347	8.34613	7.73146	6.75698	6.12539	5.85605	5.7418	5.33675	4.41057	3.61373	3.17276	3.13468	40.8748	425.977	1050.02	808.431	139.317	2.4209	1.2795	1.19221
672.4	13.4501	14.4755	17.4303	17.7885	18.2305	18.7775	19.6504	21.6566	24.0977	26.1301	28.4818	30.2615	32.3506	33.3275	33.4927	32.7159	31.9375	31.7201	30.559	27.8209	24.8089	21.7608	18.8269	16.4564	15.4739	16.1861	16.7244	13.9425	10.9949	9.19283	8.35145	7.69047	6.78976	6.12066	5.88647	5.83096	5.43283	4.39184	3.63365	3.15153	3.08018	33.7969	391.938	1030.44	846.686	161.138	2.81692	1.30463	1.16544
672.6	13.4451	14.7702	17.2449	17.8295	18.2756	18.6787	19.5366	21.5877	23.8589	26.1549	28.7245	30.6305	32.2619	33.3984	33.8692	32.8204	32.1029	31.7651	30.5677	27.9392	24.906	21.7253	18.8278	16.392	15.4476	16.1034	16.7804	14.0912	11.0053	9.19739	8.4408	7.75695	6.85452	6.12215	5.93166	5.8552	5.50347	4.4209	3.61691	3.09034	3.02192	27.8271	359.854	1007.93	883.354	185.067	3.3484	1.30122	1.13057
672.8	13.3477	14.7216	17.3734	17.792	18.3002	18.4754	19.3779	21.6748	24.121	26.4439	28.8642	30.7157	32.3509	33.495	33.8757	33.0081	32.2086	31.7122	30.4995	27.9779	24.9303	21.7781	18.8083	16.3657	15.3983	16.0897	16.875	14.2542	11.1235	9.24842	8.46275	7.7536	6.90477	6.17502	5.93407	5.90416	5.61808	4.40618	3.61291	3.05766	2.99195	22.7689	329.167	983.59	917.571	210.601	4.08044	1.27881	1.09744
673	13.1872	14.9645	17.4636	17.7652	18.3379	18.5916	19.4233	22.021	24.1273	26.531	28.7823	30.8137	32.2695	33.5549	33.9955	33.0783	32.4118	31.6679	30.6016	28.0182	25.0079	21.779	18.7516	16.3507	15.3842	16.0088	16.9183	14.5058	11.202	9.22405	8.50617	7.70006	6.92552	6.24444	5.95686	5.98994	5.63161	4.45829	3.58607	3.03764	2.99196	18.5144	299.939	955.556	949.485	237.542	5.0068	1.25496	1.09569
673.2	12.9721	14.9742	17.4682	17.909	18.2942	18.5719	19.4994	22.2082	24.191	26.6877	28.9183	30.7192	32.2383	33.6884	34.0406	33.185	32.5814	31.5893	30.6498	28.124	25.0593	21.7934	18.7854	16.4302	15.4333	15.88	16.7236	14.6656	11.2786	9.21538	8.60288	7.70373	6.92244	6.24929	6.02344	6.03146	5.62062	4.49843	3.58799	3.02471	2.96047	14.9835	272.01	925.999	977.394	265.682	6.26362	1.271	1.07417
673.4	12.9466	15.4172	17.5678	17.9198	18.045	18.5264	19.5461	22.2148	24.2722	26.7362	28.9703	30.5628	32.4586	33.9587	34.1504	33.4005	32.6241	31.7186	30.7176	28.2972	25.089	21.829	18.7489	16.5132	15.4678	15.6563	16.6744	14.7662	11.4759	9.35415	8.61393	7.7521	6.94818	6.21962	6.04007	6.01352	5.66276	4.48859	3.55467	3.03631	2.96083	12.0887	245.691	893.847	1003.27	295.562	8.02036	1.27626	1.0904
673.6	12.8536	15.2942	17.2	18.1026	18.0972	18.7335	19.952	22.3374	24.2443	26.7686	28.9581	30.447	32.3872	33.9636	34.0752	33.3879	32.7722	31.7728	30.8951	28.2062	25.1248	21.9122	18.9519	16.5289	15.4905	15.5975	16.7651	14.8701	11.5864	9.42348	8.67192	7.7615	6.99259	6.25737	6.07147	6.04322	5.68507	4.54786	3.55233	3.03155	2.92295	9.75732	220.56	859.625	1026.77	326.731	10.3482	1.27483	1.08952
673.8	12.8626	15.5418	17.1579	18.1082	18.0815	18.8127	19.8207	22.3651	24.5583	26.8137	28.9289	30.4539	32.7622	33.953	33.9656	33.1909	33	31.7766	30.9235	28.3188	25.0657	21.8776	18.9128	16.5317	15.4204	15.6003	16.6868	14.8477	11.6682	9.51022	8.7185	7.77384	7.08709	6.27436	6.10361	6.06044	5.72307	4.5641	3.53073	3.00825	2.92381	7.97742	197.537	825.13	1047.21	359.98	13.4781	1.27935	1.08529
674	12.8459	15.4715	17.1444	18.043	17.9773	18.9272	19.9801	22.2785	24.6258	26.8358	28.9669	30.4939	32.5829	34.074	33.6229	33.3133	33.0544	31.9782	31.0365	28.3058	25.1008	21.9926	18.9842	16.4744	15.377	15.4877	16.6019	14.932	11.6483	9.58124	8.75991	7.79913	7.16611	6.35551	6.07576	6.08384	5.76723	4.58588	3.51363	2.98615	2.94718	6.60481	176.215	789.705	1063.78	395.407	17.3084	1.27452	1.07066
674.2	12.7587	15.2481	17.2384	18.1967	18.1324	18.8086	20.3118	22.5131	24.8423	26.8645	28.6998	30.493	32.6496	34.2238	33.6203	33.2269	33.0971	32.0037	31.1236	28.335	25.0819	22.0684	19.0001	16.4103	15.3635	15.4331	16.6248	15.0148	11.7226	9.61898	8.6437	7.82215	7.14974	6.39154	6.09463	6.06876	5.76509	4.60279	3.49646	3.00627	2.94121	5.53401	156.342	753.202	1077.73	431.955	22.1127	1.25572	1.06025
674.4	12.9397	15.1276	17.3393	18.2668	17.96	18.8994	20.4664	22.5714	24.8776	26.7149	28.4134	30.4053	32.5832	34.3314	33.5847	33.2033	32.9552	32.1873	31.2886	28.2338	25.0869	22.1184	18.9365	16.5194	15.3004	15.3359	16.595	15.0431	11.9265	9.70546	8.73015	7.76382	7.23989	6.47776	6.09947	6.08374	5.71804	4.68437	3.50239	3.03232	2.92174	4.76481	137.878	716.336	1087.71	470.147	28.1341	1.27201	1.04547
674.6	12.7503	15.1134	17.2288	18.4223	17.9731	18.9877	20.7063	22.396	24.9874	26.5403	28.1332	30.3883	32.6134	34.1586	33.5804	33.2211	32.8272	32.1149	31.2438	28.4291	25.1815	22.1515	18.9941	16.5261	15.2491	15.2694	16.5496	15.2065	12.0855	9.81526	8.72033	7.87619	7.29013	6.51474	6.09943	6.11791	5.70915	4.67938	3.49451	3.07227	2.91181	4.13263	120.901	678.901	1094.72	509.635	35.5437	1.30505	1.0382
674.8	12.6849	15.1568	17.2081	18.3966	17.9183	18.6774	20.6997	22.2348	24.7877	26.189	28.2305	30.4139	32.5198	34.0511	33.6186	33.1133	32.8998	32.1239	31.228	28.4476	25.1464	22.2577	19.0239	16.577	15.1219	15.2117	16.52	15.267	12.1844	9.87411	8.64781	7.93796	7.36211	6.51556	6.06382	6.11843	5.72364	4.72763	3.51576	3.06193	2.86729	3.76099	105.314	642.052	1098	549.555	44.1632	1.35718	1.0424
675	12.7902	15.1814	17.0655	18.3711	18.0026	18.8279	20.7584	22.4029	24.6672	26.0895	28.1006	30.3106	32.2659	33.9171	33.5631	33.128	33.0246	32.1489	31.1315	28.4248	25.279	22.1189	18.958	16.5472	15.1331	15.2607	16.4127	15.2886	12.3202	9.98395	8.60854	8.06121	7.46944	6.55506	6.0321	6.19201	5.72442	4.78058	3.49932	3.05106	2.84893	3.44301	90.902	605.271	1098.36	591.113	54.1795	1.37684	1.03917
675.2	12.7801	14.9841	17.5061	18.2698	17.9215	18.76	20.6067	22.3253	24.4935	26.0298	28.0464	30.2845	32.2442	33.7686	33.7532	33.1844	33.0867	32.0747	31.0823	28.6336	25.2227	22.1933	18.9621	16.4124	15.1776	15.1259	16.3006	15.4113	12.4591	10.0175	8.63049	8.0478	7.58178	6.57953	6.08589	6.23816	5.73698	4.84409	3.47591	3.02894	2.82966	3.2642	78.1415	568.994	1094.44	633.097	65.7559	1.41791	1.00952
675.4	12.7387	14.9375	17.3589	18.2254	17.9556	18.6452	20.459	22.3182	24.4641	26.0992	27.8175	30.3696	32.3034	33.6131	33.8014	33.3081	32.9663	32.2087	30.955	28.5572	25.3781	22.1411	18.9795	16.4575	15.0865	15.0157	16.1665	15.4828	12.628	10.1312	8.63538	8.06534	7.60997	6.54783	6.15553	6.30775	5.77443	4.83591	3.53507	3.03189	2.859	3.06832	66.718	533.795	1088.28	674.894	78.8738	1.50604	0.98576
675.6	12.5437	14.5819	17.205	18.1995	17.8885	18.699	20.4382	22.5431	24.3501	25.8472	27.7432	30.4001	32.5074	33.6894	33.9376	33.3938	32.8049	32.1168	30.8531	28.4001	25.3535	22.2189	19.0824	16.5157	15.1421	14.926	16.0812	15.6659	12.8231	10.1309	8.69218	8.02636	7.58074	6.57181	6.23685	6.34471	5.71669	4.84547	3.57036	2.99762	2.78786	2.94608	56.7383	498.898	1077.85	716.265	93.5013	1.61568	0.977314
675.8	12.5553	14.6431	16.8965	18.0509	17.8332	18.6404	20.4745	22.2685	24.4069	25.7131	27.6788	30.2871	32.7482	33.7082	34.1696	33.359	32.922	32.0773	30.4501	28.4032	25.1574	22.1068	19.0278	16.5537	15.1438	14.8627	16.0266	15.6956	12.8952	10.1384	8.7673	8.08173	7.62037	6.62776	6.23749	6.34513	5.71479	4.82838	3.63888	2.98741	2.77312	2.85431	47.8921	464.54	1065.53	757.735	109.975	1.77971	0.964422
676	12.537	14.4919	16.7541	17.9191	17.6369	18.5726	20.3723	22.0638	24.3763	25.8268	27.8474	30.4037	32.5967	33.82	34.0914	33.4402	32.8699	32.0002	30.2229	28.4077	25.2133	22.1139	19.0811	16.5532	15.1465	14.7536	15.7972	15.711	13.0291	10.2457	8.80507	8.14928	7.57788	6.64943	6.24058	6.35348	5.73304	4.79516	3.64893	2.94956	2.77273	2.78415	40.1378	430.979	1049.45	797.656	128.069	1.99856	0.981789
676.2	12.7247	14.3353	16.7463	17.8302	17.7066	18.6061	20.1986	22.2073	24.3513	25.7691	28.0821	30.3399	32.7107	33.8395	34.0912	33.6134	33.0071	31.9053	30.1729	28.1849	25.1693	22.0051	19.0881	16.5393	15.1498	14.6655	15.6981	15.7499	13.1004	10.3089	8.84982	8.22256	7.56419	6.64678	6.30889	6.35185	5.81999	4.77515	3.65846	2.92656	2.7261	2.73729	33.3927	398.108	1030.11	835.544	148.059	2.28982	0.97812
676.4	12.581	14.1524	16.5601	17.6674	17.5214	18.5972	20.0208	22.1151	24.3376	25.8256	28.0538	30.3104	32.6307	33.6889	34.0587	33.5605	33.0006	31.7502	30.0441	28.2013	25.2652	22.0311	19.1337	16.4733	15.0892	14.6261	15.6554	15.781	13.2268	10.3422	8.90983	8.22079	7.58274	6.70109	6.35986	6.37431	5.80053	4.7897	3.6349	2.93958	2.74936	2.68826	27.4746	366.555	1008.32	871.089	169.875	2.6921	0.976978
676.6	12.3158	13.8701	16.3677	17.5309	17.3821	18.7179	20.0624	21.9701	24.6044	25.8689	28.121	30.266	32.6557	33.5983	33.9908	33.381	32.8902	31.8363	29.8641	28.074	25.3031	22.0403	19.0957	16.4489	15.1428	14.5189	15.4965	15.742	13.3433	10.4268	8.97887	8.1887	7.57596	6.74135	6.379	6.39366	5.80891	4.7838	3.65031	2.96454	2.71951	2.63549	22.5016	336.512	983.918	905.582	193.86	3.23776	0.99461
676.8	12.2878	13.5207	16.103	17.4723	17.3452	18.4764	20.0409	21.8645	24.5655	25.8164	27.9752	30.1772	32.2851	33.5018	33.9053	33.1823	32.7278	31.6431	29.8044	28.061	25.2014	22.009	19.2298	16.4835	15.0674	14.4585	15.4752	15.608	13.4099	10.4252	9.02032	8.15574	7.59015	6.78365	6.38614	6.39582	5.8451	4.78929	3.69116	2.94409	2.68436	2.57211	18.3895	307.69	956.97	937.953	219.751	4.03602	0.98392
677	12.278	13.4959	16.0439	17.3818	17.2752	18.5375	19.8668	21.7267	24.5417	25.7826	28.1034	30.0921	32.4361	33.2528	33.8169	32.9734	32.4168	31.4715	29.818	27.9916	25.12	21.8715	19.0978	16.5645	15.0596	14.4469	15.3787	15.7009	13.5427	10.495	9.0702	8.20553	7.49569	6.87046	6.3952	6.40431	5.81579	4.7853	3.65736	2.9445	2.67111	2.53478	15.0401	280.761	927.545	968.628	247.769	5.07862	0.988669
677.2	11.9776	13.6072	16.0125	17.3269	17.5221	18.6592	19.5277	21.5879	24.6198	25.5404	27.9362	29.811	32.1791	33.2338	33.507	32.7743	32.5181	31.4314	29.7803	27.9754	25.1328	21.8122	18.9944	16.482	14.9816	14.4659	15.2376	15.6669	13.6753	10.6796	9.08074	8.2648	7.48784	6.87787	6.33835	6.35655	5.83984	4.78709	3.66421	2.99528	2.62902	2.54386	12.1046	255.107	895.476	995.564	277.859	6.48811	1.00719
677.4	12.0927	13.6807	16.0909	17.2022	17.4948	18.4461	19.5736	21.3743	24.5762	25.5822	28.0102	29.5105	31.8039	33.0748	33.1532	32.7828	32.2619	31.4137	29.7929	27.9521	25.1748	21.765	18.7779	16.5673	15.0097	14.4605	15.2117	15.5529	13.7822	10.814	9.10735	8.32734	7.51056	6.913	6.33457	6.38367	5.88524	4.85074	3.66555	2.96772	2.60132	2.563	9.75381	230.852	862.04	1019.65	309.252	8.34393	1.00842
677.6	11.9222	13.6665	16.3657	16.9899	17.3899	18.3687	19.5591	21.0635	24.6261	25.4979	27.9182	29.4543	31.5967	32.8037	33.1378	32.6251	32.0774	31.23	29.7602	27.8596	25.2258	21.8612	18.7198	16.576	14.9962	14.4009	15.2044	15.5802	13.9049	10.9174	9.21602	8.33939	7.50509	6.92532	6.3921	6.41153	5.91195	4.84858	3.65285	2.99264	2.60888	2.5095	7.90084	207.518	827.552	1040.06	342.528	10.9042	1.03793
677.8	11.8477	13.5741	16.1892	17.0166	17.3969	18.4142	19.4444	20.9741	24.3827	25.5211	27.7108	29.0377	31.3642	32.5146	33.073	32.3085	31.7299	30.9922	29.9026	27.9517	25.2274	21.6489	18.7719	16.4631	14.9581	14.2833	15.1364	15.6037	13.9786	10.9444	9.20597	8.30537	7.54585	6.93925	6.36526	6.39008	5.84745	4.88209	3.70106	2.99523	2.55874	2.48078	6.46317	186.138	792.345	1058.14	377.171	14.1624	1.0282
678	11.7098	13.7791	16.0738	16.9119	17.3209	18.2347	19.2127	20.9162	24.2856	25.1613	27.4096	29.0113	31.1468	32.3815	32.8613	32.0914	31.4379	30.9453	29.8341	27.8446	25.1285	21.5061	18.6525	16.4502	15.0361	14.1963	15.1321	15.605	14.0159	11.067	9.20551	8.30908	7.63937	7.00542	6.28741	6.36129	5.83091	4.87632	3.75357	2.98356	2.54106	2.4654	5.37256	166.437	756.687	1073.54	412.589	18.3451	1.02876
678.2	11.7628	13.7121	15.9875	16.8076	17.4699	18.0378	19.0809	20.838	23.8814	25.1221	27.2081	28.8876	30.9494	32.2892	32.8041	32.1101	31.2602	30.9403	29.7784	27.688	25.0627	21.3965	18.4865	16.4508	15.0522	14.1386	15.0922	15.4811	14.0646	11.1175	9.27644	8.35352	7.59161	7.03009	6.33212	6.33953	5.85077	4.85428	3.78031	2.93391	2.5262	2.46411	4.58148	147.654	720.576	1086.14	449.02	23.6497	1.03184
678.4	11.5013	13.9689	16.1339	16.9991	17.3482	18.1045	18.6945	20.7736	23.4538	24.9621	27.2177	29.0557	31.1527	32.0211	32.5812	32.1289	30.9727	30.7609	29.6555	27.7317	24.9616	21.3941	18.4461	16.4819	15.0342	14.0524	14.9727	15.5251	14.1287	11.2752	9.23912	8.4119	7.60557	6.99827	6.3743	6.41261	5.84937	4.8723	3.78904	2.97413	2.55973	2.44453	3.95332	130.474	683.815	1095.93	486.38	30.0218	1.03247
678.6	11.6188	13.7769	16.0207	16.7865	17.154	17.8665	18.611	20.8374	23.3308	24.7191	27.0094	28.9434	30.9749	32.0678	32.241	32.2046	30.8816	30.7202	29.6302	27.4392	24.8696	21.4021	18.4646	16.4223	15.0294	13.949	14.9211	15.4226	14.211	11.3942	9.31836	8.37677	7.66684	7.0259	6.39188	6.3833	5.83487	4.90358	3.85843	2.99183	2.56105	2.45013	3.49623	114.412	647.663	1101.9	525.278	37.6493	1.04414
678.8	11.5758	13.8132	15.8953	16.4939	17.0461	17.6977	18.5867	20.9395	23.0938	24.7509	26.7435	29.0093	30.8489	32.051	32.0777	32.1796	30.6831	30.568	29.4018	27.2294	24.7783	21.3474	18.5529	16.2846	15.015	13.8341	14.7892	15.3705	14.2002	11.4533	9.38973	8.41628	7.69208	7.06979	6.42202	6.34125	5.86355	4.89373	3.88357	2.97873	2.55332	2.44119	3.18564	99.8622	611.674	1104.29	564.383	46.7596	1.08313
679	11.4589	13.8968	15.6678	16.5278	16.7063	17.6635	18.3433	20.857	22.8778	24.5907	26.6497	28.8357	30.5871	31.7583	32.0837	31.912	30.6071	30.3833	29.4506	27.2228	24.7019	21.2992	18.5735	16.2338	14.9866	13.6871	14.6646	15.423	14.1984	11.4716	9.48488	8.47821	7.79206	7.11292	6.53222	6.39382	5.93343	4.87618	3.87968	2.97157	2.56868	2.42072	2.95234	86.6279	576.291	1104.45	603.112	57.3002	1.12395
679.2	11.3944	13.6044	15.5939	16.3442	16.8616	17.5968	18.3322	20.8755	22.7731	24.3926	26.2375	28.8121	30.4375	31.6937	31.9796	31.6335	30.5651	30.2213	29.345	27.0875	24.5441	21.185	18.5517	16.2048	14.9315	13.6232	14.4519	15.4175	14.2835	11.6069	9.54073	8.46473	7.83118	7.12087	6.56385	6.47124	5.85285	4.8975	3.86223	3.00041	2.56138	2.41507	2.75796	74.8256	541.755	1100.76	643.198	69.4763	1.20635
679.4	11.3903	13.4404	15.2085	16.2076	16.5354	17.2217	18.0433	20.5943	22.5925	24.1226	26.0377	28.7454	30.4057	31.642	31.8512	31.588	30.5076	30.1766	29.186	27.019	24.3328	21.1228	18.5032	16.1966	14.8826	13.7349	14.2357	15.3034	14.4451	11.6699	9.52236	8.4983	7.85007	7.11582	6.59963	6.53393	5.96731	4.94178	3.87298	2.95173	2.58547	2.39054	2.59916	64.1514	507.007	1093.81	683.881	83.3419	1.27552
679.6	11.2133	13.4902	15.2493	15.9241	16.5747	17.09	17.9663	20.3397	22.3227	24.1023	25.9311	28.4876	30.1194	31.5777	31.6235	31.307	30.451	30.0527	28.9855	26.9731	24.2145	21.2908	18.6082	16.1394	14.7562	13.7365	14.0854	15.2342	14.4995	11.7859	9.57066	8.58345	7.82256	7.08559	6.61456	6.57012	6.02652	4.9567	3.86961	2.99441	2.5628	2.3654	2.50014	54.4143	473.505	1083.84	724.865	98.9087	1.44361
679.8	11.0897	13.3607	14.9159	15.6587	16.3527	17.1282	17.939	20.1706	22.2504	24.0959	25.8522	27.9794	30.0684	31.3123	31.6601	31.0789	30.397	29.899	28.7812	26.9383	23.9877	21.3273	18.6264	16.1566	14.6963	13.6196	13.9414	15.2792	14.6278	11.9231	9.59525	8.60237	7.75653	7.07951	6.63371	6.56992	6.04023	5.00691	3.86679	3.02564	2.52871	2.35099	2.4227	45.7777	440.742	1069.37	764.255	116.225	1.59971
680	11.0888	13.1563	14.5558	15.3056	16.2329	16.8737	17.673	19.7197	22.0292	23.9201	25.5013	27.5993	29.6483	31.1779	31.6227	30.7073	30.1741	29.7431	28.8105	26.9035	23.9743	21.1624	18.6174	16.1121	14.6284	13.5942	13.7354	15.179	14.6287	11.9881	9.64111	8.603	7.82955	7.03098	6.65394	6.53641	6.03658	4.98214	3.87105	3.00668	2.53659	2.35955	2.3154	38.2489	408.876	1052.47	802.671	135.311	1.81922
680.2	11.0365	13.0442	14.3469	15.1437	16.1042	16.7661	17.5175	19.6131	21.6986	23.5986	25.1214	27.4282	29.5126	30.9704	31.6554	30.2812	30.0363	29.5006	28.7115	26.7717	23.8652	21.1553	18.5821	16.15	14.5202	13.6284	13.5872	15.1534	14.6448	12.0777	9.69442	8.58074	7.77164	7.10227	6.65182	6.49653	6.06908	4.95208	3.8364	3.01856	2.52641	2.32749	2.29227	31.7562	378.282	1030.84	838.947	155.503	2.15675
680.4	10.9107	12.8741	14.2562	15.1026	15.8884	16.7541	17.3822	19.0857	21.5279	23.4823	25.1159	27.1543	29.1445	30.7782	31.4235	30.0902	29.9725	29.3961	28.5882	26.7696	23.7709	21.0636	18.4685	16.0975	14.5121	13.6032	13.501	15.0984	14.6192	12.0563	9.76966	8.6049	7.75929	7.04376	6.63135	6.56392	6.10097	4.96537	3.8269	3.01308	2.52506	2.3324	2.26029	26.0273	348.332	1007.75	874.068	177.311	2.59986
680.6	10.9043	12.6473	14.2019	14.8614	15.7856	16.5552	17.307	18.7915	21.3585	23.1667	25.0402	26.9019	28.7789	30.5861	31.1814	29.9236	29.7125	29.2759	28.2707	26.6879	23.6262	20.9522	18.4728	16.0782	14.4143	13.7055	13.5149	15.0091	14.7644	12.173	9.80752	8.6197	7.84393	7.08439	6.62203	6.56987	6.0152	5.01718	3.82077	3.01812	2.53892	2.26627	2.24312	21.1287	319.717	981.061	908.21	201.358	3.24829
680.8	10.8081	12.5808	14.2547	14.8399	15.5255	16.1692	17.2953	18.7077	21.1339	22.8894	24.8596	26.7172	28.5959	30.2865	30.9613	29.8323	29.4616	29.0267	28.127	26.5682	23.5688	20.8557	18.4618	16.0059	14.4605	13.7404	13.4989	14.8496	14.878	12.3258	9.91465	8.58633	7.85509	7.10336	6.58623	6.5469	6.06836	4.94509	3.83169	3.01944	2.50411	2.26189	2.24545	17.0605	292.011	952.265	940.451	226.792	4.02145
681	10.7521	12.6769	14.1372	14.6294	15.5443	16.0991	17.2163	18.6946	21.0217	22.6332	24.9363	26.3437	28.5025	30.0553	30.8476	29.6255	29.2847	29.0881	27.9746	26.4909	23.5763	20.8957	18.3679	15.9746	14.5096	13.5916	13.3995	14.8177	14.9912	12.404	10.0704	8.6042	7.92489	7.12199	6.6268	6.48728	6.06186	4.94584	3.84947	3.02593	2.54522	2.25699	2.22979	13.6635	265.848	921.591	969.911	254.073	5.10969
681.2	10.6893	12.4223	14.1039	14.6144	15.3061	16.0217	16.8398	18.5826	20.7903	22.6112	24.6945	26.1665	28.3288	29.7664	30.7024	29.5565	29.3388	28.9702	27.6985	26.1558	23.4457	20.7822	18.2667	16.0793	14.4604	13.5283	13.4062	14.7244	14.9755	12.5838	10.0792	8.59775	7.89732	7.0861	6.64219	6.47988	6.08945	4.94161	3.83409	3.01216	2.54747	2.24928	2.21087	10.8256	236.364	889.501	996.484	283.092	6.6504
681.4	10.9459	12.3859	13.977	14.5893	15.2268	15.7764	16.8914	18.6005	20.7296	22.4419	24.558	26.2696	28.307	29.5615	30.3336	29.5257	28.8839	28.7712	27.5793	26.0707	23.3565	20.6473	18.205	16.0707	14.569	13.4427	13.3723	14.5998	14.9451	12.644	10.1781	8.59916	7.91555	7.08552	6.6617	6.48222	6.03484	4.93022	3.85129	3.04802	2.5807	2.25088	2.19177	8.64312	211.881	856.028	1020.8	314.019	8.67439
681.6	10.8763	12.1969	14.1695	14.7639	14.8991	15.6876	16.8727	18.3441	20.5645	22.1817	24.2384	26.1162	28.142	29.4913	29.9234	29.3577	28.7445	28.7328	27.4523	25.9312	23.3173	20.5694	18.1861	16.014	14.6227	13.4127	13.3644	14.5156	14.9465	12.7011	10.3682	8.58714	7.95689	7.15699	6.7122	6.55757	6.05392	4.98288	3.8696	2.99936	2.6265	2.2079	2.18661	6.95987	189.758	820.862	1042.66	346.195	11.2679
681.8	10.4979	12.0828	14.2964	14.7386	14.7763	15.4306	16.9494	18.3962	20.7121	22.3088	24.0604	26.0461	28.0295	29.44	29.5782	29.1899	28.4586	28.5696	27.0319	25.7105	23.2284	20.5584	18.154	15.9364	14.6446	13.264	13.3271	14.5412	14.9511	12.7633	10.4297	8.64697	7.98844	7.19945	6.78817	6.58787	6.02453	5.00931	3.94446	3.00985	2.60931	2.17739	2.21892	5.62388	168.642	785.389	1062.86	380.267	14.6205
682	10.4417	11.8276	14.0912	14.6934	14.8869	15.2552	16.7165	18.2806	20.6193	22.4132	23.9727	25.7344	27.8468	29.1812	29.3956	29.0889	28.4177	28.4047	26.8239	25.58	22.9766	20.4171	18.2313	15.9631	14.5752	13.2238	13.2229	14.3357	14.9513	12.843	10.4914	8.66876	8.04041	7.17255	6.842	6.61188	6.02842	5.05922	3.95846	3.01764	2.61629	2.17162	2.1776	4.65595	149.234	748.703	1078.93	416.642	18.8584
682.2	10.1322	11.8732	13.9719	14.6209	14.8178	15.2237	16.6428	18.1996	20.3689	22.076	23.6116	25.726	27.8571	29.0237	29.1394	29.062	28.1895	28.1983	26.7869	25.3764	22.9329	20.3651	18.1384	16.0436	14.6262	13.2495	13.1347	14.1959	14.951	12.9176	10.54	8.66871	8.04224	7.22276	6.88275	6.59723	6.07593	5.09596	3.98598	3.02004	2.61449	2.18711	2.12542	3.96976	131.204	712.416	1091.09	454.293	24.1807
682.4	9.90926	11.8261	13.6386	14.3426	14.4354	15.1887	16.4802	18.0164	20.1919	22.0196	23.4302	25.4991	27.9717	28.907	29.1526	28.9993	28.0263	27.9823	26.5873	25.3986	22.9897	20.3526	18.0217	16.0622	14.6461	13.1742	13.0755	14.0697	14.9421	12.9685	10.5535	8.70076	8.03024	7.25237	6.93205	6.62988	6.081	5.13832	4.02494	3.05044	2.61427	2.22012	2.10324	3.40938	115.16	675.867	1099.5	493.495	30.5751
682.6	9.84287	11.7827	13.7033	14.3863	14.354	15.0386	16.2977	17.5637	19.8109	21.9851	23.2528	25.4346	27.639	28.8408	28.6072	28.916	27.8163	27.8459	26.5213	25.2707	22.9862	20.2976	17.9487	16.0394	14.5209	13.0801	13.0167	13.9522	14.8953	13.0179	10.5535	8.794	7.93554	7.27711	6.92851	6.62882	6.06249	5.19139	4.00014	3.07879	2.62511	2.21635	2.07756	2.97993	100.22	639.808	1104.35	532.835	38.2017
682.8	9.61133	11.677	13.7071	14.4334	14.3946	14.7013	16.1621	17.555	19.6302	21.722	22.9916	25.2267	27.4877	28.7283	28.198	28.8697	27.4944	27.6023	26.415	25.1347	22.7143	20.1894	18.0076	16.0475	14.5889	13.0525	13.0676	13.8236	14.7624	13.0949	10.5649	8.79361	7.93004	7.29111	6.94196	6.6231	6.08403	5.20138	3.99648	3.14905	2.58625	2.23221	2.07012	2.76369	86.5288	603.611	1105.79	572.101	47.2334
683	9.60695	11.4506	13.6015	14.261	14.0977	14.7021	15.9863	17.5361	19.4636	21.5463	22.8817	24.9924	27.2406	28.2549	27.869	28.7722	27.2481	27.3706	26.2253	24.9165	22.6419	20.0758	17.9143	16.0243	14.5924	13.0737	13.0592	13.7832	14.7336	13.1243	10.7317	8.81392	7.98138	7.34793	7.01286	6.58863	6.09065	5.15187	4.04368	3.15559	2.58537	2.24328	2.04071	2.53903	78.4797	567.834	1102.95	612.313	57.7437
683.2	9.41468	11.2862	13.5144	13.9858	13.9205	14.4595	15.6003	17.342	19.2412	21.499	22.8205	24.9043	27.073	28.1412	27.7775	28.7622	27.2098	27.2031	26.0857	24.7008	22.645	20.1237	17.7943	16.101	14.4811	13.1349	12.9087	13.6086	14.8355	13.2213	10.7636	8.7992	7.94097	7.38045	7.07884	6.59097	6.10941	5.15538	4.05247	3.17047	2.56644	2.23524	2.02937	2.40652	67.3466	532.94	1096.38	651.987	70.0101
683.4	9.75299	11.1687	13.3001	13.8887	13.8667	14.631	15.478	17.1	18.9344	21.3163	22.7963	24.6889	26.8682	27.8177	27.6073	28.5857	27.187	26.7812	26.031	24.7752	22.7096	20.1293	17.7373	16.0858	14.471	13.1706	12.8666	13.4645	14.8717	13.3513	10.8065	8.82213	7.94074	7.41547	7.00494	6.6152	6.11611	5.08633	4.05129	3.22744	2.59998	2.23142	2.00363	2.25671	57.38	498.376	1087.88	690.875	83.5843
683.6	9.80927	11.0558	13.0419	13.9161	13.6799	14.4789	15.3398	16.97	18.7972	20.8869	22.5874	24.4362	26.6845	27.5472	27.4454	28.3026	27.0414	26.7941	26.1154	24.5949	22.5215	20.0017	17.5723	15.9606	14.4024	13.2476	12.884	13.3491	14.9317	13.3897	10.876	8.92708	7.97865	7.41149	6.97051	6.63205	6.2013	5.11897	4.05346	3.21016	2.59455	2.22222	1.96752	2.17888	48.6971	465.356	1074.65	729.019	99.1258
683.8	9.70013	11.1213	13.0099	13.808	13.4432	14.4475	15.4064	16.9191	18.5946	20.6164	22.585	24.1786	26.359	27.3048	27.2671	28.1443	26.975	26.7041	25.8765	24.338	22.3692	19.9525	17.405	15.9255	14.3619	13.3161	12.8647	13.3456	14.9519	13.6233	11.0004	8.97213	8.01864	7.42983	6.99124	6.72023	6.17668	5.09577	4.07068	3.19836	2.56209	2.2127	1.95279	2.08766	40.9412	433.391	1059.52	766.082	116.313
684	9.62213	10.9541	12.9966	13.8995	13.7856	14.1459	15.1001	16.5946	18.4749	20.4913	22.2768	23.9376	25.9758	27.0633	27.1343	27.8059	26.8557	26.6286	25.8905	24.1544	22.2397	19.9672	17.4083	15.8441	14.2913	13.2335	12.7942	13.35	14.9113	13.7739	11.1271	9.07216	8.04626	7.48944	7.02634	6.77951	6.16499	5.09174	4.07834	3.23557	2.58027	2.19551	1.9695	2.04826	33.926	402.474	1041.1	802.351	135.282
684.2	9.61735	10.9366	12.6325	13.6512	13.5363	14.2068	14.9319	16.399	18.432	20.4404	21.9955	23.9128	25.8398	26.8351	27.1641	27.2707	26.7837	26.4797	25.7647	23.9765	22.1747	19.8988	17.3819	15.8162	14.3051	13.2826	12.7753	13.2866	14.883	13.8253	11.1499	9.08745	8.07621	7.47803	7.07804	6.79171	6.18059	5.06747	4.1121	3.2121	2.60127	2.17969	1.94729	2.02589	27.9245	372.016	1020.44	836.906	156.138
684.4	9.63499	10.6932	12.6018	13.519	13.5139	14.0276	14.9053	16.2534	18.4586	20.3522	21.7785	23.8922	25.6887	26.6077	27.0903	27.0165	26.6362	26.2806	25.5676	23.981	21.9718	19.8042	17.3702	15.8643	14.3037	13.2823	12.7179	13.2209	14.8749	13.8576	11.3354	9.12483	8.11415	7.53759	7.10968	6.79051	6.20155	5.09187	4.15486	3.21239	2.63048	2.18334	1.92307	2.00056	22.8306	342.92	996.43	871.584	179.164
684.6	9.50465	10.7316	12.2984	13.4028	13.6283	14.021	14.6824	16.0969	18.3052	20.1807	21.5509	23.742	25.6524	26.4057	26.9564	26.903	26.5109	26.02	25.4341	23.9208	21.9637	19.6011	17.2338	15.8519	14.1891	13.3641	12.6685	13.102	14.8878	14.0488	11.4236	9.18005	8.19277	7.59432	7.14505	6.86297	6.24683	5.11195	4.20077	3.21369	2.6544	2.16557	1.90544	1.95945	18.5803	314.301	970.063	904.273	203.82
684.8	9.29312	10.9144	12.2501	13.26	13.7338	13.9601	14.7071	15.9758	18.111	19.9521	21.3109	23.3853	25.2789	26.3096	26.6829	26.6338	26.378	25.9374	25.2925	23.9278	21.8958	19.4879	17.206	15.7572	14.2289	13.2936	12.6025	12.9876	14.8427	14.0529	11.464	9.28416	8.21631	7.61508	7.13957	6.92036	6.23198	5.14631	4.18957	3.22862	2.67495	2.13824	1.9058	1.94006	14.9238	287.946	941.984	934.566	230.408
685	9.17423	10.7513	11.9823	13.2225	13.5417	13.7477	14.5703	15.9077	18.1308	19.5191	21.036	23.2627	25.206	25.9911	26.4913	26.4319	26.1922	25.8857	25.2443	23.8171	21.7207	19.5351	17.1574	15.6999	14.2335	13.229	12.5844	12.9588	14.7116	14.151	11.5647	9.36407	8.24932	7.57403	7.13745	6.90055	6.23098	5.19058	4.14305	3.2146	2.68665	2.1543	1.91325	1.93122	11.9474	262.327	911.762	963.283	258.927
685.2	8.9911	10.8596	12.056	12.923	13.4818	13.7363	14.4404	15.8127	18.2188	19.4677	20.9191	23.294	25.0687	25.8246	26.5079	26.0987	26.0548	25.6473	25.2398	23.7752	21.5676	19.3777	16.9557	15.6821	14.1573	13.2189	12.53	12.9166	14.6232	14.209	11.6223	9.38055	8.3398	7.59958	7.16267	6.91324	6.25551	5.19848	4.14656	3.27412	2.68428	2.12606	1.90209	1.92344	9.6545	238.102	880.165	988.58	289.065
685.4	8.97992	10.705	11.8658	12.6199	13.4353	13.5835	14.0608	15.8625	18.1693	19.4534	20.7344	23.0101	24.7764	25.6844	26.283	25.8706	25.8628	25.5887	25.0456	23.8117	21.4873	19.3466	16.9841	15.7349	14.1985	13.1105	12.5703	12.8929	14.4019	14.2062	11.7503	9.45978	8.2992	7.63284	7.17804	6.85296	6.2908	5.19596	4.11959	3.28025	2.72125	2.15354	1.88158	1.89397	7.78407	215.115	847.137	1012.84	321.357
685.6	9.04737	10.6304	11.7089	12.331	13.4077	13.4838	14.0934	15.7808	18.0282	19.6122	20.6135	23.089	24.7779	25.3318	26.1284	25.681	25.7875	25.3995	24.8295	23.8286	21.401	19.099	16.9957	15.6545	14.3198	13.0998	12.6455	12.7227	14.3099	14.2525	11.7904	9.40077	8.34336	7.67368	7.18128	6.84742	6.34297	5.18071	4.11877	3.31274	2.72109	2.15734	1.89726	1.87996	6.25735	193.215	813.275	1033.02	355.333
685.8	8.89012	10.5367	11.5899	12.3515	13.2188	13.1857	14.0159	15.7835	17.7705	19.3578	20.3271	22.6273	24.5638	25.2223	25.8483	25.5084	25.8533	25.0148	24.716	23.6043	21.2759	19.15	16.8915	15.5542	14.3839	13.1204	12.6889	12.7436	14.2599	14.2556	11.8629	9.48037	8.37112	7.66868	7.14781	6.84946	6.39425	5.2329	4.13565	3.35536	2.73037	2.20336	1.87906	1.85477	5.05328	172.503	779.019	1049.78	390.264
686	8.82493	10.5315	11.4502	12.3952	13.1547	13.1397	13.8453	15.7904	17.5554	19.212	20.3343	22.4315	24.3928	25.0989	25.7048	25.5043	25.6717	24.9051	24.685	23.4987	21.1735	19.0329	16.902	15.3957	14.3914	13.0963	12.6624	12.7563	14.0577	14.3444	11.924	9.52045	8.43375	7.73804	7.1698	6.81926	6.39944	5.22722	4.17094	3.374	2.70683	2.21867	1.86887	1.84346	4.20314	153.336	743.756	1062.88	426.273
686.2	8.5356	10.3456	11.3174	12.2448	13.0823	12.9769	13.8259	15.7007	17.4779	19.0666	20.2163	22.211	24.1249	24.7996	25.6184	25.1252	25.5456	24.9487	24.5588	23.4234	21.0788	19.0733	16.8289	15.2691	14.3033	13.1526	12.6313	12.8017	13.9804	14.2961	12.0414	9.60838	8.48042	7.72361	7.16887	6.84244	6.39892	5.25283	4.17711	3.40956	2.70197	2.20961	1.85196	1.82986	3.53542	135.776	708.687	1074.23	463.709
686.4	8.28676	10.1812	11.1872	12.5294	12.7157	12.8749	13.6543	15.5103	17.1879	18.915	20.1743	22.234	23.7792	24.7038	25.5414	24.9909	25.4733	24.8097	24.5541	23.4323	20.8437	19.0113	16.7678	15.1664	14.2308	13.1895	12.5259	12.7775	13.872	14.2174	12.0903	9.67024	8.48367	7.73821	7.19696	6.88637	6.3682	5.25933	4.15081	3.48146	2.69749	2.22927	1.83652	1.84587	3.04853	119.446	673.889	1082.12	501.825
686.6	8.50821	10.1863	11.3502	12.3977	12.5053	12.7127	13.7339	15.3639	17.1202	18.8356	20.0555	22.0551	23.6261	24.5114	25.4222	24.772	25.1896	24.6949	24.537	23.2906	20.8078	18.8409	16.6814	15.128	14.2882	13.1728	12.5227	12.8109	13.7697	14.3214	12.1817	9.79493	8.48451	7.8293	7.23268	6.87027	6.40472	5.26408	4.17058	3.50315	2.69624	2.25316	1.85176	1.79388	2.70713	104.261	639.022	1086.75	539.853
686.8	8.42915	10.0232	11.3093	12.3954	12.4625	12.5651	13.6602	15.2026	16.9994	18.6113	19.8778	21.7372	23.4142	24.707	25.1206	24.6875	25.0598	24.6359	24.3554	23.151	20.7648	18.8136	16.6746	15.0888	14.2286	13.112	12.5843	12.7661	13.6851	14.3646	12.2601	9.92312	8.55462	7.89523	7.24799	6.8648	6.45394	5.31565	4.25151	3.54342	2.71126	2.2921	1.84903	1.75666	2.44556	90.3112	603.913	1088.49	578.637
687	8.37466	10.1617	11.212	12.3746	12.4675	12.4513	13.6002	15.1312	16.8137	18.4502	19.8432	21.5052	23.4091	24.6776	24.935	24.7137	24.8325	24.4588	24.1554	22.9967	20.8089	18.7206	16.6383	14.9949	14.2779	13.1805	12.5911	12.737	13.6704	14.3876	12.4059	10.0088	8.61071	7.94187	7.27534	6.84438	6.48347	5.32047	4.26773	3.54348	2.75486	2.32649	1.8728	1.74795	2.23296	77.988	568.573	1086.4	617.53
687.2	8.31617	10.0701	11.1746	12.5816	12.1858	12.2901	13.6494	15.04	16.4616	18.148	19.7293	21.3131	23.1941	24.5998	24.7933	24.6909	24.6289	24.3936	23.9701	22.841	20.7218	18.6414	16.6342	15.005	14.2208	13.1954	12.5195	12.7968	13.6143	14.4293	12.5661	10.1223	8.60579	7.95442	7.34007	6.92948	6.48719	5.3672	4.33512	3.60199	2.75847	2.35771	1.85048	1.73042	2.08326	66.5876	532.683	1080.43	655.342
687.4	8.2679	10.0461	11.2639	12.339	12.0083	12.0466	13.2339	14.9473	16.2721	17.7644	19.6488	21.1297	22.9326	24.4781	24.6514	24.6538	24.4851	24.561	23.9048	22.7767	20.6385	18.6039	16.6618	15.0557	14.0863	13.1879	12.4481	12.7257	13.5369	14.4834	12.6778	10.2456	8.60975	7.9748	7.37149	6.97274	6.42066	5.36179	4.36197	3.59896	2.76173	2.34655	1.83851	1.72779	1.98197	56.4862	497.997	1072.67	692.447
687.6	8.30396	9.9263	11.2918	12.2348	12.0113	12.0044	13.2562	14.7793	16.4535	17.4815	19.3724	21.088	22.8009	24.3334	24.5314	24.4714	24.3238	24.4453	23.6942	22.8538	20.7208	18.5171	16.7163	15.0953	13.9375	13.2507	12.4337	12.544	13.4502	14.4809	12.7686	10.3761	8.6581	7.97435	7.40749	7.01951	6.40185	5.43144	4.35605	3.58032	2.76447	2.31512	1.84133	1.72161	1.90415	47.4984	463.027	1061.49	729.636
687.8	8.60847	9.96018	11.1861	12.2817	11.8143	11.809	13.1472	14.6571	16.2823	17.3198	19.168	21.1764	22.9512	24.1741	24.3242	24.4404	24.332	24.3147	23.5583	22.6866	20.6969	18.538	16.663	15.0987	13.9458	13.2041	12.4764	12.3935	13.4011	14.4586	12.9	10.4894	8.62701	8.01628	7.47778	7.02826	6.45928	5.44242	4.43406	3.62549	2.79816	2.29161	1.84682	1.66402	1.84623	39.6256	429.573	1046.18	766.085
688	8.69681	10.0591	11.1137	11.9532	11.8097	11.8952	13.1418	14.6792	16.1585	17.2477	19.1532	20.9673	22.7813	24.0063	24.2926	24.352	24.2849	24.1542	23.4254	22.3747	20.6532	18.4576	16.6579	15.1447	13.8856	13.188	12.5806	12.3064	13.3266	14.4599	13.1025	10.5005	8.67642	8.0435	7.49302	7.02506	6.45937	5.43552	4.45548	3.57917	2.84839	2.30582	1.86069	1.65326	1.76848	32.9206	396.583	1027.52	800.758
688.2	8.57612	9.91824	11.0352	11.8314	11.803	11.6487	12.9373	14.5748	15.9405	17.1317	18.9431	20.9155	22.637	23.8913	24.103	24.0748	24.197	24.0388	23.3297	22.2674	20.5958	18.4317	16.6331	15.1473	13.7918	13.2126	12.5556	12.2995	13.2768	14.4801	13.2868	10.5427	8.71581	8.03538	7.55468	7.03982	6.46429	5.43665	4.48361	3.61281	2.83136	2.28178	1.84195	1.6523	1.72044	27.1334	365.307	1006.32	835.611
688.4	8.14381	9.67336	10.9408	11.7801	11.6969	11.5214	12.8097	14.3436	15.8273	17.0933	18.8366	20.9515	22.7231	23.6491	23.9234	23.8848	24.1963	24.0027	23.0271	22.3027	20.5659	18.3582	16.7635	15.1555	13.7384	13.2759	12.5611	12.3024	13.3069	14.4967	13.3856	10.6479	8.77539	8.09235	7.59262	7.10409	6.45728	5.46659	4.51123	3.61685	2.83244	2.25654	1.79493	1.67525	1.68104	22.1132	335.122	981.836	869.466
688.6	7.97966	9.66413	10.7393	11.5592	11.6642	11.4538	12.6177	14.3535	15.6035	17.0911	18.9119	20.925	22.4167	23.2015	23.7697	23.7689	24.1316	23.7263	22.8535	22.1658	20.5285	18.3733	16.8126	15.1312	13.7075	13.2756	12.5376	12.1728	13.272	14.4705	13.5134	10.7512	8.77945	8.08891	7.62494	7.16445	6.49028	5.44501	4.52773	3.6005	2.81387	2.25762	1.79694	1.64307	1.64765	17.9133	305.887	955.883	901.464
688.8	7.88197	9.66586	10.7059	11.3388	11.5907	11.5033	12.6321	14.1825	15.4994	16.8841	18.7906	20.7579	22.1624	22.9749	23.786	23.658	23.9484	23.7274	22.825	22.0718	20.4579	18.4267	16.7617	15.12	13.6463	13.2764	12.5657	12.1591	13.1463	14.4498	13.5657	10.8283	8.83045	8.09927	7.63329	7.15108	6.55634	5.47149	4.54427	3.62492	2.84073	2.2675	1.7967	1.647	1.62777	14.4506	278.804	928.665	931.642
689	7.87071	9.55593	10.5941	11.1312	11.5293	11.5538	12.571	14.2044	15.4901	16.819	18.7001	20.7663	22.0651	22.8288	23.8768	23.5091	23.8622	23.3017	22.8795	21.9355	20.4375	18.3929	16.7484	15.1751	13.7225	13.2868	12.6607	12.1246	13.1969	14.4059	13.7212	10.9485	8.83687	8.17881	7.6785	7.15738	6.52561	5.5424	4.55121	3.58291	2.88288	2.22949	1.80371	1.62321	1.59945	11.527	253.172	898.389	959.96
689.2	7.65482	9.47574	10.4583	11.063	11.2722	11.7034	12.5392	14.1411	15.2992	16.6909	18.4873	20.5344	21.9359	22.8089	23.8398	23.4781	23.7181	23.2144	22.8364	21.9327	20.4063	18.4017	16.7044	15.0831	13.8951	13.2991	12.6747	12.1541	13.1114	14.3302	13.785	11.0691	8.92286	8.20617	7.74347	7.21065	6.60982	5.6076	4.55575	3.60362	2.88272	2.26969	1.79676	1.59642	1.58924	9.22122	228.965	866.943	985.873
689.4	7.375	9.22855	10.3401	10.9024	11.1025	11.5844	12.4714	13.9802	14.9621	16.5293	18.4522	20.1633	21.6955	22.8061	23.8493	23.3615	23.5031	23.1601	22.817	21.8275	20.302	18.3512	16.5875	15.112	13.8257	13.3005	12.6899	12.1807	13.1754	14.2949	13.8043	11.1194	8.99124	8.20634	7.73579	7.21128	6.63525	5.62316	4.60785	3.58996	2.91843	2.27851	1.8175	1.61528	1.5543	7.36532	205.906	834.211	1008.92
689.6	7.27507	9.3611	10.4	11.017	10.9002	11.6307	12.236	13.6548	14.8697	16.4798	18.4378	19.9223	21.5324	22.7989	23.5647	23.0793	23.3206	23.1374	22.7071	21.7891	20.2558	18.3373	16.5167	14.9675	13.8686	13.273	12.6852	12.1992	13.0786	14.2668	13.8078	11.2065	9.05368	8.22083	7.77684	7.1878	6.65985	5.64934	4.61854	3.61296	2.93951	2.30237	1.81316	1.57931	1.55729	5.97854	184.372	800.99	1029.68
689.8	7.2911	9.13496	10.3141	10.8178	10.7012	11.7092	12.0483	13.6505	14.7793	16.2001	18.2842	19.7085	21.4932	22.613	23.5489	23.0745	23.0201	23.0149	22.5859	21.7065	20.12	18.2788	16.443	15.0219	13.9706	13.2956	12.7319	12.1845	13.0545	14.2264	13.8683	11.3306	9.10321	8.26203	7.77716	7.22439	6.71415	5.66376	4.63546	3.62594	2.92372	2.31978	1.84582	1.56819	1.54468	4.82391	164.142	767.314	1047.01
690	7.31673	9.10859	10.3042	10.7167	10.5291	11.7029	12.0232	13.6553	14.7034	16.1415	18.2423	19.734	21.2476	22.3376	23.3219	22.9183	22.9381	22.8985	22.5228	21.5201	20.1681	18.2952	16.4456	14.9736	14.0489	13.2613	12.7494	12.1788	12.9592	14.1372	13.9333	11.4206	9.19322	8.29358	7.79146	7.29094	6.76432	5.71214	4.69571	3.6492	2.95445	2.327	1.85889	1.52344	1.55599	4.01289	145.585	733.149	1060.22
690.2	7.63365	9.0275	10.1876	10.4756	10.3534	11.6434	12.0459	13.5158	14.4542	16.0467	17.98	19.5019	21.1838	22.4843	23.4069	22.9299	22.7982	22.8319	22.5375	21.4553	20.0242	18.2746	16.397	15.0046	14.0775	13.2393	12.6798	12.1685	12.832	14.0334	13.9665	11.46	9.33849	8.34684	7.9251	7.24897	6.80755	5.73043	4.74645	3.70517	2.92456	2.34393	1.86585	1.50182	1.54612	3.369	127.982	699.094	1071.31
690.4	7.68259	8.8212	10.2912	10.4413	10.2783	11.5493	12.0219	13.4891	14.3083	15.9752	17.7073	19.3639	20.9495	22.5153	23.2087	22.8315	22.7522	22.794	22.4744	21.3202	19.8372	18.2077	16.4486	15.0883	14.1229	13.1601	12.5876	12.1313	12.7886	14.008	13.9616	11.5221	9.35522	8.37431	7.95146	7.20025	6.76298	5.76207	4.76958	3.69018	2.94902	2.31027	1.85305	1.49779	1.53647	2.87024	112.205	664.451	1079.32
690.6	7.59702	8.57128	10.0067	10.6223	10.1722	11.309	11.9845	13.237	14.297	15.9375	17.7083	19.3039	20.9171	22.3301	22.935	22.534	22.7208	22.7003	22.3305	21.3372	19.8619	18.2413	16.4491	15.0634	14.1371	13.1334	12.6327	12.106	12.648	14.0336	14.0287	11.6297	9.50475	8.39149	7.89144	7.25455	6.78188	5.74922	4.77974	3.72139	2.92617	2.30413	1.84533	1.47212	1.51009	2.56134	97.8091	629.648	1084.77
690.8	7.57628	8.8635	9.96811	10.6793	10.0997	11.223	11.9243	13.0426	14.269	15.892	17.6527	19.005	20.6886	22.1001	22.6219	22.2925	22.5816	22.6522	22.1966	21.214	19.7064	18.0835	16.4106	15.038	14.0889	13.1426	12.5548	12.1952	12.5889	14.1193	14.0561	11.7357	9.61361	8.47221	7.84776	7.23359	6.8537	5.70718	4.76025	3.69633	2.89923	2.29714	1.85096	1.45518	1.49409	2.3143	84.5055	595.01	1086.2
691	7.5359	8.76309	9.90762	10.6285	10.1347	11.1269	11.6955	12.8567	14.3123	15.9901	17.4795	19.1083	20.524	21.9154	22.3351	22.1998	22.5078	22.4054	22.0423	20.9912	19.6081	18.0359	16.338	14.9921	14.1609	13.0641	12.5522	12.226	12.4776	14.081	14.1971	11.8129	9.68672	8.54436	7.82085	7.21672	6.81627	5.68914	4.72584	3.75298	2.88999	2.2716	1.81405	1.42608	1.46583	2.13062	72.6395	560.239	1084.89
691.2	7.49342	8.6322	9.66985	10.647	10.118	11.0135	11.7429	12.9205	14.3625	15.9272	17.5084	19.0162	20.2921	21.5846	22.188	22.3616	22.5105	22.2298	21.9598	20.8537	19.4284	17.9408	16.358	15.0153	14.1032	12.9972	12.5219	12.2351	12.4521	14.0571	14.2382	11.8642	9.74759	8.59304	7.8994	7.30369	6.84374	5.69974	4.68828	3.75632	2.87549	2.28645	1.81172	1.44199	1.47314	1.98785	62.4125	525.545	1079.64
691.4	7.46601	8.40008	9.64911	10.4112	10.0754	10.9074	11.8242	12.8961	14.4068	15.7927	17.397	18.849	20.3183	21.5328	22.0113	22.3377	22.5038	22.1391	21.7152	20.7181	19.477	17.8465	16.3014	15.0084	14.1098	13.0097	12.3845	12.1897	12.5086	14.072	14.3313	12.0473	9.81124	8.67492	7.8877	7.36169	6.86558	5.68978	4.71006	3.77992	2.86924	2.30395	1.8391	1.43171	1.45965	1.8517	53.1931	490.893	1071.1
691.6	7.32798	8.49463	9.72076	10.5734	10.0901	10.5716	11.4691	12.6206	14.3956	15.6861	17.1869	18.712	20.1081	21.5888	21.8739	22.0981	22.4015	22.1183	21.7735	20.4982	19.4361	17.7851	16.2032	14.8903	14.0984	13.0244	12.4161	12.1723	12.4442	14.068	14.356	12.2338	9.89021	8.67041	7.86858	7.39114	6.88794	5.73102	4.71048	3.76916	2.87324	2.3045	1.81162	1.46713	1.45223	1.76981	44.9254	456.815	1059.98
691.8	7.13115	8.5827	9.51485	10.496	10.0914	10.4199	11.4685	12.5829	14.3237	15.4889	17.1533	18.4613	19.9667	21.3948	21.6246	21.953	22.3393	21.8827	21.8025	20.4164	19.3573	17.7822	16.1567	14.9436	13.9938	13.1245	12.465	12.0352	12.3855	14.1571	14.3355	12.3375	9.92554	8.58368	7.8578	7.48166	6.86373	5.73284	4.71155	3.80553	2.91615	2.30246	1.82981	1.49089	1.42395	1.68421	37.6899	423.853	1045.93
692	6.80285	8.68409	9.2591	10.4056	9.96645	10.3661	11.3386	12.5951	14.355	15.3786	17.1991	18.4114	19.7204	21.1264	21.525	21.7667	22.345	22.0112	21.7122	20.3868	19.3786	17.7224	16.1787	14.8836	13.9322	13.0935	12.4498	12.0593	12.3326	14.0324	14.3556	12.3871	10.0209	8.67854	7.86198	7.53059	6.92505	5.71318	4.7167	3.83466	2.94449	2.29169	1.86759	1.48048	1.4002	1.6161	31.4076	391.729	1028.47
692.2	6.8022	8.78952	9.20178	10.3093	9.93429	10.3337	11.2123	12.3797	14.343	15.2701	17.0282	18.3061	19.8628	21.0518	21.5331	21.5776	22.3113	21.8993	21.5112	20.1791	19.3691	17.6028	16.0843	14.8358	13.9589	13.1451	12.3291	12.0354	12.2749	13.8974	14.3774	12.5353	10.0748	8.66375	7.8815	7.55436	6.94973	5.76693	4.73503	3.79678	2.95739	2.27573	1.83773	1.50657	1.40304	1.56262	25.8611	360.517	1007.78
692.4	6.66411	8.69319	9.13377	10.021	9.98889	10.3863	11.199	12.4047	14.2262	15.1838	16.8538	18.2334	19.8021	20.8665	21.5214	21.571	22.2666	21.6767	21.5607	20.0834	19.2527	17.5716	16.0767	14.7512	13.8211	13.1549	12.4231	12.0703	12.3155	13.7886	14.3578	12.6634	10.144	8.64131	7.9628	7.65456	6.98398	5.80438	4.80956	3.8135	3.00792	2.29397	1.81392	1.48323	1.40608	1.53259	21.0853	330.698	983.865
692.6	6.57315	8.58605	9.23731	9.92427	10.1631	10.1766	11.1557	12.4947	14.128	15.1778	16.7499	18.0284	19.8452	20.7131	21.5475	21.505	22.0302	21.742	21.499	20.0831	19.2179	17.5703	16.0097	14.7726	13.8004	13.2721	12.408	11.9389	12.2598	13.6382	14.3418	12.7625	10.2648	8.65068	7.95697	7.61656	6.94048	5.82049	4.86526	3.82846	3.04793	2.31226	1.83537	1.47881	1.36362	1.5049	17.0794	302.776	958.062
692.8	6.54244	8.40378	9.04755	9.79335	10.0071	10.022	11.2078	12.313	14.0421	14.9169	16.63	18.0605	19.9156	20.607	21.5512	21.2396	22.0864	21.6199	21.4117	20.055	19.0375	17.5002	16.0914	14.6439	13.7733	13.2105	12.4343	11.9412	12.2097	13.5552	14.401	12.8361	10.3832	8.7104	8.01482	7.63561	6.95682	5.85772	4.87209	3.87302	3.02267	2.27308	1.8688	1.49824	1.3479	1.46355	13.6889	275.64	929.77
693	6.29611	8.40519	9.13961	9.77977	9.96261	9.84998	11.1912	12.174	13.947	14.6255	16.3807	18.0779	19.5932	20.4678	21.4601	20.9484	22.0206	21.5223	21.2943	20.0504	19.0541	17.4648	16.0984	14.6414	13.8873	13.2831	12.4625	12.0053	12.1824	13.4793	14.3326	12.85	10.4354	8.77927	8.05996	7.66198	6.96556	5.90173	4.9371	3.949	3.00934	2.25743	1.88263	1.51889	1.30608	1.41285	10.9116	249.95	900.404
693.2	6.19242	8.18578	9.06388	9.5946	9.88296	9.73144	11.1873	12.1759	13.7929	14.6637	16.3519	17.9071	19.459	20.374	21.5185	20.8985	22.0117	21.4856	21.2786	20.1099	18.9291	17.3052	16.2342	14.7607	13.8581	13.3139	12.4609	12.0228	12.1404	13.4156	14.3725	12.9479	10.5422	8.89705	8.13214	7.70926	6.98145	5.95527	4.9802	4.0265	3.01866	2.25671	1.86095	1.47648	1.31379	1.38423	8.55127	225.771	869.875
693.4	6.13075	7.99709	8.87195	9.48678	9.94439	9.91719	11.3101	12.283	13.6376	14.789	16.2242	17.842	19.4232	20.216	21.4558	20.897	21.9281	21.4629	21.0204	20.1303	18.8775	17.2981	16.3143	14.7477	13.7709	13.3563	12.4894	12.0844	12.1389	13.3237	14.3077	13.0722	10.5883	8.8784	8.18985	7.64063	7.02101	6.00506	4.93357	4.01943	3.03777	2.24669	1.87163	1.45451	1.26148	1.38153	6.68355	202.58	836.091
693.6	6.16108	7.86712	9.00127	9.32302	9.78979	9.79522	11.2515	12.2	13.5781	14.8949	16.2376	17.6693	19.4603	20.3013	21.2357	20.7778	21.7552	21.253	20.8679	20.08	18.8967	17.2218	16.1043	14.6759	13.8143	13.2925	12.5123	12.1478	12.1376	13.2255	14.3106	13.1084	10.6932	8.97142	8.17787	7.65936	7.07903	6.04787	4.94478	3.98441	3.02543	2.25791	1.88018	1.46413	1.27664	1.36081	5.28752	181.112	801.237
693.8	6.203	7.62945	8.87052	9.63717	9.7169	9.8499	11.0922	12.1368	13.3799	14.7353	16.0275	17.4961	19.3349	20.1771	21.1346	20.7965	21.4848	21.1435	20.7971	20.1749	18.7514	17.1505	16.0394	14.6877	13.9048	13.1961	12.6127	12.1817	12.1641	13.1892	14.3393	13.3109	10.7717	8.98213	8.22478	7.62247	7.11217	6.05481	4.97569	4.01701	3.03687	2.28993	1.88101	1.44289	1.25533	1.33211	4.21942	160.877	765.689
694	6.11096	7.57179	8.81807	9.42084	9.71759	9.71391	11.0982	11.9395	13.3662	14.7306	16.0005	17.4875	19.2117	20.1046	20.9839	20.6262	21.2457	21.1338	20.675	20.0769	18.6858	16.9833	16.0334	14.6474	13.8659	13.2353	12.63	12.291	12.1283	13.133	14.2694	13.3163	10.8779	9.09498	8.26658	7.64665	7.14872	6.1068	4.99457	4.03547	3.05647	2.30439	1.92199	1.46724	1.23974	1.29796	3.46129	142.17	731.168
694.2	5.99622	7.44102	8.75125	9.47048	9.64575	9.56101	10.9327	11.9096	13.1224	14.4806	15.8527	17.5301	18.9552	20.0047	20.7644	20.5482	21.1007	21.0534	20.5734	20.0771	18.6812	16.929	16.2176	14.65	13.8596	13.2161	12.6241	12.3311	12.2661	13.0732	14.2613	13.4055	10.9289	9.10033	8.25761	7.70466	7.22583	6.12505	5.03461	4.09035	3.0407	2.3158	1.93484	1.4805	1.21392	1.27884	2.87594	124.819	695.652
694.4	5.8025	7.36295	8.74295	9.50911	9.40075	9.62724	10.8294	11.777	13.1695	14.3783	15.7482	17.4977	18.9511	20.1431	20.6312	20.521	21.0569	20.9142	20.45	19.992	18.6703	16.9036	16.1399	14.644	13.8571	13.1288	12.6628	12.3337	12.2999	13.0319	14.238	13.5403	10.9647	9.17009	8.30681	7.75377	7.32193	6.20439	5.03241	4.08105	3.04211	2.32825	1.90765	1.46719	1.22215	1.26388	2.44116	109.184	659.971
694.6	5.83409	7.37212	8.64417	9.3893	9.36567	9.61242	10.6474	11.7043	12.9931	14.3591	15.5843	17.2054	18.8549	20.1364	20.5027	20.4862	20.7065	20.9898	20.4064	19.9181	18.6779	16.879	16.0736	14.6482	13.859	13.0921	12.6435	12.3824	12.3321	13.0241	14.1927	13.7067	11.0656	9.24895	8.31512	7.80866	7.28103	6.22832	5.02245	3.99495	3.11836	2.36611	1.86079	1.4368	1.24147	1.27443	2.13912	94.8331	623.862
694.8	5.93571	7.35505	8.36025	9.22843	9.19063	9.59961	10.4448	11.7498	12.8919	14.1868	15.6463	17.0581	18.8653	20.0449	20.3012	20.3957	20.581	20.8775	20.363	19.8048	18.7393	17.0034	16.0445	14.5504	13.7982	13.05	12.8197	12.3716	12.359	12.9745	14.2405	13.7421	11.1146	9.30412	8.30947	7.82517	7.37188	6.19492	5.02953	3.99005	3.15236	2.39258	1.84565	1.40283	1.22297	1.24832	1.90242	81.9759	588.016
695	5.85849	7.4255	8.19209	9.23809	9.28468	9.57835	10.2339	11.593	12.7872	13.9665	15.6949	17.1564	18.7936	19.9504	20.2091	20.3455	20.5286	20.7265	20.3133	19.6378	18.7822	16.9066	15.9505	14.5729	13.8614	13.0954	12.8587	12.4619	12.349	12.8657	14.1789	13.7692	11.3321	9.41109	8.39412	7.90441	7.37882	6.22454	5.06817	3.96876	3.17075	2.40532	1.8449	1.42934	1.21114	1.22543	1.72021	70.5446	552.569
695.2	5.98676	7.42447	8.05593	9.29231	9.13289	9.35977	10.1169	11.294	12.6362	13.8896	15.5038	17.2211	18.8051	19.8932	19.9955	20.1994	20.4117	20.5404	20.1824	19.5466	18.5719	16.883	15.9694	14.576	13.841	13.1082	12.7916	12.477	12.3284	12.7633	14.1732	13.8464	11.4439	9.47885	8.39637	7.96196	7.35382	6.22926	5.13115	3.99849	3.17939	2.42589	1.85255	1.37084	1.21306	1.18296	1.57281	60.1893	517.525
695.4	6.00282	7.53717	8.17765	9.0117	9.18043	9.24306	10.0615	11.1676	12.5001	13.7359	15.4582	17.2047	18.6364	19.6294	19.839	20.0994	20.4126	20.5639	20.2321	19.3629	18.5435	16.8744	15.9419	14.5561	13.8033	13.1884	12.8542	12.5326	12.2216	12.7051	14.1153	13.8903	11.6	9.60519	8.31622	7.9716	7.29764	6.2281	5.11956	4.06922	3.19414	2.45877	1.82598	1.36719	1.21045	1.1921	1.47796	50.9982	482.598
695.6	5.82842	7.52162	8.31924	8.76131	9.12602	9.22237	10.0645	11.1502	12.3402	13.7702	15.266	17.0175	18.4922	19.5672	19.7625	19.9254	20.2435	20.4993	20.1687	19.3229	18.4963	16.8438	15.991	14.5078	13.862	13.1809	12.8836	12.5937	12.2537	12.7061	13.9941	13.8356	11.7248	9.65715	8.37755	8.08297	7.33953	6.21098	5.13907	4.09492	3.16905	2.48225	1.83685	1.37644	1.20698	1.14274	1.38867	42.7527	447.737
695.8	5.70276	7.55906	8.31534	8.69109	9.09339	9.14434	9.72292	11.1915	12.4107	13.6024	15.2233	16.8114	18.3775	19.4508	19.7948	19.9736	20.1888	20.2957	20.124	19.1862	18.4954	16.9108	15.8419	14.5204	13.7877	13.1488	12.9706	12.5307	12.2243	12.6969	13.9565	13.8887	11.7896	9.7655	8.41548	8.0636	7.30366	6.24436	5.13094	4.12768	3.17879	2.47401	1.81205	1.36521	1.202	1.13884	1.33055	35.492	413.773
696	5.52599	7.59954	8.38436	8.51923	8.95786	9.13711	9.74237	10.9658	12.3619	13.6097	15.1926	16.6132	18.296	19.3676	19.6604	19.9576	20.0928	20.194	20.1802	19.1289	18.3304	16.8843	15.7423	14.5938	13.8404	13.3246	12.9982	12.5935	12.1936	12.7028	13.9195	13.9436	11.9305	9.81048	8.44317	8.06878	7.27025	6.26792	5.12119	4.12777	3.20356	2.45982	1.82907	1.37181	1.19388	1.11845	1.28048	29.251	381.21
696.2	5.61417	7.49567	8.15691	8.40178	8.748	9.0251	9.71505	10.9849	12.147	13.6219	15.1591	16.5134	18.0049	19.2792	19.6982	19.8879	19.9659	20.0586	20.0885	19.1524	18.2582	16.8411	15.8211	14.5448	13.9097	13.4928	13.0768	12.5564	12.1476	12.6011	13.9179	13.9336	12.0205	9.89285	8.53816	8.15836	7.28117	6.20228	5.19453	4.17102	3.19277	2.44626	1.85267	1.35693	1.19057	1.11732	1.24415	23.9158	349.743
696.4	5.54801	7.32475	8.23947	8.52647	8.75013	8.85388	9.81119	10.8231	12.0782	13.4698	15.2856	16.4476	17.8769	19.2544	19.5985	19.8911	19.8601	19.8326	20.0094	19.0525	18.2518	16.7042	15.9114	14.5186	13.806	13.4666	13.0709	12.5562	12.1967	12.517	13.817	14.0663	12.1614	9.94313	8.59633	8.14924	7.24191	6.26517	5.18104	4.19778	3.19793	2.44331	1.87754	1.34824	1.17136	1.06786	1.20063	19.3473	319.954
696.6	5.49106	7.38829	8.49001	8.40899	8.54015	8.89938	9.7579	10.7118	12.0603	13.3996	15.1134	16.1778	17.734	19.0742	19.2965	19.8222	19.7468	19.7859	20.09	19.1118	18.1749	16.6301	15.9001	14.5342	13.741	13.3684	13.1114	12.4954	12.2782	12.5087	13.7425	14.1497	12.2241	9.91074	8.62275	8.15232	7.30063	6.3095	5.2167	4.22326	3.18682	2.4791	1.89645	1.38079	1.14909	1.08391	1.18395	15.4047	290.815
696.8	5.35127	7.31846	8.47562	8.37468	8.52485	8.79178	9.8368	10.6972	12.0368	13.3528	15.1556	16.1036	17.545	18.7976	19.2296	19.8592	19.575	19.8417	20.1435	19.0686	17.9317	16.6187	15.881	14.4848	13.771	13.3777	13.0417	12.5281	12.1868	12.5078	13.8284	14.1662	12.3127	10.0178	8.70135	8.00171	7.33244	6.35495	5.23269	4.25542	3.20432	2.48154	1.90992	1.38003	1.12138	1.07896	1.18921	12.1966	263.719
697	5.22088	7.10634	8.20444	8.34473	8.31067	8.70156	9.75481	10.7823	12.215	13.2979	15.0932	15.9938	17.51	18.7508	19.0957	19.7798	19.5841	19.752	20.0937	19.1212	17.9391	16.5222	15.7609	14.4935	13.7518	13.4837	13.05	12.5093	12.2112	12.4432	13.7617	14.1503	12.419	10.0958	8.85719	8.07313	7.43152	6.41059	5.20236	4.24211	3.2241	2.47501	1.94947	1.38152	1.11362	1.05363	1.17002	9.54881	237.898
697.2	5.49765	6.98429	8.08003	8.48527	8.14603	8.70339	9.64287	10.4684	12.183	13.2715	15.1501	15.8621	17.4244	18.7845	19.0173	19.7088	19.5691	19.7051	19.9608	19.034	17.8967	16.4933	15.6471	14.5303	13.7385	13.5278	13.0267	12.4531	12.1981	12.4086	13.7646	14.2775	12.5073	10.1168	8.88062	8.06451	7.46826	6.4332	5.25038	4.24776	3.24755	2.47837	1.97441	1.3964	1.10853	1.04787	1.17369	7.42107	213.607
697.4	5.6457	6.8782	7.93287	8.64715	8.08974	8.717	9.54484	10.4057	12.0511	13.2024	15.1959	15.9682	17.2641	18.5699	18.9112	19.76	19.5586	19.6141	19.9206	19.0313	17.8519	16.4472	15.5737	14.6112	13.7796	13.545	12.9945	12.3912	12.262	12.4211	13.8321	14.3058	12.6658	10.1695	9.00372	8.03868	7.5006	6.47162	5.25511	4.18104	3.29236	2.5247	1.98017	1.39104	1.09929	1.05714	1.13833	5.76337	190.73
697.6	5.64558	6.93705	7.90321	8.59605	8.14505	8.65606	9.4505	10.3322	11.8944	13.2726	15.2521	15.7783	17.1033	18.5207	18.8604	19.4848	19.5026	19.6052	19.8612	18.99	17.7603	16.4342	15.5325	14.5154	13.7518	13.5161	12.9382	12.4244	12.2503	12.3912	13.5761	14.3034	12.772	10.305	9.07419	8.09096	7.55192	6.46073	5.29241	4.22411	3.31471	2.53184	1.99361	1.37583	1.11987	1.03812	1.12815	4.49415	169.446
697.8	5.72159	7.10445	7.79463	8.49578	8.21938	8.53788	9.42991	10.2483	11.8969	13.2867	15.1983	15.9286	17.1098	18.4404	18.7078	19.2861	19.4422	19.4631	19.8166	18.9285	17.8193	16.3643	15.5308	14.5541	13.7466	13.4548	12.9716	12.4503	12.279	12.3655	13.6055	14.2787	12.8592	10.4104	9.08302	8.04234	7.5644	6.47393	5.3289	4.24637	3.32651	2.51906	1.99377	1.39218	1.11412	1.02338	1.07864	3.53703	150.114
698	5.48252	7.04595	7.8502	8.39674	8.16961	8.49462	9.19924	10.2557	11.8604	13.1954	15.1283	15.8861	17.2134	18.1493	18.4943	19.2604	19.5794	19.4761	19.7796	18.8625	17.6533	16.3585	15.3817	14.5981	13.8085	13.4364	13.0257	12.5215	12.2374	12.3704	13.535	14.2071	12.9548	10.4416	9.20665	8.03613	7.65111	6.51205	5.41479	4.26003	3.35869	2.51204	1.99088	1.39569	1.08681	1.03418	1.06982	2.83287	131.839
698.2	5.32762	6.98773	7.80108	8.30888	8.21961	8.58588	8.91581	10.1583	11.9414	13.2194	15.0021	15.7854	17.1844	18.0579	18.5534	19.2265	19.5333	19.4785	19.6032	18.8189	17.5713	16.401	15.2862	14.5295	13.9017	13.509	13.0669	12.6496	12.2291	12.3906	13.4713	14.1253	13.0552	10.5519	9.20454	8.05682	7.6757	6.59087	5.42571	4.28698	3.36796	2.52112	2.00925	1.3882	1.09035	1.00976	1.07508	2.40649	114.911
698.4	5.26244	6.83426	7.73509	8.14856	8.43669	8.45015	9.03771	10.151	11.9752	13.0965	14.8318	15.6067	17.1469	17.9967	18.5222	19.1064	19.5324	19.2514	19.4564	18.742	17.5679	16.4888	15.2998	14.5051	13.9104	13.4416	13.0232	12.6454	12.167	12.3379	13.4606	14.2111	13.2	10.6288	9.19518	8.204	7.71881	6.58965	5.42044	4.28185	3.40129	2.5335	2.00559	1.38203	1.09627	1.00298	1.03273	2.08268	99.7668
698.6	5.2506	6.84539	7.63043	7.99929	8.5173	8.44559	8.93887	10.0581	11.9796	12.9936	14.6632	15.4355	17.1044	18.0737	18.5052	19.011	19.4758	19.1971	19.3815	18.8883	17.6056	16.5248	15.3014	14.608	14.0457	13.4949	13.1042	12.6873	12.1592	12.267	13.4999	14.1593	13.2272	10.7033	9.19058	8.25829	7.67965	6.60561	5.49757	4.27317	3.44414	2.52482	1.99174	1.38374	1.09678	0.984202	1.00227	1.83088	85.8615
698.8	5.12084	6.68656	7.69237	7.80763	8.68305	8.44938	8.891	10.0844	11.8635	12.7835	14.5899	15.3249	17.1477	18.1116	18.4875	19.0975	19.4958	19.2026	19.2905	18.8133	17.5917	16.4219	15.3768	14.5788	14.0475	13.4344	13.0688	12.7369	12.3267	12.2772	13.353	14.1929	13.3185	10.8269	9.33066	8.29612	7.69121	6.62418	5.55626	4.28311	3.50958	2.56524	1.94794	1.4054	1.08127	0.985877	0.990732	1.6272	73.578
699	4.95215	6.74469	7.66378	7.60135	8.82625	8.48274	8.92071	10.1267	11.8595	12.7555	14.5576	15.183	17.2624	17.9446	18.4212	19.0069	19.405	19.1269	19.2368	18.7609	17.5727	16.4528	15.4018	14.5226	13.9917	13.3961	13.1227	12.6935	12.3901	12.2489	13.2127	14.2447	13.4171	10.9354	9.39398	8.36326	7.69014	6.59992	5.54582	4.31722	3.5179	2.50469	1.94821	1.41023	1.07358	0.97588	0.974414	1.45491	62.8829
699.2	4.89567	6.49497	7.60637	7.47383	8.68512	8.35339	8.95993	10.0761	12.0285	12.5349	14.4073	15.2169	17.3453	17.9532	18.4432	18.9644	19.3767	19.0578	19.2925	18.7084	17.5	16.4567	15.439	14.4851	13.9853	13.5065	13.1531	12.7362	12.4371	12.1599	13.2137	14.2696	13.5367	11.0251	9.46787	8.38841	7.72487	6.63019	5.59803	4.34372	3.48406	2.55739	1.93591	1.43069	1.06441	0.968077	0.980478	1.36143	53.4231
699.4	4.88639	6.34368	7.52376	7.4356	8.58634	8.29977	8.97393	9.96058	11.9016	12.4338	14.2956	15.0791	17.0703	17.8968	18.3507	18.8658	19.2369	19.1322	19.1492	18.693	17.4128	16.3681	15.3932	14.4263	13.9497	13.4755	13.1665	12.6388	12.449	12.1374	13.2398	14.301	13.6259	11.05	9.55623	8.41404	7.77125	6.64342	5.59731	4.34591	3.46436	2.57482	1.91521	1.43097	1.06376	0.939564	0.971649	1.26758	44.7888
699.6	4.81401	6.16398	7.57617	7.42249	8.48338	8.23218	8.96208	9.91352	11.8582	12.4429	14.2019	14.9859	17.0267	17.7842	18.3524	18.9759	19.105	19.1488	19.0597	18.7856	17.3827	16.4228	15.3174	14.4502	13.9374	13.5418	13.1754	12.6659	12.5266	12.1538	13.161	14.2717	13.6358	11.1967	9.5308	8.48566	7.77582	6.70818	5.56016	4.26971	3.52686	2.61333	1.88905	1.40747	1.09775	0.911841	0.958106	1.20956	37.0404
699.8	4.84645	6.19149	7.34855	7.55501	8.43519	8.33861	9.02145	9.90515	11.7106	12.3191	13.9881	15.0518	16.8039	17.8061	18.4032	18.8734	19.117	19.0614	18.9274	18.6676	17.4	16.4485	15.335	14.461	13.8745	13.5523	13.1985	12.746	12.5094	12.1244	13.142	14.3537	13.6948	11.2357	9.61468	8.54732	7.83772	6.73593	5.53361	4.29392	3.55022	2.62324	1.8755	1.40974	1.10144	0.910793	0.928514	1.17216	30.3396
700	4.79641	6.48669	7.34342	7.49188	8.20234	8.31711	9.10737	9.90056	11.5404	12.236	14.0205	15.1859	16.6967	17.6967	18.3787	18.8041	19.0321	19.0528	18.964	18.5376	17.3788	16.4515	15.292	14.5527	13.7933	13.6205	13.187	12.6617	12.493	12.2228	13.0708	14.2916	13.7877	11.3867	9.67803	8.56403	7.88842	6.70843	5.59694	4.30946	3.52443	2.64169	1.88945	1.44953	1.09526	0.902056	0.908632	1.10672	24.7302
[truncated: 177 more columns]

## Sheet: HaPE560
	250	252	254	256	258	260	262	264	266	268	270	272	274	276	278	280	282	284	286	288	290	292	294	296	298	300	302	304	306	308	310	312	314	316	318	320	322	324	326	328	330	332	334	336	338	340	342	344	346
500	3012.94	1412.45	302.243	171.078	161.871	154.948	145.619	137.814	128.209	119.065	110.695	104.19	97.3457	92.9337	88.7324	86.2877	83.699	81.76	80.4098	78.7972	75.9195	73.9795	70.2882	66.8052	63.6566	60.132	56.7688	53.3092	49.7865	46.424	42.9877	40.1008	36.8899	34.046	31.0903	28.1216	25.6055	23.0832	20.6143	18.7506	16.8061	15.2612	13.5024	12.1158	11.0823	10.0385	8.98788	8.0893	7.40573
500.2	3056.8	1509.99	326.85	172.235	161.848	154.372	145.443	137.495	128.4	118.811	110.845	104.086	97.0459	92.9697	88.3719	86.2517	83.6723	81.8304	80.5669	78.627	75.9049	73.9402	70.2756	66.7898	63.5981	60.0367	56.5862	53.0215	49.4717	46.4378	42.9887	40.0222	36.825	34.0287	31.1152	28.0894	25.6473	23.1492	20.5983	18.7258	16.8196	15.2136	13.5006	12.0411	11.0981	10.0496	8.96016	8.0756	7.42881
500.4	3093.27	1608.77	355.157	172.191	161.13	153.834	145.623	136.818	128.399	118.867	110.834	103.859	97.0376	92.2987	88.4703	86.2008	83.5811	81.6542	80.1647	78.6621	75.8167	73.6423	70.1693	66.8929	63.6311	59.9639	56.4898	53.0111	49.517	46.3474	42.8508	39.8543	36.7753	34.1878	30.9269	28.0316	25.6945	23.1545	20.6254	18.744	16.8089	15.2131	13.4998	12.0587	11.1177	10.0097	8.94524	8.05291	7.36815
500.6	3122.95	1710.89	388.369	172.803	161.245	153.515	145.396	136.831	128.295	118.701	110.934	103.113	97.1603	92.2697	88.6646	86.3603	83.6656	81.4205	80.2078	78.4739	75.9028	73.5086	70.2136	66.8513	63.4928	59.9189	56.4937	52.779	49.4972	46.1744	42.7689	39.9069	36.8743	34.1057	30.9864	27.9868	25.6608	23.1495	20.6837	18.7176	16.8409	15.1826	13.484	11.9989	11.105	9.98809	8.97091	8.05545	7.33095
500.8	3139.94	1814.65	423.892	173.302	161.125	153.681	145.656	136.851	128.422	119.072	110.89	102.868	97.3494	92.3661	88.5629	86.2939	83.4846	81.2747	80.3191	78.2463	75.9318	73.194	70.3495	66.696	63.5591	59.8993	56.5384	52.7299	49.664	46.215	42.7619	39.9045	36.8628	34.0423	31.0477	27.9192	25.6586	23.1158	20.7983	18.6152	16.8154	15.057	13.4818	11.9471	11.011	9.99423	8.9939	8.01659	7.28835
501	3149.44	1919.24	463.874	174.221	160.886	153.16	145.241	136.732	128.068	118.961	110.894	102.608	97.7112	92.2915	88.6761	86.391	83.1972	81.0971	80.4304	78.174	75.8279	73.0142	70.2923	66.7586	63.6999	59.8409	56.4499	52.658	49.454	46.2957	42.7618	39.7811	36.9114	34.1227	31.0272	27.9337	25.5091	23.1755	20.7541	18.54	16.8325	15.024	13.5527	11.9559	11.0099	9.97543	9.02232	7.99355	7.25578
501.2	3153.58	2029.8	508.97	175.974	160.31	152.136	145.145	136.473	128.192	119.133	110.853	102.7	97.8303	92.3382	88.8186	86.4317	83.1759	80.8546	80.3284	78.056	75.8243	72.9193	70.1297	66.6952	63.7228	59.7241	56.306	52.6117	49.2933	46.35	42.7259	39.7367	36.9739	34.0984	30.9885	27.9943	25.4675	23.2763	20.7307	18.6055	16.7433	15.0109	13.4917	11.9444	10.9598	9.97535	8.99101	7.98158	7.24735
[truncated: 994 more rows]
[truncated: 177 more columns]

## Sheet: HaPE645
	250	252	254	256	258	260	262	264	266	268	270	272	274	276	278	280	282	284	286	288	290	292	294	296	298	300	302	304	306	308	310	312	314	316	318	320	322	324	326	328	330	332	334	336	338	340	342	344	346
[truncated: 1,001 more rows]
[truncated: 177 more columns]
